# Supplementary material for: Aclarubicin stimulates RNA polymerase II elongation at closely spaced divergent promoters
Source: Sci Adv. 2023 Jun 14;9(24):eadg3257. doi: 10.1126/sciadv.adg3257 (PMC10266722; doi:10.1126/sciadv.adg3257)
Supplement: Supplementary file 2 — Supplementary excel files S1 to S4 [file sciadv.adg3257_supplementary_excel_files_s1_to_s4.zip]

Archive with 4 entries (4 files):
- adg3257_Supplementary_excel_file_S1.xlsm
- adg3257_Supplementary_excel_file_S2.xlsm
- adg3257_Supplementary_excel_file_S3.xlsm
- adg3257_Supplementary_excel_file_S4.xlsm
