# Supplementary material for: Aclarubicin stimulates RNA polymerase II elongation at closely spaced divergent promoters
Source: Sci Adv. 2023 Jun 14;9(24):eadg3257. doi: 10.1126/sciadv.adg3257 (PMC10266722; doi:10.1126/sciadv.adg3257)
Supplement: Supplementary file 2 — Supplementary excel files S1 to S4 [file sciadv.adg3257_supplementary_excel_files_s1_to_s4.zip › adg3257_Supplementary_excel_file_S1.xlsm]

## Sheet: all decending promoters
#chrom	start	end	name	score	strand	upstream promoter (0 divergent, 1 tandem)	distance
chr2R	4014115	4014116	Haspin_1	1	+	1	947584
chrX	22444249	22444250	CG14621_2	1	+	0	814109
chrX	21630139	21630140	DIP1_1	1	-	0	814109
chr3L	26371382	26371383	CG42598_1	1	-	1	712512
chr3L	26014122	26014123	CG40178_1	1	-	1	357259
chr2R	2565343	2565344	MFS17_1	1	-	1	281316
chr2R	6502005	6502006	jing_3	1	+	1	256486
chr3L	25762812	25762813	CG17374_1	1	-	1	250881
chr3L	24324866	24324867	nvd_1	1	+	1	250651
chr3R	4077920	4077921	CG42402_2	1	+	1	231150
chr2R	4242934	4242935	IntS3_1	1	-	1	228117
chr3L	23554600	23554601	AGO3_2	1	+	1	215260
chr3L	24537377	24537378	mRpS5_1	1	+	1	212510
chr3L	24927162	24927163	CG40472_1	1	+	1	203000
chr2R	1264088	1264089	CG40191_2	1	+	1	192075
chr3L	24724161	24724162	scro_1	1	+	1	186783
chrX	22632705	22632706	CG13238_1	1	-	1	179231
chr2R	4907640	4907641	CG44102_1	1	-	1	162568
chr3L	23715029	23715030	CG17454_1	1	+	1	159091
chr3L	27858250	27858251	eIF-4B_1	1	-	1	154342
chr3L	13519600	13519601	CG10710_1	1	-	1	147161
chr3L	10412814	10412815	CG12362_1	1	+	0	145678
chr3L	10267135	10267136	can_1	1	-	0	145678
chr3R	27292203	27292204	CG3348_1	1	-	1	145287
chr2R	11085568	11085569	CG43188_1	1	+	0	143850
chr2R	10941717	10941718	Spn47C_1	1	-	0	143850
chr2L	21573392	21573393	CG3305_1	1	+	0	143347
chr2L	21430044	21430045	His4:CG33907_1	1	-	0	143347
chr2L	23311747	23311748	Gpb5_1	1	+	0	137412
chr2L	23174334	23174335	CG12567_1	1	-	0	137412
chr3L	13666762	13666763	bru-3_2	1	-	1	136647
chr3L	25109001	25109002	Set1_1	1	+	1	132724
chr3L	27267259	27267260	RpL15_1	1	+	1	130706
chr2L	8672656	8672657	Glt_2	1	+	1	129283
chr2R	17394596	17394597	CG10939_1	1	+	1	129073
chr2L	20134951	20134952	CG10651_1	1	-	1	121996
chrX	19475093	19475094	CG12200_1	1	+	1	121908
chr2R	1072012	1072013	rl_1	1	+	0	120760
chr2R	951251	951252	CG40498_1	1	-	0	120760
chr2R	2846660	2846661	CG41378_1	1	-	1	120678
chrX	19050461	19050462	Diedel3_1	1	+	1	120127
chr2R	4130992	4130993	CG17683_1	1	+	1	116876
chr3R	11088376	11088377	CG43449_1	1	+	1	115995
chr3R	16830042	16830043	abd-A_1	1	-	1	114225
chrX	5296082	5296083	CG42749_1	1	+	0	113692
chrX	5182389	5182390	CG5062_1	1	-	0	113692
chr3R	3734940	3734941	Tim17b_1	1	+	1	111775
chr2R	20111510	20111511	18w_1	1	+	0	106507
chr2R	20005002	20005003	CG16898_1	1	-	0	106507
chr2L	23068334	23068335	Spf45_1	1	-	1	105549
chrX	4075995	4075996	CG43689_1	1	+	0	104647
chrX	3971347	3971348	CG6414_1	1	-	0	104647
chrX	4530220	4530221	CG3556_1	1	+	1	103084
chr2L	4477019	4477020	CG15444_1	1	-	1	101176
chr3R	28146866	28146867	CG34354_1	1	+	1	99292
chr2R	3066530	3066531	CG42596_1	1	+	0	99190
chr2R	2967339	2967340	Scp1_1	1	-	0	99190
chrX	12373135	12373136	CG2577_1	1	+	1	98499
chr3R	5862392	5862393	CG2017_1	1	-	1	97159
chr3R	3846769	3846770	CG41099_1	1	+	1	96399
chr3R	15014683	15014684	CG14861_1	1	+	1	96000
chr3R	17906418	17906419	CG12347_1	1	+	1	94867
chr3R	13434949	13434950	yrt_1	1	-	1	94389
chr3L	18304410	18304411	grim_1	1	-	1	94036
chrX	2973831	2973832	rst_1	1	-	1	93666
chrX	8273827	8273828	CG15343_1	1	-	1	93364
chr2L	9793110	9793111	CG13123_1	1	-	1	93133
chrX	3667580	3667581	Ilp7_1	1	+	1	93042
chr3L	25670965	25670966	CG45782_1	1	-	1	91846
chr3R	7549078	7549079	CG1031_1	1	-	1	90378
chr3L	17147963	17147964	Rbp6_2	1	-	1	90245
chrX	14061812	14061813	Ste:CG33236_1	1	-	1	90216
chr2L	12912561	12912562	ACXC_1	1	+	0	89756
chr2L	12822804	12822805	kek1_1	1	-	0	89756
chr2L	4120333	4120334	Sr-CIII_1	1	+	1	88954
chr2L	7889145	7889146	Spn28Da_1	1	-	1	87958
chrX	13845861	13845862	AMPdeam_1	1	-	1	87480
chr3R	22299573	22299574	CG7084_1	1	+	1	87405
chrX	21519166	21519167	Cyp6t1_1	1	-	1	85512
chrX	14580599	14580600	CG14414_1	1	+	1	84462
chr3R	11328436	11328437	pros_3	1	+	1	84130
chr3L	12693642	12693643	mirr_1	1	+	1	84009
chr2L	20968866	20968867	CG42238_3	1	-	1	83110
chr3L	19708008	19708009	serp_1	1	-	1	83063
chrX	17397479	17397480	B-H1_1	1	+	1	82911
chr3R	15635441	15635442	CG43335_1	1	+	0	82584
chr3R	15552856	15552857	AOX4_1	1	-	0	82584
chr3L	9334320	9334321	PGRP-LA_3	1	+	1	82342
chr2L	22924813	22924814	lt_1	1	+	1	80572
chr3L	20540413	20540414	Rcd2_1	1	-	1	80145
chr3R	29457578	29457579	Ptp99A_3	1	+	1	79932
chr3L	15808309	15808310	CG6244_1	1	+	0	79887
chr3L	15728421	15728422	comm_1	1	-	0	79887
chr2R	20503583	20503584	Obp57c_1	1	+	1	79245
chr3R	16655659	16655660	modSP_1	1	-	1	78765
chr2L	3914274	3914275	CG31773_1	1	-	1	77457
chr3L	2038207	2038208	CG42355_1	1	-	1	77419
chr2L	17704674	17704675	CG43231_1	1	+	1	76838
chr3L	1101103	1101104	bab1_1	1	-	1	76169
chr3R	5011059	5011060	CG2022_1	1	-	1	75648
chrX	2470040	2470041	boi_1	1	-	1	75383
chr3R	18019376	18019377	DNaseII_1	1	+	1	75262
chr3L	10771991	10771992	CG43245_1	1	+	0	75118
chr3L	10696872	10696873	NijA_1	1	-	0	75118
chrX	7528310	7528311	CG43138_1	1	+	0	74979
chrX	7453330	7453331	CG43198_1	1	-	0	74979
chr3L	10972653	10972654	CG14147_1	1	+	0	73563
chr3L	10899089	10899090	CG6391_1	1	-	0	73563
chr3L	5277960	5277961	shep_1	1	-	1	73538
chrX	10967131	10967132	C901_1	1	-	1	72779
chr2L	1329160	1329161	a5_1	1	+	1	72757
chrX	22945314	22945315	CG41106_1	1	+	1	72409
chr3R	25400665	25400666	Muc96D_1	1	-	1	72389
chr2L	17843654	17843655	CadN2_1	1	-	1	71355
chr3L	15407810	15407811	CG33259_1	1	+	1	71110
chrX	10744508	10744509	ras_1	1	+	0	71045
chrX	10673462	10673463	CG12637_1	1	-	0	71045
chrX	9865218	9865219	Ser7_1	1	+	1	70541
chrX	20327488	20327489	CG1631_1	1	+	0	70360
chrX	20257127	20257128	CG17065_1	1	-	0	70360
chrX	13527998	13527999	CG15754_1	1	+	0	70335
chrX	13457662	13457663	CG34324_1	1	-	0	70335
chr2L	3269768	3269769	CG3347_1	1	+	0	70065
chr2L	3199702	3199703	CG34393_1	1	-	0	70065
chr2R	20424337	20424338	CG12484_1	1	+	0	69274
chr2R	20355062	20355063	CG11192_1	1	-	0	69274
chrX	15024437	15024438	be_1	1	+	1	69012
chr3R	16571491	16571492	CG14891_1	1	+	1	68719
chrX	16148977	16148978	disco-r_1	1	-	1	67766
chr2L	13529026	13529027	CG33641_1	1	+	1	67244
chrX	10153595	10153596	CG12645_1	1	+	1	67062
chr3L	5012156	5012157	CG12027_1	1	-	1	66875
chr3R	28484595	28484596	CG1894_1	1	+	1	66408
chr3R	6932836	6932837	Antp_1	1	-	1	66387
chr3L	3612193	3612194	CG10359_1	1	+	1	66358
chr2L	18078272	18078273	ARRA_1	1	+	1	65891
chr3L	19170642	19170643	fz2_2	1	-	1	64725
chr3L	10559075	10559076	CG6527_1	1	-	1	64500
chr3R	8867434	8867435	pyd_2	1	-	1	64457
chr2L	1759093	1759094	CG17650_1	1	-	1	64221
chr3L	17961813	17961814	Eip75B_5	1	-	1	64217
chr3R	7722429	7722430	CG2616_1	1	+	1	64180
chr3R	23605486	23605487	CG10184_1	1	-	1	64167
chr2R	19880887	19880888	CG13872_1	1	-	1	64132
chr2R	21417063	21417064	Sdc_2	1	-	1	64102
chr2L	15361619	15361620	CG15258_1	1	-	1	63956
chr2R	5957626	5957627	CG7882_1	1	+	1	63731
chrX	750444	750445	CG5254_2	1	+	1	63604
chr2R	1590579	1590580	CG17691_1	1	+	0	63568
chr2R	1527010	1527011	Maf1_1	1	-	0	63568
chr3L	15298971	15298972	Best4_1	1	+	1	63351
chr2L	12270935	12270936	aret_2	1	+	1	63081
chr2L	16973063	16973064	beat-IIIb_1	1	+	0	62716
chr2L	16910346	16910347	CG6291_1	1	-	0	62716
chr2L	18881255	18881256	CG10619_1	1	-	1	62701
chrX	20173512	20173513	ANXX_1	1	-	1	62671
chr2R	17894387	17894388	CG14492_1	1	-	1	62176
chrX	1575131	1575132	br_7	1	+	1	62056
chrX	21457733	21457734	CG42343_1	1	-	1	61432
chr3R	31372428	31372429	gskt_1	1	+	1	61270
chr2L	12761794	12761795	CG15483_1	1	-	1	61009
chrX	21193272	21193273	CG14579_1	1	+	1	60969
chr2R	13753938	13753939	CG6280_1	1	+	0	60539
chr2R	13693398	13693399	CG6220_1	1	-	0	60539
chr3L	20029018	20029019	CG14184_1	1	-	1	59985
chr3R	19569211	19569212	Dys_1	1	+	1	59951
chr2R	15115237	15115238	chn_3	1	+	0	58986
chr2R	15056250	15056251	CG33467_1	1	-	0	58986
chr2L	22308812	22308813	CG17018_3	1	+	1	58908
chr2R	14090305	14090306	CG42287_1	1	+	1	58642
chr3R	26414068	26414069	CG5432_1	1	+	1	58632
chr2R	1649108	1649109	CG41520_2	1	+	1	58528
chr3R	12526189	12526190	HUGN_1	1	+	0	58396
chr3R	12467792	12467793	Hsp70Ba_1	1	-	0	58396
chrX	7196040	7196041	CG9650_2	1	+	1	58317
chr2L	2946535	2946536	lilli_1	1	+	1	58285
chr2R	8327489	8327490	pdm3_1	1	+	0	58142
chr2R	8269346	8269347	CG30371_1	1	-	0	58142
chr3L	2821064	2821065	Tet_2	1	-	1	58092
chr2L	5404279	5404280	H15_1	1	+	1	58079
chr3R	25576212	25576213	msi_2	1	+	1	57888
chr2L	11285714	11285715	Osi21_1	1	-	1	57548
chr2L	5461640	5461641	mid_1	1	+	1	57360
chr2L	22981852	22981853	cta_1	1	+	1	57038
chr3R	8420609	8420610	Obp85a_1	1	-	1	57003
chr3R	17448854	17448855	Eh_1	1	-	1	56811
chr3R	10950287	10950288	Tengl4_1	1	+	0	56801
chr3R	10893485	10893486	CG6621_1	1	-	0	56801
chr2L	10581684	10581685	CG34161_1	1	-	1	56739
chr3R	31405494	31405495	CG11337_1	1	-	1	56681
chr3R	19354031	19354032	CG43203_1	1	+	0	56329
chr3R	19297701	19297702	CG44174_1	1	-	0	56329
chr2L	5517812	5517813	CG14020_1	1	+	1	56171
chr3L	22606366	22606367	CG6914_1	1	+	1	56120
chr3L	5424108	5424109	CG34391_2	1	+	0	56075
chr3L	5368032	5368033	CG10635_1	1	-	0	56075
chrX	9030184	9030185	CG42388_3	1	+	0	55929
chrX	8974254	8974255	CG10962_1	1	-	0	55929
chr2L	5207289	5207290	Cyp28d2_1	1	+	1	55562
chrX	15385405	15385406	CG9164_1	1	-	1	55315
chr2L	9327751	9327752	CG17005_1	1	+	1	55247
chr3L	21934715	21934716	CG7442_1	1	+	1	55105
chr3L	14329352	14329353	CG13482_1	1	+	1	55005
chr3L	3714026	3714027	CG43089_1	1	+	1	54980
chr3L	15844051	15844052	CG32150_1	1	-	1	54867
chr2R	4188097	4188098	CG40127_1	1	-	1	54836
chr2R	15427998	15427999	CG34188_1	1	-	1	54831
chr3R	9321788	9321789	HP1e_1	1	+	1	54756
chr3R	20169439	20169440	CG5023_1	1	+	1	54580
chr2R	11528197	11528198	en_1	1	-	1	54439
chr3L	13228693	13228694	caps_1	1	+	1	54239
chr3R	9928916	9928917	Glut4EF_1	1	+	1	54235
chr3R	18795168	18795169	CG7720_1	1	-	1	54088
chr3L	10151810	10151811	CG8072_1	1	+	0	53702
chr3L	10098107	10098108	CG42825_1	1	-	0	53702
chr2R	18303991	18303992	CG14505_1	1	-	1	53303
chr3L	22136091	22136092	olf413_1	1	+	1	53272
chr3R	7052289	7052290	Sodh-1_1	1	+	0	53064
chr3R	6999224	6999225	HMAN_1	1	-	0	53064
chrX	11930875	11930876	CG10362_1	1	-	1	53030
chrX	10493736	10493737	spri_4	1	-	1	53016
chr3R	22899286	22899287	klg_1	1	+	0	53012
chr3R	22846273	22846274	CG4704_1	1	-	0	53012
chr2R	4671856	4671857	CG17883_1	1	+	1	52817
chr3L	27136552	27136553	vtd_1	1	+	0	52656
chr3L	27083895	27083896	CG40228_1	1	-	0	52656
chr3L	5131547	5131548	CG15212_1	1	+	0	52514
chr3L	5079032	5079033	Con_1	1	-	0	52514
chr2R	10725282	10725283	CG12309_1	1	+	1	51937
chr2L	16601912	16601913	CG42389_2	1	+	0	51931
chr2L	16549980	16549981	CG5968_1	1	-	0	51931
chr3L	6327517	6327518	Or65c_1	1	+	1	51775
chr2L	12338847	12338848	CG31862_1	1	+	1	51622
chr2L	11877254	11877255	Pde1c_2	1	-	1	51314
chrX	14602559	14602560	CG9413_1	1	-	1	51268
chr3R	30357851	30357852	hdc_1	1	+	0	51213
chr3R	30306637	30306638	CG34300_1	1	-	0	51213
chr2R	17956564	17956565	PpY-55A_1	1	-	1	51175
chrX	582122	582123	vnd_2	1	+	1	50986
chr3R	28418186	28418187	beat-VI_1	1	+	0	50885
chr3R	28367300	28367301	CG33105_1	1	-	0	50885
chrX	5048274	5048275	ovo_2	1	+	1	50847
chr2R	5413747	5413748	laccase2_2	1	+	0	50647
chr2R	5363099	5363100	CG10417_1	1	-	0	50647
chr3L	18252076	18252077	CheA75a_1	1	+	1	50609
chr3L	17740575	17740576	CG7460_2	1	+	1	50594
chr3R	26619122	26619123	CG5468_1	1	+	1	50522
chrX	1992296	1992297	Hr4_1	1	+	1	50376
chr3R	26318357	26318358	CG33970_2	1	+	1	50141
chr2L	11581973	11581974	kek2_1	1	+	1	50121
chr3R	28970367	28970368	CG14521_1	1	-	1	50072
chr3L	19387596	19387597	ms(3)76Ba_1	1	+	0	49997
chr3L	19337598	19337599	CG9614_1	1	-	0	49997
chrX	16216744	16216745	disco_1	1	-	1	49792
chr3R	29369334	29369335	CG45546_1	1	+	0	49739
chr3R	29319594	29319595	Cnx99A_1	1	-	0	49739
chr2L	16657123	16657124	CG42389_1	1	+	1	49725
chr2L	19967682	19967683	Hf_1	1	-	1	49612
chr2L	1492294	1492295	CG31928_1	1	+	1	49568
chrX	20574188	20574189	CG42580_1	1	+	0	49288
chrX	20524899	20524900	Tak1_1	1	-	0	49288
chr3L	17912560	17912561	CG5290_1	1	-	1	49252
chrX	20051303	20051304	CG9570_1	1	+	0	49239
chrX	20002063	20002064	CG17003_1	1	-	0	49239
chr3L	24976276	24976277	CG40002_1	1	+	1	49113
chrX	9778747	9778748	CG1354_2	1	+	1	49096
chr2R	10485255	10485256	pre-lola-G_1	1	-	1	49094
chr3L	7263916	7263917	CG14830_1	1	-	1	48998
chr2L	7084632	7084633	Pvf2_1	1	-	1	48962
chr2L	18209232	18209233	CG31802_1	1	-	1	48678
chr2R	4595303	4595304	p120ctn_1	1	+	1	48611
chr2R	19227354	19227355	CG7137_1	1	+	1	48599
chr3L	755513	755514	hng3_1	1	-	1	48529
chr2L	17963392	17963393	CG5674_1	1	+	0	48381
chr2L	17915010	17915011	CG43271_1	1	-	0	48381
chr2L	15547491	15547492	Skadu_1	1	+	1	48357
chr4	395597	395598	Lin29_1	1	-	1	48268
chr3L	6400603	6400604	CG42747_1	1	+	0	48190
chr3L	6352412	6352413	CG13300_1	1	-	0	48190
chr3R	21482294	21482295	CG7922_1	1	+	0	48171
chr3R	21434122	21434123	lbl_1	1	-	0	48171
chr3L	13248725	13248726	CG32119_1	1	-	1	48135
chr3L	20188541	20188542	CG6981_1	1	+	0	48009
chr3L	20140531	20140532	CG7328_1	1	-	0	48009
chr2R	22034842	22034843	CG9308_1	1	+	0	48003
chr2R	21986838	21986839	CG30401_1	1	-	0	48003
chrX	7826189	7826190	CG1402_1	1	+	1	48000
chr2R	9610283	9610284	CG12926_1	1	-	1	47945
chr3R	21671709	21671710	DNApol-alpha180_1	1	-	1	47945
chr3R	31669513	31669514	CG1815_1	1	+	1	47399
chr3R	11822478	11822479	CG6950_1	1	-	1	46978
chr2L	13106858	13106859	CG5142_1	1	+	0	46720
chr2L	13060137	13060138	CG9932_1	1	-	0	46720
chr3R	4130522	4130523	Gfat1_1	1	+	1	46512
chrX	4412859	4412860	bi_3	1	+	1	46440
chr3L	22454291	22454292	CG11449_1	1	+	0	46430
chr3L	22407860	22407861	Ten-m_1	1	-	0	46430
chr3L	3892574	3892575	Fie_2	1	+	1	46363
chr2R	6085597	6085598	Ars2_1	1	-	1	46319
chr3R	25184416	25184417	dan_2	1	+	1	46298
chr3L	23784230	23784231	CG43968_1	1	+	1	46216
chr3L	14131336	14131337	Sox21b_1	1	-	1	46196
chrX	5131906	5131907	Rpn13R_1	1	+	1	46176
chrX	20330391	20330392	CG1504_1	1	-	1	46139
chrX	11248266	11248267	CG15198_1	1	+	1	46022
chr2L	22844240	22844241	CG17715_1	1	+	0	45973
chr2L	22798266	22798267	CG40439_1	1	-	0	45973
chr2L	6225049	6225050	Ugt37b1_1	1	+	1	45909
chr3L	24074214	24074215	Snap25_1	1	+	1	45669
chr3L	959662	959663	Glut1_1	1	+	1	45613
chrX	4617568	4617569	peb_1	1	+	0	45600
chrX	4571967	4571968	CG12684_1	1	-	0	45600
chr2R	4471052	4471053	Gprk1_1	1	-	1	45399
chrX	2744068	2744069	Syx4_1	1	-	1	45233
chr2L	16094986	16094987	CG4891_1	1	+	1	44991
chr3R	24712783	24712784	CG13627_2	1	+	1	44637
chr3L	7234540	7234541	CG14826_2	1	+	0	44611
chr3L	7189928	7189929	Dscam2_1	1	-	0	44611
chr2R	11756816	11756817	ths_2	1	+	1	44553
chr3R	9823751	9823752	CG34302_1	1	-	1	44386
chr2L	6264486	6264487	CG13983_1	1	-	1	44272
chr3L	15207843	15207844	CG6888_1	1	+	0	44260
chr3L	15163582	15163583	CG7011_1	1	-	0	44260
chr2L	11738951	11738952	Vha100-5_1	1	+	1	44107
chr2R	22998882	22998883	CG9896_1	1	-	1	44055
chr2L	13597188	13597189	CG9254_1	1	-	1	44051
chrX	1710139	1710140	CG3795_1	1	-	1	43922
chrX	10265258	10265259	CG12643_1	1	-	1	43871
chr3L	4709917	4709918	CG13712_1	1	-	1	43782
chr2R	8792652	8792653	CG8746_1	1	+	1	43665
chr3R	31543031	31543032	nyo_2	1	+	1	43640
chr3L	5479777	5479778	CG4835_1	1	+	1	43612
chr2R	18454461	18454462	CG17669_1	1	-	1	43560
chrX	22811937	22811938	CG12446_1	1	-	1	43249
chr3L	22548399	22548400	CG11404_1	1	+	0	43173
chr3L	22505225	22505226	CG43329_1	1	-	0	43173
chr3L	11321729	11321730	CG6168_1	1	-	1	43168
chr2L	16211471	16211472	CG31819_1	1	+	1	43128
chr2L	8825646	8825647	SoxN_1	1	+	0	43127
chr2L	8782518	8782519	CG42710_1	1	-	0	43127
chr3L	10857889	10857890	tna_3	1	+	1	43108
chr2R	10739827	10739828	Mat1_1	1	-	1	43037
chr3R	20252769	20252770	cic_2	1	+	0	42973
chr3R	20209795	20209796	CG17199_1	1	-	0	42973
chr2R	9308680	9308681	Myd88_1	1	-	1	42970
chr3R	22966254	22966255	Tpl94D_1	1	+	1	42881
chr2L	17363510	17363511	CG31804_1	1	+	0	42803
chr2L	17320706	17320707	CG45691_1	1	-	0	42803
chr2L	13708237	13708238	CG7311_1	1	+	1	42709
chr3L	448129	448130	klar_3	1	-	1	42692
chr3L	17576617	17576618	E74B_1	1	-	1	42688
chr3R	13587990	13587991	CG14370_1	1	+	0	42606
chr3R	13545383	13545384	CG31337_1	1	-	0	42606
chr3R	13983360	13983361	rdx_3	1	-	1	42597
chr2L	23025928	23025929	Cht3_1	1	-	1	42405
chr2L	22354309	22354310	CG17018_1	1	+	1	42377
chr3L	23249012	23249013	nAChRalpha4_1	1	+	1	42338
chr3R	22014710	22014711	CG6332_1	1	+	1	42318
chrX	22962355	22962356	CG40485_1	1	-	1	42290
chr2R	24694385	24694386	ST6Gal_1	1	-	1	42266
chr3L	19003241	19003242	CG18136_1	1	-	1	42203
chr3L	24028544	24028545	CG40045_1	1	+	0	42136
chr3L	23986407	23986408	CG40470_1	1	-	0	42136
chr3L	648516	648517	Gale_2	1	+	0	41947
chr3L	606568	606569	Reg-2_1	1	-	0	41947
chr2L	22756348	22756349	CG40006_1	1	-	1	41917
chr3L	12224316	12224317	app_3	1	-	1	41502
chr3L	18398447	18398448	rpr_1	1	-	1	41488
chrX	20882642	20882643	I-3_1	1	-	1	41318
chr3L	392632	392633	trh_1	1	-	1	41245
chrX	19083239	19083240	CG7423_1	1	-	1	41167
chr3L	22329801	22329802	CG32450_1	1	+	1	41131
chr2L	12966643	12966644	CG16800_1	1	+	1	41066
chr2L	12587624	12587625	nub_3	1	+	0	41012
chr2L	12546611	12546612	bun_1	1	-	0	41012
chr3L	12913645	12913646	CG32115_1	1	-	1	40946
chr2L	14924617	14924618	CG3491_1	1	+	0	40917
chr2L	14883699	14883700	Mst35Bb_1	1	-	0	40917
chr3L	7654742	7654743	CG7492_1	1	-	1	40875
chr3R	23431495	23431496	CG4374_2	1	-	1	40839
chr3R	31978126	31978127	CG2003_1	1	+	0	40743
chr3R	31937382	31937383	heph_3	1	-	0	40743
chr3R	30690643	30690644	Spn100A_1	1	+	1	40706
chr3R	29556387	29556388	Dr_1	1	+	1	40631
chr3R	20293241	20293242	cic_1	1	+	1	40471
chrX	7266913	7266914	CG1958_1	1	+	1	40456
chr2L	17171397	17171398	CG34106_1	1	+	1	40347
chr3R	22174170	22174171	SKIP_1	1	+	1	40331
chr2L	4324558	4324559	CG16857_1	1	+	1	40308
chr3R	8517889	8517890	CG11737_2	1	+	0	40275
chr3R	8477613	8477614	CG45263_1	1	-	0	40275
chr3R	28544814	28544815	CG12413_1	1	-	1	40267
chr2L	14490862	14490863	noc_1	1	+	0	39953
chr2L	14450908	14450909	CG15283_1	1	-	0	39953
chrX	23068307	23068308	CG17167_2	1	+	1	39863
chr2R	15613853	15613854	CG42524_1	1	+	0	39840
chr2R	15574012	15574013	CG8204_1	1	-	0	39840
chr3L	2322694	2322695	MsR1_1	1	+	1	39827
chr3R	12743700	12743701	CG5999_1	1	-	1	39510
chrX	14786560	14786561	Ag5r_1	1	-	1	39396
chr2L	16445280	16445281	Idgf1_1	1	+	0	39330
chr2L	16405949	16405950	CG5888_2	1	-	0	39330
chr2L	9031847	9031848	CG9582_1	1	-	1	39313
chr2L	17087616	17087617	CG12620_1	1	+	0	39284
chr2L	17048331	17048332	CG15136_1	1	-	0	39284
chrX	3373164	3373165	dm_1	1	+	1	39236
chr2L	11484696	11484697	CG43355_1	1	+	0	39083
chr2L	11445612	11445613	salm_1	1	-	0	39083
chr3R	26230255	26230256	CG12290_1	1	+	0	39036
chr3R	26191218	26191219	CG34129_1	1	-	0	39036
chr3R	18506572	18506573	fru_2	1	-	1	39033
chr2R	19030008	19030009	CG43351_1	1	+	1	38969
chr2R	15776037	15776038	Zasp52_2	1	-	1	38873
chr2L	13021298	13021299	A16_1	1	-	1	38838
chrX	12274635	12274636	CG45603_1	1	+	0	38732
chrX	12235902	12235903	CG32655_1	1	-	0	38732
chrX	1452453	1452454	Gr2a_1	1	+	1	38705
chrX	990453	990454	CG18823_1	1	+	0	38539
chrX	951913	951914	CG3690_1	1	-	0	38539
chr2L	16133516	16133517	CG4892_1	1	+	1	38529
chr3L	13174453	13174454	snky_1	1	+	1	38205
chr3R	13220568	13220569	CG8476_1	1	-	1	38201
chr3L	21808728	21808729	eg_3	1	+	0	38194
chr3L	21770533	21770534	Syn1_1	1	-	0	38194
chr2L	6971717	6971718	snRNP-U1-70K_1	1	-	1	38188
chr3R	22080358	22080359	CG13408_1	1	+	1	38162
chr3R	6527437	6527438	CG15185_1	1	+	1	38020
chr2R	8494294	8494295	mtt_2	1	-	1	37998
chr3L	2360501	2360502	CG13801_1	1	+	1	37806
chr3R	26170848	26170849	CG31323_1	1	+	1	37695
chr3R	25023274	25023275	beta4GalT7_1	1	+	1	37680
chr3R	10639564	10639565	hth_1	1	-	1	37641
chr3L	14274346	14274347	FRIZ_1	1	+	1	37632
chr3L	749405	749406	emc_1	1	+	0	37623
chr3L	711781	711782	CG13896_1	1	-	0	37623
chr2L	19262253	19262254	CG31797_1	1	-	1	37620
chr3R	22211769	22211770	Gld2_2	1	+	1	37598
chr3R	16242819	16242820	tara_1	1	+	0	37576
chr3R	16205242	16205243	mtSSB_1	1	-	0	37576
chr2L	5146352	5146353	Msp300_2	1	+	1	37471
chr3R	20677343	20677344	CG13841_2	1	-	1	37230
chr2L	8862758	8862759	CG32986_1	1	+	1	37111
chr2L	1651259	1651260	chinmo_2	1	+	0	37110
chr2L	1614148	1614149	CG7361_1	1	-	0	37110
chr2L	1704903	1704904	CAPB_1	1	+	1	37092
chr2L	11611771	11611772	spag4_1	1	-	1	37040
chr2L	1555129	1555130	haf_1	1	+	0	36984
chr2L	1518144	1518145	halo_1	1	-	0	36984
chr3R	16788322	16788323	Glut3_1	1	+	0	36963
chr3R	16751358	16751359	CG31275_1	1	-	0	36963
chrX	8606295	8606296	Caf1-180_1	1	-	1	36922
chr3R	24984383	24984384	tnc_2	1	+	1	36787
chr2R	21757409	21757410	Grx-1_1	1	+	1	36662
chr3R	5427259	5427260	CG12147_1	1	-	1	36626
chr2L	14197528	14197529	Dyrk2_1	1	-	1	36592
chr3L	16201311	16201312	CG33690_1	1	+	0	36580
chr3L	16164730	16164731	CG5151_1	1	-	0	36580
chr3R	30099501	30099502	sima_1	1	+	1	36579
chr3L	11252309	11252310	CG7590_1	1	+	1	36516
chr2R	25226614	25226615	Kr_1	1	+	0	36505
chr2R	25190108	25190109	CG9380_2	1	-	0	36505
chr3R	26062291	26062292	CG14551_1	1	-	1	36393
chr3L	9583549	9583550	CG42673_1	1	+	1	36327
chr3L	12351539	12351540	CrzR_1	1	-	1	36316
chr3R	15095627	15095628	CG6966_1	1	-	1	36295
chrX	4997426	4997427	CG12680_1	1	+	0	36287
chrX	4961138	4961139	SIP3_1	1	-	0	36287
chr3R	11499968	11499969	dpr5_1	1	+	1	36285
chr3R	3623164	3623165	Alg-2_1	1	+	0	36154
chr3R	3587009	3587010	Parp_1	1	-	0	36154
chr2L	20531123	20531124	CG44270_1	1	+	1	36097
chr3L	2115627	2115628	sls_1	1	-	1	36075
chr2L	12504835	12504836	bun_3	1	-	1	36016
chr3R	31499240	31499241	mey_2	1	+	1	35939
chr3R	19461087	19461088	Dys_6	1	+	0	35893
chr3R	19425193	19425194	CG3517_1	1	-	0	35893
chr3R	28026612	28026613	CG34362_2	1	+	0	35871
chr3R	27990740	27990741	CG4815_1	1	-	0	35871
chr2L	16042047	16042048	BicC_2	1	+	0	35745
chr2L	16006301	16006302	CG31820_1	1	-	0	35745
chr3R	19132648	19132649	Cyp12a5_1	1	+	1	35716
chr3L	3424934	3424935	sty_1	1	-	1	35606
chr3L	18765738	18765739	ftz-f1_2	1	-	1	35569
chr3L	4896863	4896864	CG13705_1	1	+	1	35546
chr2R	18947318	18947319	sano_1	1	+	0	35506
chr2R	18911811	18911812	Vha100-3_1	1	-	0	35506
chr2R	14678132	14678133	CG30480_1	1	-	1	35486
chr3R	17594386	17594387	CG7587_1	1	+	1	35484
chrX	9729650	9729651	Sp1_1	1	+	1	35462
chr2L	19849990	19849991	sick_5	1	+	0	35452
chr2L	19814537	19814538	CG13962_1	1	-	0	35452
chrX	1239880	1239881	CG11403_1	1	-	1	35411
chr3R	20204795	20204796	Nlg4_1	1	+	1	35355
chr3R	21949089	21949090	Eip93F_2	1	+	1	35340
chr2R	4788964	4788965	CG12547_1	1	-	1	35336
chr3L	12432686	12432687	toe_1	1	-	1	35332
chr2R	9793327	9793328	CG1698_1	1	+	0	35305
chr2R	9758021	9758022	CG1690_1	1	-	0	35305
chrX	20745973	20745974	CG15452_1	1	-	1	35280
chr2R	19587333	19587334	CG42878_1	1	+	1	35267
chr3L	12537290	12537291	CG4069_1	1	-	1	35243
chr2L	8933963	8933964	Tsp29Fa_2	1	+	1	35176
chr3R	11407922	11407923	mRpL40_1	1	+	1	35132
chr3R	23472335	23472336	CG4374_1	1	-	1	35112
chr3L	6530754	6530755	CG32396_1	1	+	1	35095
chr2R	5294064	5294065	d4_1	1	+	1	35081
chrX	13055338	13055339	CG12715_1	1	-	1	35066
chr3L	2916596	2916597	CG9970_1	1	-	1	35034
chrX	18321189	18321190	CG6023_1	1	-	1	35032
chr2R	11825351	11825352	CG13192_1	1	+	1	34980
chr3R	20449686	20449687	Gfrl_2	1	-	1	34900
chr2L	6566178	6566179	CG13766_1	1	-	1	34886
chr3L	22945658	22945659	Mes2_1	1	+	1	34825
chr3L	21879609	21879610	mub_1	1	+	1	34821
chrX	4875669	4875670	CG12681_1	1	+	1	34817
chr2L	5623759	5623760	Cyp6a16_1	1	-	1	34792
chr2L	2518071	2518072	CG3528_1	1	-	1	34762
chr2L	19700958	19700959	scw_1	1	-	1	34715
chr2L	20934154	20934155	CG9270_1	1	-	1	34711
chr2L	15109444	15109445	CG15269_1	1	+	1	34668
chr2R	20146117	20146118	CG11041_1	1	+	1	34606
chr2L	2079980	2079981	CG12674_1	1	+	1	34477
chr3L	13837742	13837743	CG43184_1	1	+	0	34331
chr3L	13803410	13803411	bru-3_1	1	-	0	34331
chr3L	993987	993988	CG12038_1	1	+	1	34324
chr3L	18984949	18984950	CG14075_1	1	+	1	34317
chr2L	17778360	17778361	CadN_1	1	-	1	34309
chr3R	27194261	27194262	Ser_1	1	-	1	34261
chr3R	4612875	4612876	5-HT2A_1	1	+	0	34206
chr3R	4578668	4578669	CG32945_1	1	-	0	34206
chr2R	24848994	24848995	CG3650_1	1	+	1	34173
chr2L	25177	25178	Ir21a_1	1	-	1	34063
chrX	5594256	5594257	Vsx1_1	1	+	0	34054
chrX	5560201	5560202	Vsx2_1	1	-	0	34054
chrX	20822159	20822160	CG15450_1	1	+	0	34015
chrX	20788143	20788144	shakB_4	1	-	0	34015
chr2R	8860402	8860403	RyR_2	1	+	1	33991
chr2R	10617663	10617664	CG11883_2	1	+	1	33964
chrX	9930940	9930941	CG1780_1	1	-	1	33940
chr3R	12783211	12783212	beat-Vc_1	1	-	1	33816
chrX	19531762	19531763	CG12231_1	1	-	1	33803
chrX	20657657	20657658	Cyp6v1_1	1	+	0	33801
chrX	20623855	20623856	RunxA_1	1	-	0	33801
chr2L	11788266	11788267	CG14931_2	1	+	0	33764
chr2L	11754501	11754502	Sfp33A1_1	1	-	0	33764
chrX	1608845	1608846	br_6	1	+	1	33713
chr3R	11931218	11931219	CG14731_1	1	+	1	33658
chrX	9533801	9533802	CG34026_1	1	+	0	33658
chrX	9500142	9500143	mgl_1	1	-	0	33658
chr2L	11981591	11981592	CG16965_1	1	+	1	33627
chr3L	19412891	19412892	CG32206_1	1	-	1	33530
chr2L	17589209	17589210	Oli_3	1	+	0	33504
chr2L	17555704	17555705	CG7094_1	1	-	0	33504
chr3R	27872391	27872392	CG12426_1	1	-	1	33448
chrX	18226091	18226092	CG33639_1	1	-	1	33444
chr2R	10158954	10158955	mlt_1	1	-	1	33438
chrX	5165309	5165310	CG15465_1	1	+	1	33402
chr3L	14476707	14476708	bbg_3	1	-	1	33382
chr3R	14787897	14787898	jvl_1	1	+	0	33373
chr3R	14754523	14754524	CG7362_1	1	-	0	33373
chr2L	17014699	17014700	CG6304_1	1	-	1	33366
chrX	3289361	3289362	dnc_5	1	+	1	33318
chr2L	1869852	1869853	CG7295_1	1	+	1	33312
chr3L	18560240	18560241	AstC-R1_1	1	+	1	33276
chr2L	7497359	7497360	Obp28a_1	1	-	1	33213
chr3R	16370480	16370481	CG10317_1	1	-	1	33208
chr2R	21217776	21217777	CG15661_1	1	-	1	33179
chr2L	21828594	21828595	tsh_1	1	+	0	33149
chr2L	21795444	21795445	CG31612_1	1	-	0	33149
chr3L	5234534	5234535	CG4669_1	1	+	0	33125
chr3L	5201408	5201409	shep_4	1	-	0	33125
chr3R	9460639	9460640	GstZ2_1	1	-	1	33055
chr3R	10075386	10075387	CG5361_1	1	-	1	33047
chr2L	4701484	4701485	Taf12L_1	1	-	1	33002
chrX	15593618	15593619	CG9220_1	1	-	1	32911
chr3R	22120062	22120063	CG42390_1	1	+	1	32879
chr3R	12561164	12561165	Octbeta2R_3	1	-	1	32831
chr3R	25687390	25687391	CLS_1	1	-	1	32723
chr3R	12891969	12891970	d-cup_1	1	+	0	32699
chr3R	12859269	12859270	CG10126_1	1	-	0	32699
chr2L	523467	523468	ush_2	1	+	1	32633
chrX	13445905	13445906	Neto_1	1	+	1	32607
chr3R	28789604	28789605	CG34295_1	1	+	0	32600
chr3R	28757003	28757004	CG9997_1	1	-	0	32600
chr3L	5813085	5813086	mad2_1	1	-	1	32589
chr3R	14089523	14089524	Npc2b_2	1	+	1	32575
chrX	8838323	8838324	CG12075_2	1	+	0	32525
chrX	8805797	8805798	Lim1_1	1	-	0	32525
chr3L	11921511	11921512	CG11588_1	1	+	0	32502
chr3L	11889008	11889009	CG5897_1	1	-	0	32502
chr2R	22514098	22514099	px_3	1	-	1	32456
chr3L	16615465	16615466	Mo25_1	1	-	1	32415
chrX	6908305	6908306	CG14431_1	1	+	1	32287
chr3L	22987624	22987625	CG32457_1	1	+	0	32262
chr3L	22955361	22955362	CG32461_1	1	-	0	32262
chr3R	26568599	26568600	scrib_1	1	+	1	32250
chr3L	23206673	23206674	nAChRalpha4_2	1	+	1	32227
chrX	3099548	3099549	kirre_2	1	+	0	32049
chrX	3067498	3067499	CG4116_1	1	-	0	32049
chr3R	12595724	12595725	Octbeta2R_1	1	-	1	32007
chr3L	22669919	22669920	CG14457_1	1	+	0	31980
chr3L	22637938	22637939	CG14459_1	1	-	0	31980
chr3L	2554298	2554299	Spn_1	1	-	1	31909
chr3R	23314311	23314312	pnt_2	1	-	1	31849
chr3R	20360288	20360289	MtnC_1	1	+	1	31811
chr3R	18328938	18328939	CG31235_1	1	-	1	31807
chr2R	14713619	14713620	mspo_1	1	-	1	31708
chr3L	16451953	16451954	dsx-c73A_1	1	-	1	31691
chrX	18566336	18566337	Bx_1	1	+	1	31671
chr2L	14842394	14842395	CG42682_1	1	+	1	31625
chrX	17475472	17475473	CG43658_4	1	-	1	31615
chr2R	6923367	6923368	CG3358_1	1	+	1	31604
chr2L	11694843	11694844	CG4988_1	1	+	1	31571
chr2L	21294532	21294533	Gr39a_1	1	+	1	31565
chr3R	19212199	19212200	CG3772_1	1	+	1	31538
chr2L	7544422	7544423	RapGAP1_4	1	-	1	31526
chrX	6633864	6633865	CG14443_1	1	+	1	31515
chr2R	19815520	19815521	Obp56h_1	1	+	0	31477
chr2R	19784042	19784043	Obp56g_1	1	-	0	31477
chrX	10417441	10417442	RabX2_1	1	+	1	31474
chr2R	10320523	10320524	CG34222_1	1	-	1	31432
chr3R	12817028	12817029	CG31345_1	1	-	1	31405
chr2R	15024851	15024852	Obp51a_1	1	-	1	31398
chr2R	12915996	12915997	NAT1_2	1	+	1	31360
chrX	7768745	7768746	CG34338_1	1	+	1	31359
chr3R	18122065	18122066	sr_1	1	+	1	31357
chrX	16987065	16987066	CG45002_2	1	-	1	31355
chr3R	17687064	17687065	CG31249_1	1	-	1	31261
chr2L	4682715	4682716	CG11929_1	1	+	1	31257
chrX	4906911	4906912	CG6927_1	1	+	1	31241
chr3L	15336699	15336700	Toll-6_1	1	+	1	31232
chr2R	15890915	15890916	sli_2	1	-	1	31230
chr3L	129451	129452	Pdk1_6	1	+	0	31080
chr3L	98370	98371	CG12483_1	1	-	0	31080
chr3R	9622969	9622970	CG8312_1	1	+	1	31063
chr2R	8358543	8358544	CG11635_1	1	+	1	31053
chr3L	16704981	16704982	CG9692_1	1	+	1	30999
chr2L	17812670	17812671	CG42830_1	1	-	1	30983
chr3R	5976816	5976817	Obp83b_1	1	-	1	30918
chr3L	22065912	22065913	CG14561_1	1	+	1	30918
chr2L	20104120	20104121	CG13970_1	1	-	1	30830
chr3R	13364939	13364940	Dic1_2	1	+	0	30775
chr3R	13334163	13334164	PK2-R2_1	1	-	0	30775
chrX	11733908	11733909	inaF-A_1	1	-	1	30676
chr2L	20341852	20341853	spir_1	1	+	1	30632
chrX	16751878	16751879	CG9634_1	1	-	1	30625
chr2L	16165829	16165830	Ca-alpha1D_2	1	+	0	30580
chr2L	16135248	16135249	CG34168_1	1	-	0	30580
chr2R	21800899	21800900	CG4386_1	1	-	1	30508
chr3L	11425138	11425139	CG7560_1	1	+	1	30452
chr3R	12128191	12128192	CG4702_1	1	-	1	30431
chrX	7226456	7226457	CG9650_1	1	+	1	30415
chr3R	13813107	13813108	tal-AA_1	1	+	1	30340
chr3R	6027235	6027236	CG11459_1	1	-	1	30323
chr2L	20294751	20294752	CG12617_1	1	+	0	30311
chr2L	20264439	20264440	CG17570_1	1	-	0	30311
chr3R	18450319	18450320	fru_5	1	-	1	30301
chr3R	13765756	13765757	CG9312_1	1	+	1	30286
chr2R	25129458	25129459	CG30430_1	1	+	0	30270
chr2R	25099187	25099188	lov_1	1	-	0	30270
chr3R	27958134	27958135	CG4884_1	1	-	1	30246
chr2R	4546691	4546692	Stlk_1	1	+	0	30238
chr2R	4516452	4516453	RpL38_1	1	-	0	30238
chr3L	18472383	18472384	Met75Ca_1	1	-	1	30172
chr3R	12311301	12311302	CG4066_1	1	+	1	30158
chrX	17768550	17768551	unc-4_1	1	+	1	30137
chrX	14718946	14718947	hog_1	1	-	1	30062
chr3R	18152104	18152105	CG14316_1	1	+	1	30038
chr2L	6852347	6852348	Rca1_1	1	+	1	30029
chrX	21251135	21251136	CG1722_1	1	-	1	30012
chr2L	7307160	7307161	wg_1	1	+	0	29992
chr2L	7277167	7277168	Wnt4_1	1	-	0	29992
chr2R	9494168	9494169	Wnt2_1	1	+	1	29981
chr2R	9237513	9237514	Cyp4p2_1	1	+	1	29950
chrX	18930333	18930334	CG43759_1	1	+	1	29922
chr2L	4257563	4257564	CG15425_1	1	+	1	29854
chr3L	11394685	11394686	CG11726_1	1	+	0	29786
chr3L	11364898	11364899	CG6163_1	1	-	0	29786
chr3R	14481710	14481711	cv-c_1	1	-	1	29777
chr2L	5708397	5708398	CG7236_2	1	+	1	29767
chr3R	26945531	26945532	CG14252_1	1	+	1	29765
chr2L	1048066	1048067	IA-2_1	1	-	1	29743
chrX	17531452	17531453	CG43658_2	1	-	1	29724
chrX	20062724	20062725	Dop2R_1	1	-	1	29709
chrX	686839	686840	sdk_1	1	+	1	29701
chr3R	24749733	24749734	tld_1	1	+	1	29676
chr2L	7363380	7363381	Wnt10_1	1	+	1	29666
chr3R	23893405	23893406	tbrd-1_1	1	-	1	29628
chr2L	13878960	13878961	CenG1A_2	1	+	1	29566
chrX	1652320	1652321	CG11509_1	1	+	1	29563
chr3R	22816215	22816216	CG13840_1	1	-	1	29478
chr4	276366	276367	NfI_1	1	-	1	29443
chr2L	22579720	22579721	Slmap_1	1	+	1	29435
chr3R	27736541	27736542	Ets98B_2	1	+	1	29414
chr2L	21589393	21589394	nompB_1	1	-	1	29377
chr3L	19100334	19100335	Gem2_1	1	-	1	29350
chr3L	804043	804044	CG13898_1	1	-	1	29337
chr3R	7420742	7420743	wa-cup_1	1	+	1	29286
chr2L	2725679	2725680	CG31689_4	1	+	0	29242
chr2L	2696436	2696437	CG15398_1	1	-	0	29242
chrX	19812753	19812754	SkpD_1	1	+	0	29213
chrX	19783539	19783540	vfl_1	1	-	0	29213
chr3L	10801191	10801192	CG12523_1	1	+	1	29199
chrX	8529676	8529677	PIP82_1	1	-	1	29075
chrX	3128601	3128602	kirre_1	1	+	1	29052
chr3L	7775621	7775622	Clk_1	1	-	1	29048
chr3R	15666185	15666186	pxb_1	1	+	1	29026
chr3R	31572142	31572143	gammaCOP_1	1	+	1	28979
chr3L	12609632	12609633	caup_1	1	+	1	28958
chr3L	10434132	10434133	Ir67c_1	1	-	1	28957
chr3R	17505666	17505667	Dscam3_1	1	-	1	28914
chr2L	14263026	14263027	wb_2	1	+	0	28904
chr2L	14234121	14234122	CG4551_1	1	-	0	28904
chr2R	21350573	21350574	CG17974_1	1	-	1	28887
chr3R	12166185	12166186	Cpn_1	1	-	1	28848
chr2R	7311399	7311400	CG12164_1	1	+	1	28823
chr2R	17195214	17195215	CG10950_1	1	+	0	28716
chr2R	17166497	17166498	CG10953_1	1	-	0	28716
chrX	12868753	12868754	Pde9_2	1	-	1	28544
chr3L	18588762	18588763	CG7271_1	1	+	1	28521
chr2L	12398299	12398300	Pkd2_1	1	+	1	28463
chrX	21429269	21429270	CG10918_1	1	-	1	28463
chr2R	18583316	18583317	GEFmeso_2	1	-	1	28457
chr3R	6791835	6791836	HMDF_1	1	+	1	28429
chr2L	4762910	4762911	CG42523_1	1	+	0	28422
chr2L	4734487	4734488	CG15631_1	1	-	0	28422
chrX	5945583	5945584	CG32756_1	1	+	1	28419
chr3L	7633448	7633449	CG33275_1	1	+	1	28408
chr3R	31679879	31679880	CG11550_1	1	-	1	28406
chr2L	14381170	14381171	ppk_1	1	-	1	28375
chrX	10657675	10657676	CG2111_1	1	+	1	28360
chr3L	20758880	20758881	CG43251_1	1	+	1	28288
chr2L	9125738	9125739	CG32982_2	1	+	1	28183
chr3L	12032561	12032562	CG43993_1	1	+	1	28167
chr2R	6838943	6838944	CG9445_1	1	-	1	28140
chr3L	15924878	15924879	sff_1	1	-	1	28111
chr3L	14448598	14448599	bbg_4	1	-	1	28108
chr3R	4906629	4906630	Gnf1_1	1	+	0	28097
chr3R	4878531	4878532	laf_1	1	-	0	28097
chr3R	8087359	8087360	CG7910_1	1	+	1	28074
chr3R	18081049	18081050	CG14317_1	1	+	0	28065
chr3R	18052983	18052984	htl_1	1	-	0	28065
chr2L	6253090	6253091	Ddr_1	1	+	1	28040
chr3R	16944268	16944269	Abd-B_2	1	-	1	27966
chr2R	25167634	25167635	CG34038_1	1	+	0	27948
chr2R	25139685	25139686	CG43106_1	1	-	0	27948
chr3L	1398554	1398555	CG32320_1	1	+	1	27944
chr3R	17219932	17219933	CG31262_1	1	-	1	27942
chr2R	8826410	8826411	CG30350_1	1	+	1	27919
chr2L	10172681	10172682	CG13137_1	1	+	1	27831
chr3L	3543581	3543582	Eip63E_3	1	+	1	27817
chr3L	15235619	15235620	Tollo_1	1	+	1	27775
chr2R	22454740	22454741	CG10384_1	1	+	0	27767
chr2R	22426972	22426973	CG10344_1	1	-	0	27767
chrX	176070	176071	tyn_1	1	+	0	27644
chrX	148425	148426	CG17707_1	1	-	0	27644
chr2L	4149277	4149278	CG2955_1	1	+	1	27574
chr3L	12116136	12116137	l(3)j2D3_1	1	+	1	27499
chr3L	13329119	13329120	CG14113_1	1	+	1	27487
chrX	15244946	15244947	PPYR1_1	1	-	1	27466
chrX	7137722	7137723	CG9650_3	1	+	0	27432
chrX	7110289	7110290	fz4_1	1	-	0	27432
chr3L	528379	528380	CG34269_1	1	+	1	27429
chr2L	14328390	14328391	ms(2)34Fe_1	1	+	1	27391
chr3L	17764152	17764153	Adgf-A_1	1	-	1	27347
chr3L	14921695	14921696	DCX-EMAP_1	1	+	0	27322
chr3L	14894372	14894373	CG34245_1	1	-	0	27322
chr2L	14615556	14615557	Adhr_2	1	+	0	27297
chr2L	14588258	14588259	CG42680_1	1	-	0	27297
chr2R	20944027	20944028	Act57B_1	1	+	1	27269
chr3R	16430815	16430816	CG31279_2	1	+	0	27125
chr3R	16403689	16403690	ss_1	1	-	0	27125
chrX	3557784	3557785	ppk8_1	1	+	0	27122
chrX	3530661	3530662	CG32791_1	1	-	0	27122
chr2L	1911743	1911744	CG7337_2	1	+	1	27059
chr2L	20890392	20890393	sky_2	1	-	1	27059
chr2R	5754532	5754533	l(2)09851_1	1	+	0	27049
chr2R	5727482	5727483	ap_1	1	-	0	27049
chr4	807344	807345	Sox102F_2	1	-	1	27047
chr3L	6665651	6665652	eIF4E-4_1	1	-	1	26997
chr3R	21592072	21592073	InR_3	1	-	1	26990
chrX	3776038	3776039	tlk_2	1	+	1	26976
chr3R	22666761	22666762	wake_2	1	+	1	26970
chr2L	4641276	4641277	BG642163_1	1	+	0	26969
chr2L	4614306	4614307	dp_1	1	-	0	26969
chr3R	14697290	14697291	Meltrin_1	1	-	1	26963
chr2R	22270919	22270920	dve_1	1	+	1	26955
chr3R	13901854	13901855	ems_1	1	+	0	26954
chr3R	13874899	13874900	E5_1	1	-	0	26954
chr3R	4533248	4533249	CG31526_1	1	+	0	26921
chr3R	4506326	4506327	CG34425_1	1	-	0	26921
chr3L	6790159	6790160	vvl_1	1	+	0	26918
chr3L	6763240	6763241	CG32392_1	1	-	0	26918
chr3R	15693088	15693089	CG31446_1	1	+	1	26902
chr2R	11939558	11939559	CG13188_1	1	+	0	26782
chr2R	11912775	11912776	CG13183_1	1	-	0	26782
chr3L	22501534	22501535	CG43312_1	1	+	1	26755
chrX	2919766	2919767	CG3588_2	1	+	1	26723
chrX	7040607	7040608	CG14427_1	1	+	1	26707
chr2R	13477321	13477322	CG43192_1	1	+	1	26681
chrX	16559986	16559987	Pp2B-14D_1	1	-	1	26681
chr2L	7333713	7333714	Wnt6_1	1	+	1	26552
chr4	867012	867013	CG11148_1	1	-	1	26546
chrX	21402753	21402754	CG1678_1	1	-	1	26515
chrX	7452208	7452209	CG11368_1	1	+	0	26465
chrX	7425742	7425743	CG32726_1	1	-	0	26465
chrX	8677107	8677108	CG12772_1	1	+	0	26430
chrX	8650676	8650677	oc_1	1	-	0	26430
chr2R	24377817	24377818	CG13578_1	1	+	0	26428
chr2R	24351388	24351389	CG44812_1	1	-	0	26428
chrX	19322061	19322062	out_1	1	-	1	26381
chr3L	8675763	8675764	h_2	1	+	1	26336
chr3R	27124704	27124705	CG6059_1	1	-	1	26326
chrX	7574324	7574325	CG11369_1	1	+	0	26323
chrX	7548000	7548001	CG32719_1	1	-	0	26323
chr3L	10691045	10691046	CG11811_1	1	+	1	26294
chrX	5845275	5845276	CG12729_1	1	+	1	26293
chrX	21093824	21093825	stg1_1	1	+	0	26291
chrX	21067532	21067533	CG32512_1	1	-	0	26291
chrX	14289384	14289385	CG9400_1	1	-	1	26178
chr3R	5323843	5323844	CG31538_1	1	-	1	26165
chr2L	21658738	21658739	Cul2_1	1	+	1	26151
chr2R	16924654	16924655	Pkc53E_4	1	+	1	26093
chr2R	12806622	12806623	CG17580_1	1	+	1	26078
chr2L	10936629	10936630	CG14072_2	1	+	0	26073
chr2L	10910555	10910556	CG14069_1	1	-	0	26073
chr3L	21145872	21145873	Ac78C_2	1	-	1	26052
chr3L	1463818	1463819	rho_1	1	+	0	26038
chr3L	1437779	1437780	SA-2_1	1	-	0	26038
chrX	396059	396060	AST4_1	1	+	1	26035
chr2L	17752332	17752333	CadN_2	1	-	1	26027
chr2R	17639133	17639134	CG10936_1	1	-	1	25991
chr3L	18667375	18667376	CG42495_1	1	+	1	25984
chr2L	3580765	3580766	sob_1	1	-	1	25981
chr3R	18412869	18412870	CG31122_1	1	-	1	25912
chr4	904815	904816	unc-13_1	1	-	1	25874
chr3L	15899028	15899029	pHCl_1	1	-	1	25849
chr3L	5871520	5871521	CG5568_1	1	+	0	25844
chr3L	5845675	5845676	vn_1	1	-	0	25844
chr2L	3862655	3862656	CG3964_1	1	+	1	25813
chr3L	7894852	7894853	eIF4E-5_1	1	+	1	25808
chr2R	23183980	23183981	CG13539_2	1	+	0	25799
chr2R	23158180	23158181	CG13545_1	1	-	0	25799
chr2L	6385526	6385527	CG42370_1	1	-	1	25797
chrX	6571912	6571913	CG34417_1	1	+	1	25792
chrX	8864113	8864114	CG12075_1	1	+	1	25789
chr2L	9521214	9521215	CG31883_2	1	+	1	25740
chrX	14679555	14679556	CG5321_1	1	+	0	25726
chrX	14653828	14653829	NetA_1	1	-	0	25726
chrX	18748320	18748321	CG12609_1	1	-	1	25706
chr2L	14425203	14425204	Cpr35B_1	1	-	1	25704
chrX	9330545	9330546	CG34450_1	1	-	1	25695
chr3R	30964322	30964323	Ctr1C_1	1	-	1	25654
chr2R	9658229	9658230	Mmp2_2	1	-	1	25620
chr3R	7391455	7391456	CG42650_1	1	+	1	25610
chr2L	332267	332268	CG31921_1	1	-	1	25586
chr3R	13181271	13181272	CG8138_1	1	+	0	25584
chr3R	13155686	13155687	2mit_1	1	-	0	25584
chr3R	20082447	20082448	OPS3_1	1	-	1	25542
chr2L	22239925	22239926	CG3262_1	1	+	0	25526
chr2L	22214398	22214399	Ir40a_1	1	-	0	25526
chr2L	17286257	17286258	CG15140_1	1	+	0	25525
chr2L	17260731	17260732	beat-IIIc_1	1	-	0	25525
chr2L	9151203	9151204	CG32982_1	1	+	1	25464
chr3R	21782533	21782534	tsl_1	1	-	1	25410
chr2R	9362903	9362904	CG12158_1	1	-	1	25349
chr3L	5950654	5950655	CG33993_1	1	-	1	25348
chr2L	18159290	18159291	CG7200_1	1	-	1	25338
chr3R	10614250	10614251	CG17117_1	1	-	1	25313
chr2L	14972294	14972295	CG42313_1	1	-	1	25260
chr2R	23719949	23719950	CG18128_1	1	-	1	25233
chr3R	24006590	24006591	KrT95D_2	1	-	1	25232
chrX	12203815	12203816	Ten-a_1	1	+	0	25138
chrX	12178676	12178677	CG1924_1	1	-	0	25138
chr3L	10516002	10516003	A2bp1_1	1	+	1	25090
chr3L	23126030	23126031	CG33217_1	1	+	1	25072
chr2R	18232766	18232767	fj_1	1	+	1	25043
chr3R	10251518	10251519	CG3999_1	1	+	1	25017
chrX	5365228	5365229	SK_1	1	+	1	24990
chr3L	5248443	5248444	shep_3	1	-	1	24917
chrX	21605232	21605233	CG14476_1	1	-	1	24906
chr3L	18698457	18698458	Dic4_1	1	-	1	24831
chr3R	30277933	30277934	hdc_2	1	+	1	24773
chr2L	8891471	8891472	CG42713_1	1	+	1	24702
chrX	16124331	16124332	disco-r_2	1	-	1	24645
chr2L	7182259	7182260	CG4495_1	1	+	0	24564
chr2L	7157694	7157695	Pvf3_1	1	-	0	24564
chr2L	14563731	14563732	CG3473_1	1	-	1	24526
chr3R	30852343	30852344	tll_1	1	+	1	24514
chr3R	21073275	21073276	r-l_1	1	-	1	24508
chr3R	29088311	29088312	CG11873_1	1	+	1	24504
chr2R	18357295	18357296	sbb_1	1	-	1	24492
chr2R	11198275	11198276	shn_2	1	+	1	24472
chr3R	14262427	14262428	CG14841_1	1	-	1	24471
chr3L	9182146	9182147	Rdl_1	1	-	1	24461
chr2R	10673344	10673345	stan_1	1	+	1	24456
chr3R	23091726	23091727	CG6726_1	1	+	0	24441
chr3R	23067284	23067285	CG17111_1	1	-	0	24441
chr3R	5523323	5523324	Nmdar1_1	1	-	1	24427
chr2R	13103959	13103960	CG44341_1	1	+	0	24421
chr2R	13079537	13079538	Drl-2_1	1	-	0	24421
chr3L	18526963	18526964	CG32198_1	1	+	0	24406
chr3L	18502556	18502557	AstC-R2_1	1	-	0	24406
chrX	4277974	4277975	CG15578_1	1	-	1	24394
chrX	17507088	17507089	CG43658_3	1	-	1	24363
chr3R	30992480	30992481	CG31007_1	1	-	1	24355
chr3R	19972801	19972802	CG31213_1	1	+	1	24349
chr2L	13306780	13306781	CG43779_1	1	-	1	24338
chr2R	23101740	23101741	CG42703_1	1	-	1	24306
chr3L	21598857	21598858	TfAP-2_2	1	+	1	24295
chr3L	13114272	13114273	trn_1	1	+	0	24289
chr3L	13089982	13089983	CG11251_1	1	-	0	24289
chr2L	18184959	18184960	Ptp36E_1	1	-	1	24272
chr3R	31193358	31193359	bnk_1	1	+	0	24258
chr3R	31169099	31169100	CG15557_1	1	-	0	24258
chr2R	14332383	14332384	Shroom_2	1	+	1	24240
chr3L	8912622	8912623	mfr_1	1	-	1	24224
chr3R	23290155	23290156	CG4434_1	1	-	1	24155
chr2L	13771088	13771089	CG7364_1	1	+	1	24153
chr3R	22923372	22923373	CG6660_1	1	+	1	24085
chrX	6013173	6013174	mab-21_1	1	-	1	24026
chr3L	19955815	19955816	CG42263_1	1	-	1	24013
chr3L	23174445	23174446	CG34031_1	1	+	0	23995
chr3L	23150449	23150450	CG32350_1	1	-	0	23995
chr2L	1587164	1587165	CG10869_1	1	-	1	23971
chr2L	21261168	21261169	l(2)k14505_1	1	+	1	23948
chr3R	14845046	14845047	CG3610_1	1	+	0	23895
chr3R	14821150	14821151	btsz_4	1	-	0	23895
chrX	15139360	15139361	R37A_1	1	-	1	23860
chr3L	19146810	19146811	fz2_3	1	-	1	23831
chr3L	20695373	20695374	kni_1	1	-	1	23813
chr2L	182845	182846	spen_1	1	+	1	23810
chr3L	14733526	14733527	CG13471_1	1	-	1	23804
chr2L	14300998	14300999	wb_1	1	+	1	23798
chr3R	14381691	14381692	soti_1	1	-	1	23753
chr2R	7758876	7758877	CG30497_2	1	-	1	23752
chr2L	2771795	2771796	CG15399_1	1	-	1	23752
chr3L	4508428	4508429	NT1_1	1	-	1	23739
chr2L	14134474	14134475	CG17341_1	1	+	0	23738
chr2L	14110735	14110736	CG31769_1	1	-	0	23738
chr2R	4619038	4619039	CG17486_1	1	+	1	23734
chr2L	4198064	4198065	CG3714_1	1	-	1	23730
chr3R	8552595	8552596	Or85d_1	1	+	0	23706
chr3R	8528888	8528889	CG11741_1	1	-	0	23706
chr3R	18875512	18875513	CG14298_2	1	+	0	23701
chr3R	18851810	18851811	CG31226_1	1	-	0	23701
chr2L	7605600	7605601	Cyp4d21_1	1	+	1	23685
chr2R	8886454	8886455	RY44_1	1	+	1	23681
chr2L	12201342	12201343	aret_4	1	+	0	23656
chr2L	12177685	12177686	atilla_1	1	-	0	23656
chrX	10923973	10923974	v_1	1	+	1	23630
chr3L	21123726	21123727	CG33284_1	1	+	0	23628
chr3L	21100097	21100098	ko_2	1	-	0	23628
chr2L	7134067	7134068	Pvf3_2	1	-	1	23626
chrX	18685769	18685770	phm_1	1	+	0	23607
chrX	18662161	18662162	CG6696_1	1	-	0	23607
chrX	22515198	22515199	CG17600_2	1	+	1	23602
chr3L	6011061	6011062	alphaKap4_1	1	-	1	23567
chrX	10233094	10233095	Ipod_1	1	-	1	23565
chr3R	27544423	27544424	Gr98c_1	1	+	1	23556
chr2L	15812151	15812152	CG42876_1	1	-	1	23519
chr2L	19958739	19958740	CG10664_1	1	+	1	23483
chrX	17967209	17967210	Sh_6	1	-	1	23468
chr3R	18480621	18480622	fru_4	1	-	1	23461
chr3R	5693344	5693345	CG2104_1	1	-	1	23454
chr3R	8181440	8181441	grn_1	1	-	1	23412
chr2L	17532292	17532293	CG15145_1	1	-	1	23411
chrX	12432225	12432226	Pkcdelta_2	1	+	1	23381
chr3L	2503597	2503598	CG16758_1	1	-	1	23365
chr2L	19158544	19158545	brat_2	1	+	0	23358
chr2L	19135185	19135186	l(2)37Cg_1	1	-	0	23358
chrX	460762	460763	ase_1	1	+	0	23324
chrX	437437	437438	pcl_1	1	-	0	23324
chr3R	21972391	21972392	Eip93F_1	1	+	1	23301
chr3L	4322234	4322235	CG15014_1	1	-	1	23282
chr3L	19664087	19664088	tey_1	1	-	1	23261
chr3L	6719521	6719522	ple_1	1	-	1	23260
chr2R	13354466	13354467	CG17048_1	1	-	1	23258
chr3L	14969347	14969348	Tom_1	1	+	0	23250
chr3L	14946096	14946097	BobA_1	1	-	0	23250
chr3L	569299	569300	hipk_1	1	+	1	23239
chrX	2387663	2387664	PsGEF_1	1	-	1	23234
chr2R	23499619	23499620	CG13558_1	1	+	0	23201
chr2R	23476417	23476418	CG13557_1	1	-	0	23201
chr3L	14108144	14108145	Sox21a_1	1	-	1	23191
chr3R	27464185	27464186	CG13978_1	1	+	0	23170
chr3R	27441014	27441015	CG44290_1	1	-	0	23170
chr3L	18162512	18162513	CG13699_1	1	-	1	23123
chr3L	22801672	22801673	jim_4	1	-	1	23116
chr3R	27049224	27049225	TwdlT_1	1	+	0	23112
chr3R	27026111	27026112	CG6271_1	1	-	0	23112
chrX	7609240	7609241	ct_2	1	+	0	23089
chrX	7586150	7586151	CG12689_1	1	-	0	23089
chr2L	14712421	14712422	CG15282_2	1	+	0	23083
chr2L	14689337	14689338	osp_1	1	-	0	23083
chr3L	75303	75304	CG13405_1	1	-	1	23066
chr2R	8205700	8205701	CG14756_1	1	-	1	23023
chr2R	19979243	19979244	CG8654_3	1	+	1	22993
chrX	7632223	7632224	ct_1	1	+	1	22982
chr2L	11234835	11234836	ab_1	1	+	1	22964
chr3L	2711723	2711724	Fife_1	1	-	1	22955
chr2L	773546	773547	CG12506_1	1	+	1	22940
chrX	8216128	8216129	sdt_3	1	+	1	22920
chrX	17452570	17452571	CG8568_1	1	-	1	22901
chr2L	13665527	13665528	CG18507_1	1	+	0	22874
chr2L	13642652	13642653	ics_1	1	-	0	22874
chrX	9662755	9662756	CG3106_1	1	-	1	22867
chr2R	24206939	24206940	CG11406_1	1	-	1	22850
chrX	14702398	14702399	CG43088_1	1	+	1	22842
chr3R	32038359	32038360	CG2053_1	1	+	0	22839
chr3R	32015519	32015520	heph_1	1	-	0	22839
chr2L	19769077	19769078	bsh_1	1	-	1	22801
chr3L	6350285	6350286	Sfp65A_1	1	+	1	22767
chr2R	14481238	14481239	L_1	1	+	1	22755
chr2L	4433897	4433898	CG34177_1	1	+	1	22755
chr3R	10849825	10849826	CG42394_1	1	+	1	22746
chr3R	20059719	20059720	CG4390_1	1	-	1	22727
chr2L	4031378	4031379	CG15424_1	1	+	1	22709
chr3L	12995168	12995169	CG11262_1	1	+	1	22707
chr3L	5630982	5630983	Blimp-1_3	1	+	0	22695
chr3L	5608286	5608287	Eaf6_1	1	-	0	22695
chr3R	15037326	15037327	RpL10Aa_1	1	+	1	22642
chr3R	6078294	6078295	Or83c_1	1	-	1	22588
chr2R	14458482	14458483	Oaz_1	1	+	1	22583
chr3R	30959687	30959688	CG15548_1	1	+	0	22569
chr3R	30937117	30937118	CG15550_1	1	-	0	22569
chr3R	22804268	22804269	CG7031_1	1	+	1	22554
chr2R	22293460	22293461	CG5819_1	1	+	1	22540
chr3R	15382972	15382973	h-cup_1	1	-	1	22531
chrX	5988794	5988795	CG5966_1	1	+	1	22513
chr4	844526	844527	fd102C_1	1	-	1	22485
chr3L	7833086	7833087	Pdp1_3	1	-	1	22458
chr3R	18898129	18898130	CG14297_1	1	+	1	22442
chrX	17790979	17790980	OdsH_1	1	+	1	22428
chr3L	7970613	7970614	RNaseX25_1	1	+	1	22422
chr2R	20235055	20235056	CG44624_1	1	+	0	22417
chr2R	20212637	20212638	CG16894_1	1	-	0	22417
chr2L	9656597	9656598	CG33299_1	1	+	1	22410
chr2L	10567264	10567265	CG6138_1	1	+	1	22380
chr3L	10244761	10244762	Or67c_1	1	-	1	22373
chr2L	12461245	12461246	bun_7	1	-	1	22338
chr3L	17879100	17879101	CG7408_1	1	+	0	22338
chr3L	17856761	17856762	CG5535_1	1	-	0	22338
chr3L	21382502	21382503	rgn_1	1	+	1	22323
chr3L	21684041	21684042	Sfp78E_1	1	-	1	22316
chr3R	23403728	23403729	CG17380_1	1	-	1	22307
chr3R	21911790	21911791	CG6690_1	1	+	1	22286
chr3R	9675502	9675503	CG8358_1	1	+	0	22279
chr3R	9653222	9653223	CG43441_1	1	-	0	22279
chr3L	21706358	21706359	CG32447_1	1	-	1	22269
chrX	11477059	11477060	Cyp4g15_1	1	+	1	22249
chr3R	31993273	31993274	heph_2	1	-	1	22245
chr2L	22015208	22015209	CG31693_1	1	+	0	22241
chr2L	21992966	21992967	CG2528_1	1	-	0	22241
chr3R	20512463	20512464	CG4288_1	1	-	1	22239
chr3L	3765758	3765759	CG32264_4	1	-	1	22226
chrX	18177595	18177596	Frq2_2	1	+	1	22224
chr3L	9041386	9041387	Doc1_2	1	+	0	22146
chr3L	9019239	9019240	Doc2_1	1	-	0	22146
chr3R	5087067	5087068	corto_1	1	-	1	22129
chr3L	12885025	12885026	CG14120_1	1	+	0	22099
chr3L	12862925	12862926	CG10943_1	1	-	0	22099
chr3R	10972380	10972381	CG34114_1	1	+	1	22092
chr2L	10144849	10144850	CG4839_1	1	+	0	22078
chr2L	10122770	10122771	CG13135_1	1	-	0	22078
chr3L	20927856	20927857	CG10589_1	1	+	1	22057
chr2L	18859239	18859240	mRpL13_1	1	-	1	22015
chr2L	3670580	3670581	Sfp24Bc_1	1	-	1	22006
chr2R	21860828	21860829	CG9294_1	1	+	0	22004
chr2R	21838823	21838824	CG4372_1	1	-	0	22004
chr3L	13136247	13136248	CG33262_1	1	+	1	21974
chr3R	29714504	29714505	Obp99d_1	1	+	1	21913
chr3R	21638523	21638524	E2f1_3	1	-	1	21907
chr3L	5713332	5713333	CG44521_1	1	+	1	21905
chr3L	16755465	16755466	CG42852_1	1	+	1	21900
chrX	13955235	13955236	CG11068_1	1	+	0	21892
chrX	13933342	13933343	mamo_4	1	-	0	21892
chr2L	6896831	6896832	Nlg2_1	1	+	1	21889
chr2L	2450192	2450193	dpp_3	1	+	1	21820
chr2R	15869125	15869126	Rif1_1	1	-	1	21789
chr3L	7048554	7048555	Mp_1	1	+	0	21759
chr3L	7026794	7026795	CG17744_1	1	-	0	21759
chr2R	11778561	11778562	CG42493_1	1	+	1	21744
chr3R	22609460	22609461	CG13843_1	1	+	1	21727
chr3L	20342619	20342620	Spn77Bc_1	1	+	1	21686
chr2R	11474460	11474461	inv_2	1	+	1	21685
chr3R	28304638	28304639	CG12516_1	1	-	1	21646
chr2L	20495025	20495026	CG34007_1	1	+	0	21634
chr2L	20473390	20473391	CG43233_1	1	-	0	21634
chr3R	6549071	6549072	Pif2_1	1	+	1	21633
chrX	16853235	16853236	CG13003_3	1	-	1	21595
chr3R	15509933	15509934	CG44013_1	1	-	1	21557
chrX	19824115	19824116	SkpE_1	1	-	1	21498
chr3R	4852813	4852814	opa_1	1	+	0	21497
chr3R	4831315	4831316	CG14659_1	1	-	0	21497
chr3L	13377963	13377964	CG14111_1	1	+	1	21427
chr3L	16073368	16073369	Mbs_1	1	+	1	21397
chrX	2366369	2366370	ptr_1	1	-	1	21293
chr2R	15220320	15220321	CG8094_1	1	-	1	21267
chr2R	20692828	20692829	CG13438_1	1	+	1	21265
chr3L	5997213	5997214	PVRAP_1	1	+	0	21209
chr3L	5976003	5976004	CG10479_1	1	-	0	21209
chr3L	14427389	14427390	bbg_5	1	-	1	21208
chr3L	18744493	18744494	CG6885_1	1	+	0	21203
chr3L	18723289	18723290	CG12477_1	1	-	0	21203
chr3R	9684214	9684215	CG9444_1	1	-	1	21201
chrX	12128355	12128356	Ten-a_2	1	+	1	21173
chr2L	8714620	8714621	raw_3	1	-	1	21171
chr2R	6719548	6719549	Zip42C.2_1	1	-	1	21119
chr2R	23232676	23232677	CG3092_1	1	+	0	21105
chr2R	23211570	23211571	LS2_1	1	-	0	21105
chr2R	24870091	24870092	Atf-2_1	1	+	1	21096
chr2R	20773686	20773687	CG13443_1	1	+	1	21094
chr3R	21822657	21822658	CASK_1	1	-	1	21093
chrX	4825948	4825949	CG12682_1	1	+	0	21074
chrX	4804873	4804874	CG2861_1	1	-	0	21074
chrX	12938534	12938535	fne_2	1	+	1	21064
chr3L	18439936	18439937	skl_1	1	-	1	21064
chr3L	21427806	21427807	CG33288_1	1	+	0	21057
chr3L	21406748	21406749	sa_1	1	-	0	21057
chr2R	19864708	19864709	Obp56i_2	1	+	0	21040
chr2R	19843667	19843668	CG44569_1	1	-	0	21040
chr2L	16000520	16000521	beat-Ic_1	1	+	1	21003
chr3R	21520960	21520961	CG7956_1	1	+	1	21000
chr3R	21569127	21569128	CG15498_1	1	-	1	20991
chr3R	18950198	18950199	CG42613_1	1	+	1	20983
chr2R	11712262	11712263	pyr_1	1	+	1	20966
chr3R	28047573	28047574	CG34362_1	1	+	1	20960
chr2L	203799	203800	mRpL10_1	1	+	1	20953
chrX	13359249	13359250	Syt12_1	1	+	1	20901
chr3L	7583434	7583435	CG14838_1	1	+	1	20822
chr3L	1702421	1702422	CG13931_1	1	-	1	20749
chr2L	1240037	1240038	CG5397_1	1	+	1	20738
chr3R	6057559	6057560	CG15580_1	1	-	1	20734
chr3L	3846210	3846211	Awh_1	1	+	1	20712
chr3R	18758873	18758874	CG14299_1	1	-	1	20700
chr3L	16144040	16144041	CG32152_1	1	-	1	20689
chrX	15293055	15293056	CG5877_2	1	+	0	20641
chrX	15272413	15272414	CG9106_1	1	-	0	20641
chrX	13236537	13236538	CG32639_1	1	-	1	20638
chr3R	14056947	14056948	foxo_1	1	+	0	20595
chr3R	14036351	14036352	CG9922_1	1	-	0	20595
chr3R	4558085	4558086	CG34357_1	1	-	1	20582
chr3L	19888833	19888834	Mi-2_2	1	-	1	20567
chr3R	11196092	11196093	CG18577_1	1	+	1	20563
chr2R	22784304	22784305	CG30270_1	1	+	1	20556
chrX	18884505	18884506	CG7332_1	1	+	1	20549
chr3R	26693592	26693593	TwdlQ_1	1	-	1	20534
chrX	15319502	15319503	Top1_4	1	+	1	20497
chrX	15096059	15096060	CG9072_1	1	-	1	20478
chr3R	6580852	6580853	CG2336_1	1	+	0	20442
chr3R	6560409	6560410	CG1137_1	1	-	0	20442
chr3R	20978184	20978185	Calx_4	1	+	1	20438
chr2R	19249484	19249485	wbl_2	1	+	1	20418
chr2L	9097554	9097555	CG31609_1	1	+	1	20411
chrX	8785413	8785414	Lim1_2	1	-	1	20383
chr2L	16715876	16715877	Cyt-c-d_2	1	+	1	20374
chr2R	5090583	5090584	CG3107_3	1	+	0	20373
chr2R	5070209	5070210	TpnC41C_1	1	-	0	20373
chr3R	25720114	25720115	LpR2_2	1	-	1	20351
chr2R	25032379	25032380	Nplp1_1	1	+	1	20314
chr2R	20750919	20750920	CG34201_1	1	+	0	20292
chr2R	20730626	20730627	CG13442_1	1	-	0	20292
chr2L	378115	378116	al_1	1	+	0	20260
chr2L	357854	357855	Ent1_1	1	-	0	20260
chr3R	10284566	10284567	CG43143_2	1	+	1	20253
chr3R	17098833	17098834	cher_4	1	-	1	20247
chr2L	14851743	14851744	CG15279_1	1	-	1	20235
chr2R	15185148	15185149	CG43068_1	1	+	1	20227
chr3R	27561312	27561313	CG5646_1	1	-	1	20198
chr4	1219066	1219067	Mitf_1	1	+	1	20187
chrX	7383012	7383013	CG42781_1	1	-	1	20177
chrX	16948470	16948471	CG13000_1	1	-	1	20175
chr3R	10001294	10001295	CG5359_1	1	-	1	20171
chr2R	16816590	16816591	CG5550_1	1	+	0	20165
chr2R	16796424	16796425	CG15615_1	1	-	0	20165
chr2L	8257530	8257531	CG8086_1	1	-	1	20164
chr3R	18621326	18621327	CG14304_1	1	-	1	20145
chr2L	11591677	11591678	Acp33A_1	1	-	1	20093
chr3R	30726150	30726151	CG1340_1	1	+	0	20009
chr3R	30706140	30706141	CG31010_1	1	-	0	20009
chr2L	16231476	16231477	CG42817_1	1	+	1	20004
chr3L	13349106	13349107	CG17687_1	1	+	1	19986
chr2L	20634538	20634539	CG17472_1	1	+	1	19979
chrX	12653602	12653603	CkIalpha_4	1	+	1	19974
chr2R	8532293	8532294	mtt_1	1	-	1	19971
chr3L	1295925	1295926	Rabex-5_1	1	+	1	19968
chr3L	6550723	6550724	CG8352_1	1	+	1	19968
chrX	5900866	5900867	ACT1_1	1	+	1	19967
chrX	10786903	10786904	ADT_1	1	-	1	19947
chr2R	11086902	11086903	CG43189_1	1	-	1	19912
chrX	1215150	1215151	CG11398_1	1	-	1	19898
chrX	18440581	18440582	CG32548_1	1	-	1	19894
chr3R	21044073	21044074	CG12278_1	1	+	0	19888
chr3R	21024184	21024185	CG17278_1	1	-	0	19888
chr3R	14132068	14132069	CG14356_1	1	-	1	19882
chr2R	17843445	17843446	olf186-F_3	1	+	1	19880
chr4	90354	90355	pan_1	1	+	1	19863
chr3R	7285924	7285925	RacGAP84C_1	1	+	1	19855
chrX	9911125	9911126	CG1986_1	1	-	1	19814
chr4	1064992	1064993	Zyx_1	1	-	1	19798
chrX	11409912	11409913	CG15196_1	1	+	1	19794
chr3L	20275338	20275339	CG17122_1	1	-	1	19791
chr3R	28520530	28520531	CG31051_1	1	-	1	19789
chr3R	17346329	17346330	beat-IIa_2	1	-	1	19786
chr3R	26126653	26126654	CG14556_1	1	+	1	19777
chr2L	810567	810568	Nnf1b_1	1	+	0	19770
chr2L	790796	790797	Pkg21D_1	1	-	0	19770
chr2L	5263979	5263980	Cyp4ac1_1	1	+	0	19760
chr2L	5244218	5244219	tkv_2	1	-	0	19760
chr4	724403	724404	bt_3	1	+	1	19757
chrX	3739804	3739805	tlk_5	1	+	1	19756
chr2L	9387391	9387392	Aldh_1	1	+	1	19753
chr3R	9374798	9374799	FER_2	1	-	1	19743
chr3R	10311608	10311609	CG6293_1	1	-	1	19736
chr3R	4749054	4749055	tacc_1	1	-	1	19730
chr2R	25246481	25246482	CG30429_1	1	+	1	19716
chrX	15044125	15044126	CG5541_2	1	+	1	19687
chr3L	19235368	19235369	fz2_1	1	-	1	19687
chrX	1773749	1773750	Adar_2	1	+	0	19686
chrX	1754062	1754063	Scgdelta_1	1	-	0	19686
chrX	9556545	9556546	CG15317_1	1	-	1	19682
chr3L	7423826	7423827	CG42458_1	1	+	0	19679
chr3L	7404146	7404147	CG8560_1	1	-	0	19679
chr3R	30765931	30765932	zfh1_2	1	+	0	19645
chr3R	30746285	30746286	Npc2h_1	1	-	0	19645
chr3R	11372789	11372790	pros_1	1	+	0	19637
chr3R	11353151	11353152	KP78a_1	1	-	0	19637
chrX	11302741	11302742	CG44422_1	1	-	1	19613
chr2L	17292216	17292217	CG6380_1	1	-	1	19611
chr2L	18378604	18378605	CG34171_1	1	+	0	19568
chr2L	18359035	18359036	Acp36DE_1	1	-	0	19568
chr3L	4003462	4003463	CG14985_1	1	+	1	19562
chr3R	9177516	9177517	CG11997_1	1	+	0	19552
chr3R	9157963	9157964	pum_4	1	-	0	19552
chr2R	11135922	11135923	BBS4_1	1	+	0	19546
chr2R	11116375	11116376	luna_1	1	-	0	19546
chr3R	14853918	14853919	btsz_3	1	-	1	19531
chr2R	19036411	19036412	CG15115_1	1	-	1	19517
chrX	10009205	10009206	CG33557_1	1	+	1	19510
chr3L	10225250	10225251	scramb1_1	1	-	1	19510
chr3L	2981031	2981032	CG2107_1	1	+	1	19504
chrX	20491180	20491181	RhoGAP19D_2	1	-	1	19496
chr3R	7345087	7345088	CG31496_1	1	+	1	19496
chr2R	8985899	8985900	CG8213_1	1	-	1	19475
chr3L	3369557	3369558	Drs_1	1	+	1	19469
chr4	1162148	1162149	CG32017_1	1	-	1	19466
chr3L	1370609	1370610	ru_1	1	+	1	19459
chr3L	17465985	17465986	CG7603_1	1	+	1	19439
chr2R	12138777	12138778	CG18343_1	1	+	0	19437
chr2R	12119339	12119340	jeb_1	1	-	0	19437
chr2R	14028631	14028632	CG18371_1	1	+	1	19432
chr3L	9927503	9927504	CG34356_1	1	+	1	19431
chr2L	8277695	8277696	BTKL_1	1	-	1	19422
chr2R	13060137	13060138	CG12463_1	1	-	1	19399
chrX	16104939	16104940	CG42354_1	1	-	1	19391
chr3L	18801308	18801309	ftz-f1_1	1	-	1	19386
chr3R	13855522	13855523	CG14362_1	1	-	1	19376
chr2L	10790224	10790225	CG31870_1	1	+	1	19356
chr2L	2109890	2109891	dpr3_1	1	-	1	19341
chr2L	19606569	19606570	Lar_2	1	+	1	19334
chrX	11202243	11202244	CG11106_1	1	+	1	19324
chr3R	15310252	15310253	TPM2_1	1	+	1	19306
chrX	7378128	7378129	CheA7a_1	1	+	1	19305
chr3R	23733502	23733503	Rpn9_1	1	-	1	19303
chr2L	4595028	4595029	dp_2	1	-	1	19277
chr2R	24661506	24661507	CG3663_1	1	+	0	19273
chr2R	24642232	24642233	CG4781_1	1	-	0	19273
chr2L	6689319	6689320	Tsp_2	1	-	1	19259
chr2L	3445997	3445998	CG2772_1	1	+	0	19235
chr2L	3426761	3426762	pgant2_1	1	-	0	19235
chrX	20984635	20984636	CG11666_1	1	+	0	19219
chrX	20965415	20965416	CG1304_1	1	-	0	19219
chr2R	11866382	11866383	Damm_1	1	-	1	19196
chr2R	13123139	13123140	CG13325_1	1	+	1	19179
chr2L	11034805	11034806	CG18666_1	1	+	1	19177
chr2R	12612775	12612776	Galphaq_1	1	+	1	19149
chr3R	10170484	10170485	CG6264_1	1	-	1	19133
chr3L	8391541	8391542	Jon66Ci_1	1	+	1	19130
chr2R	24494519	24494520	Crtp_1	1	+	1	19116
chr3R	5198329	5198330	cno_2	1	-	1	19110
chr2R	20563018	20563019	CG43308_1	1	-	1	19108
chr4	156050	156051	CG31997_1	1	-	1	19088
chr2R	13574252	13574253	CG42808_1	1	-	1	19082
chr3L	10167041	10167042	CG6628_1	1	-	1	19062
chr2R	16691083	16691084	CG5210_2	1	+	1	19047
chr3R	7439765	7439766	CG14598_1	1	+	1	19022
chr3L	4403466	4403467	Syx17_1	1	+	1	19022
chr3R	6608911	6608912	glob2_1	1	-	1	19000
chrX	18460476	18460477	CG43843_1	1	-	1	18991
chr2L	12161767	12161768	CG31861_1	1	+	1	18983
chr3R	5128135	5128136	CG12007_1	1	+	0	18937
chr3R	5109197	5109198	CG43131_1	1	-	0	18937
chrX	10566601	10566602	CG15296_1	1	-	1	18819
chr3L	18087332	18087333	CG34253_1	1	-	1	18812
chrX	17995621	17995622	Sh_4	1	-	1	18807
chr2R	15968469	15968470	Strn-Mlck_3	1	-	1	18791
chr3R	7658248	7658249	Nlg1_1	1	+	0	18790
chr3R	7639457	7639458	CG34127_1	1	-	0	18790
chr3L	7541216	7541217	CG32374_1	1	-	1	18773
chr2L	18713745	18713746	Irk3_1	1	-	1	18772
chr3R	10434789	10434790	Cyp12e1_1	1	+	0	18745
chr3R	10416043	10416044	CG6345_1	1	-	0	18745
chr2L	6179139	6179140	CG34380_1	1	+	1	18715
chrX	1411781	1411782	futsch_2	1	+	1	18715
chr3R	30912755	30912756	Ptx1_1	1	+	1	18709
chr3R	4378593	4378594	CG11739_3	1	+	1	18708
chr2L	19102025	19102026	CG17344_1	1	+	0	18704
chr2L	19083320	19083321	Lim3_5	1	-	0	18704
chr3L	15554116	15554117	AGO2_2	1	+	1	18698
chr3R	28669209	28669210	CG33346_1	1	+	0	18694
chr3R	28650514	28650515	CG31050_1	1	-	0	18694
chr2L	9729945	9729946	CG13116_1	1	+	0	18685
chr2L	9711259	9711260	T2D9_1	1	-	0	18685
chr2L	22037984	22037985	CG41434_1	1	+	1	18657
chr3L	2457895	2457896	CG45186_6	1	+	1	18653
chr3L	14071871	14071872	Pex1_1	1	+	1	18651
chrX	8037508	8037509	CG2233_1	1	-	1	18631
chr3L	11534494	11534495	Mob2_4	1	-	1	18616
chrX	8385781	8385782	CG1387_1	1	+	0	18588
chrX	8367192	8367193	nAChRalpha3_1	1	-	0	18588
chrX	11442540	11442541	Sk1_1	1	+	1	18578
chr3L	4345517	4345518	Cip4_1	1	-	1	18567
chr2R	17599264	17599265	CG43920_1	1	-	1	18560
chr2R	21341971	21341972	CG15666_1	1	+	1	18540
chrX	15732183	15732184	CG8191_1	1	+	1	18536
chr3R	31035359	31035360	CG33773_1	1	+	0	18522
chr3R	31016836	31016837	5-HT7_1	1	-	0	18522
chr2R	16534960	16534961	loopin-1_1	1	+	1	18502
chrX	4366418	4366419	CG3626_1	1	+	1	18499
chrX	4347918	4347919	norpA_1	1	+	0	18478
chrX	4329439	4329440	CG12693_1	1	-	0	18478
chr3L	17557770	17557771	CycT_1	1	-	1	18452
chr3L	17320798	17320799	CG6485_1	1	-	1	18451
chr3L	5510889	5510890	CG34342_1	1	-	1	18450
chr3R	15763108	15763109	CG12784_1	1	+	1	18447
chr3L	12329235	12329236	CG32105_1	1	+	1	18437
chr2R	12780543	12780544	sca_1	1	+	1	18430
chrX	16968646	16968647	CG9086_1	1	-	1	18418
chr3R	17283777	17283778	CG31418_1	1	+	1	18416
chr3L	9093054	9093055	CG32032_1	1	+	1	18409
chr2R	22354703	22354704	Liprin-gamma_2	1	-	1	18400
chr2R	23824876	23824877	CG4763_1	1	-	1	18394
chr4	788973	788974	MED26_1	1	-	1	18370
chrX	909211	909212	CG43867_2	1	-	1	18356
chr3R	9533006	9533007	CG9379_1	1	-	1	18349
chrX	19764859	19764860	CG12702_1	1	-	1	18347
chr3L	4807352	4807353	CG18808_1	1	-	1	18318
chrX	20467642	20467643	GstT3_2	1	+	1	18297
chr3R	25594479	25594480	msi_1	1	+	1	18266
chr3L	17689980	17689981	Ccn_1	1	+	1	18212
chr3L	7809819	7809820	CG32369_1	1	-	1	18210
chr3R	19509259	19509260	Dys_2	1	+	0	18200
chr3R	19491058	19491059	CG15025_1	1	-	0	18200
chr2R	1367497	1367498	l(2)41Ab_1	1	+	1	18165
chrX	13178004	13178005	CG32640_1	1	+	1	18135
chrX	5464794	5464795	SPR_1	1	+	1	18133
chr3R	12341674	12341675	CG44956_1	1	+	1	18117
chr3R	11674252	11674253	CG14715_1	1	+	1	18102
chr2L	18572296	18572297	Pde11_2	1	-	1	18100
chrX	20092434	20092435	fd19B_1	1	-	1	18097
chr3L	9547221	9547222	CG42673_2	1	+	1	18092
chr3R	4784745	4784746	CG17387_1	1	-	1	18088
chrX	20694443	20694444	run_1	1	+	0	18057
chrX	20676385	20676386	hydra_1	1	-	0	18057
chr3R	8944997	8944998	CG11964_1	1	-	1	18036
chr2R	15401095	15401096	CG43729_3	1	+	1	18032
chr2L	15941415	15941416	CG12448_1	1	+	1	18030
chr3L	7695618	7695619	CG44195_1	1	-	1	18027
chr2R	14009198	14009199	mam_2	1	+	1	17995
chr2L	10819096	10819097	CG6508_1	1	+	0	17988
chr2L	10801107	10801108	CG31869_1	1	-	0	17988
chrX	15361088	15361089	Pp1-13C_1	1	-	1	17974
chr2L	2610086	2610087	CG15395_1	1	+	1	17969
chr3R	29894982	29894983	CG31038_1	1	+	1	17920
chr2L	5784038	5784039	CG31913_1	1	+	0	17918
chr2L	5766119	5766120	obst-E_1	1	-	0	17918
chr2L	18257911	18257912	CG31788_1	1	-	1	17881
chrX	17125462	17125463	CG5004_4	1	+	1	17875
chrX	19280275	19280276	CG8028_1	1	-	1	17862
chr2R	8649649	8649650	ptc_1	1	+	0	17859
chr2R	8631789	8631790	CG8635_1	1	-	0	17859
chr3R	23538913	23538914	CG10168_1	1	-	1	17857
chr3L	15679704	15679705	CG7304_1	1	+	1	17851
chr3R	18641472	18641473	CG14301_1	1	-	1	17831
chr3R	7473769	7473770	CG1142_1	1	-	1	17830
chr3R	8980861	8980862	CAHbeta_1	1	+	0	17826
chr3R	8963034	8963035	CG11966_1	1	-	0	17826
chr2R	22042927	22042928	PpD5_1	1	-	1	17807
chr3R	17202139	17202140	Mur89F_1	1	-	1	17792
chr3L	7066345	7066346	CG14823_1	1	+	1	17790
chr2L	16861506	16861507	CG6012_1	1	-	1	17788
chrX	20486171	20486172	CG15461_1	1	+	1	17782
chr3R	28282557	28282558	CG34436_1	1	+	0	17780
chr3R	28264776	28264777	CG43124_1	1	-	0	17780
chr4	958336	958337	CG32016_1	1	-	1	17778
chr3L	12954592	12954593	CG10752_1	1	-	1	17751
chr3R	10025149	10025150	Mical_2	1	-	1	17744
chr2L	14802337	14802338	CG33308_1	1	+	0	17738
chr2L	14784598	14784599	CG18636_1	1	-	0	17738
chrX	18277269	18277270	upd3_1	1	+	0	17732
chrX	18259536	18259537	CG15059_1	1	-	0	17732
chrX	22872904	22872905	CG34334_1	1	+	0	17716
chrX	22855187	22855188	fog_1	1	-	0	17716
chr3R	4714167	4714168	CG9769_1	1	-	1	17702
chr3L	4574964	4574965	CG42540_1	1	+	1	17681
chr3L	21258019	21258020	CG43218_1	1	+	1	17670
chr2R	23458749	23458750	SkpF_1	1	-	1	17667
chr3R	21499959	21499960	C15_1	1	+	1	17664
chr3L	20265721	20265722	CG32228_1	1	+	1	17650
chr2R	23247850	23247851	RpL22-like_1	1	-	1	17628
chr3L	2536682	2536683	Spn_2	1	-	1	17615
chrX	19135867	19135868	Obp18a_1	1	-	1	17585
chr2R	15011397	15011398	hbs_1	1	+	0	17566
chr2R	14993830	14993831	CG10265_1	1	-	0	17566
chrX	14169594	14169595	CG12480_1	1	+	0	17564
chrX	14152029	14152030	CG12479_1	1	-	0	17564
chr3R	22487028	22487029	CG7048_2	1	+	1	17543
chr2R	8031283	8031284	Optix_3	1	+	0	17529
chr2R	8013753	8013754	CG14762_1	1	-	0	17529
chr2R	5709316	5709317	ap_3	1	-	1	17512
chrX	10602709	10602710	CG1628_1	1	-	1	17496
chr2L	14163225	14163226	CG43332_1	1	-	1	17455
chr2R	24472738	24472739	CG3492_1	1	+	1	17445
chrX	13642181	13642182	NFAT_2	1	+	1	17434
chr2L	21331778	21331779	dimm_1	1	+	1	17412
chr2R	8968181	8968182	CG8216_1	1	-	1	17392
chrX	6589303	6589304	CG17717_1	1	+	1	17390
chr3R	29479315	29479316	Ptp99A_1	1	+	1	17383
chr3L	18863641	18863642	CG6865_1	1	+	0	17381
chr3L	18846259	18846260	CG3979_1	1	-	0	17381
chr2L	12404476	12404477	vir-1_2	1	-	1	17379
chr3R	7241759	7241760	CG14607_1	1	+	1	17356
chrX	13022197	13022198	CG2209_1	1	+	0	17346
chrX	13004850	13004851	CG15719_1	1	-	0	17346
chr2L	9984649	9984650	bib_1	1	+	1	17318
chr2R	16552259	16552260	Syn2_1	1	+	1	17298
chr3R	30783227	30783228	zfh1_1	1	+	1	17295
chr3R	13735469	13735470	CG34383_1	1	+	0	17293
chr3R	13718175	13718176	Ubc87F_1	1	-	0	17293
chrX	18617610	18617611	CG15040_1	1	-	1	17291
chr3R	24201480	24201481	twin_4	1	-	1	17289
chrX	18830608	18830609	CG7101_1	1	+	1	17285
chr2L	2161521	2161522	aop_2	1	-	1	17226
chr3R	12739633	12739634	CG5724_1	1	+	0	17202
chr3R	12722430	12722431	Men_1	1	-	0	17202
chr3R	17247875	17247876	beat-IIb_2	1	-	1	17196
chr2L	9367637	9367638	CG34181_1	1	+	1	17188
chr2L	9398005	9398006	CG4438_1	1	-	1	17158
chr3L	19129685	19129686	Spn75F_1	1	-	1	17124
chr3L	8827506	8827507	DALY_1	1	+	1	17111
chr2L	19935255	19935256	sick_1	1	+	1	17108
chr2L	20382292	20382293	CG16798_1	1	-	1	17100
chr2L	15979516	15979517	CG10839_1	1	+	0	17083
chr2L	15962432	15962433	beat-Ib_1	1	-	0	17083
chr3L	6914871	6914872	Prat2_1	1	-	1	17077
chr3L	20492039	20492040	CG6020_2	1	+	1	17069
chr3R	20731631	20731632	CG31205_1	1	+	0	17056
chr3R	20714574	20714575	Oamb_1	1	-	0	17056
chr2L	18652984	18652985	Cyp310a1_1	1	-	1	17053
chr3L	2229547	2229548	Oseg2_1	1	+	0	17047
chr3L	2212499	2212500	CG15878_1	1	-	0	17047
chr3R	12062917	12062918	CG14740_1	1	-	1	17023
chr3L	16812053	16812054	CG13024_2	1	-	1	17015
chr2R	23995042	23995043	CG3860_1	1	-	1	16978
chr3R	30628946	30628947	CG2267_1	1	-	1	16954
chr2L	15852622	15852623	CG13243_1	1	+	0	16950
chr2L	15835671	15835672	CG18518_1	1	-	0	16950
chr3L	12064878	12064879	rols_1	1	-	1	16947
chr3R	16734425	16734426	Ubx_1	1	-	1	16932
chr3L	20991611	20991612	CG12984_1	1	+	0	16899
chr3L	20974711	20974712	CG33286_1	1	-	0	16899
chrX	18709851	18709852	Cyp308a1_1	1	+	0	16887
chrX	18692963	18692964	Cyp18a1_1	1	-	0	16887
chr2L	10049582	10049583	CG33301_1	1	+	1	16886
chr2L	14180681	14180682	CG43333_1	1	-	1	16846
chr3R	20484587	20484588	Gfrl_1	1	-	1	16846
chrX	12087047	12087048	CG15734_1	1	-	1	16835
chr2R	7261266	7261267	CG1850_1	1	-	1	16831
chr2R	6059530	6059531	CG7856_1	1	-	1	16826
chrX	10309130	10309131	alpha-Man-I_1	1	-	1	16804
chr3R	31235376	31235377	CG15564_1	1	-	1	16796
chr2L	20787710	20787711	CG9324_1	1	+	1	16791
chr3R	29765994	29765995	kay_4	1	+	1	16759
chrX	18155370	18155371	Frq1_1	1	+	1	16753
chrX	6202572	6202573	vanin-like_1	1	-	1	16746
chr3L	13903231	13903232	dysc_1	1	-	1	16728
chr3R	5733515	5733516	CG1239_1	1	+	0	16715
chr3R	5716799	5716800	cas_1	1	-	0	16715
chr2R	12545764	12545765	CG33752_1	1	+	1	16708
chrX	12801665	12801666	CG3775_1	1	+	0	16707
chrX	12784957	12784958	CG32647_1	1	-	0	16707
chr3R	21719655	21719656	CG31176_1	1	-	1	16672
chrX	7307941	7307942	brk_1	1	+	0	16670
chrX	7291270	7291271	unc-119_1	1	-	0	16670
chr2L	13347776	13347777	CG16826_1	1	+	0	16656
chr2L	13331119	13331120	CG43778_1	1	-	0	16656
chr2L	21361272	21361273	dtr_1	1	+	1	16631
chr3L	9838649	9838650	Cdk8_1	1	-	1	16629
chr2R	10211328	10211329	Hr46_3	1	-	1	16620
chr3L	5184792	5184793	CG32423_1	1	-	1	16615
chr2R	13925502	13925503	shot_2	1	-	1	16606
chr2L	1667810	1667811	chinmo_1	1	+	1	16550
chr3L	20637110	20637111	CG13251_1	1	+	0	16550
chr3L	20620559	20620560	knrl_1	1	-	0	16550
chr2R	23346614	23346615	CG9863_1	1	+	0	16547
chr2R	23330066	23330067	CG30413_1	1	-	0	16547
chrX	3828184	3828185	CG2901_1	1	+	1	16533
chr3L	15716376	15716377	CG42571_1	1	+	0	16527
chr3L	15699848	15699849	comm2_1	1	-	0	16527
chr3R	13592745	13592746	CG14369_1	1	-	1	16492
chr3R	16305762	16305763	Zip89B_1	1	+	1	16479
chr2L	20311219	20311220	spir_2	1	+	1	16467
chr2R	21118394	21118395	CG9394_2	1	+	1	16464
chrX	3688236	3688237	Mnt_2	1	+	1	16452
chr3L	22837054	22837055	CG45428_1	1	-	1	16435
chr2R	5144734	5144735	Atf6_1	1	+	0	16433
chr2R	5128300	5128301	gus_1	1	-	0	16433
chr2R	20291939	20291940	CG9036_1	1	-	1	16425
chr3R	26656447	26656448	Tb_1	1	+	1	16418
chrX	14749369	14749370	NetB_1	1	-	1	16416
chr3L	9529128	9529129	Or67a_1	1	+	0	16415
chr3L	9512712	9512713	CG33703_1	1	-	0	16415
chr2R	21954877	21954878	CG13494_1	1	-	1	16406
chr2L	13435621	13435622	Tehao_1	1	+	1	16393
chr2L	1256402	1256403	robo3_1	1	+	1	16364
chr2L	3128667	3128668	CG15403_1	1	+	0	16345
chr2L	3112321	3112322	toc_2	1	-	0	16345
chr3R	15079296	15079297	CG6974_1	1	-	1	16330
chr3L	2005669	2005670	CG42841_1	1	-	1	16301
chr2R	12562059	12562060	CG30056_1	1	+	1	16294
chr2L	12287224	12287225	aret_1	1	+	1	16288
chr3R	8122739	8122740	CG7878_1	1	+	1	16248
chr3L	10481411	10481412	A2bp1_2	1	+	1	16248
chr2L	18006663	18006664	CG5693_1	1	+	1	16238
chr3L	2021971	2021972	CG42357_1	1	-	1	16235
chr3L	4980721	4980722	CG17030_1	1	-	1	16229
chr2L	19866218	19866219	sick_4	1	+	1	16227
chr3R	28806694	28806695	CheB98a_1	1	+	1	16183
chr2L	6821937	6821938	sens-2_2	1	+	0	16157
chr2L	6805779	6805780	CG17375_1	1	-	0	16157
chr2L	3491065	3491066	CG15414_1	1	-	1	16151
chrX	8021379	8021380	CG15333_1	1	-	1	16128
chrX	5446660	5446661	SPR_2	1	+	1	16105
chrX	8709654	8709655	CG1787_1	1	+	0	16069
chrX	8693584	8693585	CG11294_1	1	-	0	16069
chr3R	16321831	16321832	CG44044_1	1	+	1	16068
chrX	14496136	14496137	CG12540_1	1	+	0	16057
chrX	14480078	14480079	CG9411_1	1	-	0	16057
chr3R	13631960	13631961	CG10841_1	1	+	1	16045
chr3R	13529339	13529340	CG42778_1	1	-	1	16043
chr2L	2285172	2285173	CG4271_1	1	+	0	16031
chr2L	2269140	2269141	CG17242_1	1	-	0	16031
chr3R	29220177	29220178	Ef1gamma_1	1	+	0	16024
chr3R	29204152	29204153	CG14508_1	1	-	0	16024
chr3R	24485428	24485429	nAChRalpha2_1	1	+	1	16011
chr2L	1927752	1927753	CG7337_1	1	+	1	16008
chrX	11108488	11108489	Hsp60_2	1	+	1	15999
chr2R	16516172	16516173	SM2A_1	1	+	1	15990
chrX	16913181	16913182	CG4928_2	1	+	0	15985
chrX	16897195	16897196	CG33252_1	1	-	0	15985
chr3R	23141873	23141874	hh_1	1	-	1	15978
chr2R	13769914	13769915	Cpr50Ca_1	1	+	1	15975
chrX	5064232	5064233	ovo_1	1	+	1	15957
chr3R	25806446	25806447	BG642167_1	1	+	0	15949
chr3R	25790496	25790497	CG31093_1	1	-	0	15949
chr2R	24631062	24631063	Cyp9c1_1	1	+	0	15933
chr2R	24615128	24615129	CG4741_1	1	-	0	15933
chr3L	13502702	13502703	Spt20_1	1	+	1	15856
chr2R	23632611	23632612	retn_2	1	+	0	15841
chr2R	23616769	23616770	CG17664_1	1	-	0	15841
chr3L	18201466	18201467	CG7320_1	1	+	0	15829
chr3L	18185636	18185637	hid_1	1	-	0	15829
chr2R	6828357	6828358	CG15236_1	1	+	1	15825
chr2L	7204250	7204251	CG4502_1	1	-	1	15777
chr2L	1954551	1954552	erm_2	1	-	1	15774
chr2L	5678629	5678630	CG12511_1	1	+	1	15759
chr2R	16047677	16047678	CG8405_1	1	+	1	15745
chr3L	3909887	3909888	mge_1	1	-	1	15745
chr3R	5308098	5308099	mtd_3	1	-	1	15744
chr2L	6632403	6632404	Oatp26F_1	1	-	1	15736
chr3L	11311708	11311709	CG7573_1	1	+	0	15692
chr3L	11296015	11296016	CG6175_1	1	-	0	15692
chr2R	17617825	17617826	CG44403_1	1	-	1	15681
chr3L	11847787	11847788	CG12521_1	1	-	1	15677
chr2R	13377725	13377726	CG10814_1	1	-	1	15634
chr3R	13839895	13839896	CG31495_1	1	-	1	15626
chrX	11599790	11599791	rho-4_1	1	+	0	15620
chrX	11584169	11584170	CG1561_1	1	-	0	15620
chr2L	11358873	11358874	salr_2	1	+	0	15609
chr2L	11343263	11343264	CG14926_1	1	-	0	15609
chr2L	14760789	14760790	CG4691_1	1	+	0	15579
chr2L	14745209	14745210	CG42587_1	1	-	0	15579
chr2L	11944142	11944143	Cry_1	1	+	0	15572
chr2L	11928569	11928570	Pde1c_1	1	-	0	15572
chr2R	7147701	7147702	Spn43Aa_1	1	+	0	15566
chr2R	7132134	7132135	Cyp9b2_1	1	-	0	15566
chr2L	17412640	17412641	CG31803_1	1	-	1	15553
chr3R	14229164	14229165	CG9624_1	1	-	1	15548
chr3R	8752653	8752654	CG34135_1	1	-	1	15545
chr2L	9272503	9272504	GBGE_1	1	+	1	15527
chr3R	4706146	4706147	CG43427_1	1	+	0	15525
chr3R	4690620	4690621	CG33927_1	1	-	0	15525
chr2R	12996500	12996501	Su(z)2_2	1	+	0	15511
chr2R	12980988	12980989	Psc_1	1	-	0	15511
chr2R	23596603	23596604	apt_1	1	+	1	15508
chr2R	14591255	14591256	CG12869_3	1	+	0	15488
chr2R	14575766	14575767	LamC_1	1	-	0	15488
chr3R	7980322	7980323	Sfp84E_1	1	-	1	15479
chr3R	19686903	19686904	Naam_1	1	+	1	15452
chrX	5517260	5517261	CG12730_1	1	+	1	15444
chrX	862592	862593	CG14634_1	1	+	0	15439
chrX	847152	847153	CG3713_1	1	-	0	15439
chr3L	18641390	18641391	MYPT-75D_1	1	+	1	15429
chr3R	3750369	3750370	CG41128_1	1	+	1	15428
chr3L	4018876	4018877	fd64A_1	1	+	1	15413
chr3L	10186104	10186105	dpr10_1	1	-	1	15413
chr2L	20399393	20399394	CG10947_2	1	-	1	15407
chr3R	16116159	16116160	Sb_2	1	+	1	15401
chr2R	22243963	22243964	dve_2	1	+	0	15398
chr2R	22228564	22228565	Oatp58Dc_1	1	-	0	15398
chr2R	4744359	4744360	conu_4	1	+	0	15393
chr2R	4728965	4728966	Nipped-B_1	1	-	0	15393
chr3L	1963140	1963141	SCOT_1	1	+	1	15377
chr2L	11794082	11794083	CG14937_1	1	-	1	15346
chr3L	5935310	5935311	CG33993_2	1	-	1	15343
chr2L	10491451	10491452	CG13144_1	1	-	1	15323
chr3R	10735937	10735938	tomboy20_1	1	-	1	15300
chr3L	377335	377336	trh_2	1	-	1	15296
chr3L	692909	692910	Vti1_1	1	-	1	15290
chr2L	10677369	10677370	CG17104_2	1	+	1	15278
chr3R	6011965	6011966	CG10280_1	1	-	1	15269
chr2L	13894223	13894224	CenG1A_1	1	+	1	15262
chr3L	292674	292675	RhoGEF3_3	1	+	1	15252
chr3L	7014100	7014101	Mp_2	1	+	1	15251
chr2L	7726298	7726299	CG13795_1	1	-	1	15233
chr3L	184584	184585	Mkp_1	1	-	1	15210
chrX	17738412	17738413	CG42684_1	1	+	1	15209
chr3L	4996951	4996952	CG32232_1	1	-	1	15204
chr2R	9044706	9044707	CG8193_1	1	-	1	15198
chr2R	22348287	22348288	CG11298_1	1	+	1	15181
chr3R	30867525	30867526	Cpr100A_1	1	+	1	15181
chr3R	8712996	8712997	CG8112_1	1	+	0	15179
chr3R	8697816	8697817	hb_1	1	-	0	15179
chrX	9601067	9601068	Gga_1	1	+	1	15175
chr2L	13158793	13158794	Pk34A_1	1	+	0	15167
chr2L	13143625	13143626	CG16978_1	1	-	0	15167
chr4	466797	466798	CG2009_1	1	-	1	15157
chr2R	12279772	12279773	CG42700_3	1	+	1	15155
chr3R	11604745	11604746	CG17238_2	1	-	1	15155
chr2R	9929611	9929612	Mef2_3	1	-	1	15151
chr3L	12417543	12417544	ArfGAP1_1	1	-	1	15142
chrX	21132302	21132303	CG34120_1	1	+	1	15140
chr3L	1007790	1007791	trio_3	1	-	1	15137
chr3L	5535761	5535762	CG13285_1	1	-	1	15137
chr3R	6663457	6663458	lab_2	1	-	1	15123
chr3R	15731692	15731693	CG34274_1	1	+	0	15119
chr3R	15716572	15716573	CG31294_1	1	-	0	15119
chr3R	27677550	27677551	CG5590_1	1	+	1	15112
chrX	1789571	1789572	CG32806_1	1	+	1	15095
chr2R	16432245	16432246	CG4398_1	1	+	0	15081
chr2R	16417163	16417164	Menl-2_1	1	-	0	15081
chr2L	1219298	1219299	CG42329_1	1	+	1	15078
chrX	15229888	15229889	CG9101_1	1	-	1	15057
chrX	10839233	10839234	CG15210_1	1	+	0	15039
chrX	10824193	10824194	Imp_1	1	-	0	15039
chr3R	26440813	26440814	tx_1	1	+	0	15034
chr3R	26425778	26425779	CG34291_1	1	-	0	15034
chr3R	12254198	12254199	CG3942_1	1	+	0	15030
chr3R	12239167	12239168	Cyp313a3_1	1	-	0	15030
chr3R	30134579	30134580	Tpi_1	1	-	1	15027
chr2L	3745483	3745484	CG10019_1	1	+	1	15018
chr2L	15333867	15333868	esg_1	1	+	0	15000
chr2L	15318866	15318867	nht_1	1	-	0	15000
chrX	2428962	2428963	gt_1	1	-	1	14992
chr3R	6330249	6330250	CG1169_1	1	+	1	14951
chr3R	16009088	16009089	GATAe_2	1	+	1	14946
chr3R	24635085	24635086	CG43222_1	1	-	1	14939
chr3R	7962803	7962804	dsx_1	1	-	1	14931
chrX	2410898	2410899	CG12496_1	1	-	1	14922
chr3L	14614457	14614458	shd_2	1	+	0	14920
chr3L	14599536	14599537	HGTX_1	1	-	0	14920
chr3R	16640206	16640207	CG10328_1	1	+	1	14913
chr2L	6323766	6323767	PDZ-GEF_1	1	+	1	14912
chrX	4840851	4840852	CG42594_1	1	+	1	14902
chr3R	13319282	13319283	CG45080_1	1	-	1	14880
chr2R	18207722	18207723	CG30114_1	1	+	0	14873
chr2R	18192848	18192849	CG33958_1	1	-	0	14873
chr2R	19310635	19310636	CG9834_1	1	-	1	14853
chr3R	23388893	23388894	CG31515_1	1	-	1	14834
chr2L	15731779	15731780	CycE_2	1	-	1	14828
chrX	14856351	14856352	CG9519_1	1	-	1	14822
chr3L	20089004	20089005	sNPF-R_1	1	-	1	14821
chr3L	11508581	11508582	CG33500_1	1	+	1	14802
chrX	22529986	22529987	S6kII_1	1	+	1	14787
chr3R	26185634	26185635	CG31086_1	1	+	1	14785
chr3R	19730714	19730715	GluClalpha_1	1	+	0	14770
chr3R	19715943	19715944	CG34286_1	1	-	0	14770
chr2R	22755218	22755219	CG13526_1	1	+	0	14759
chr2R	22740458	22740459	jbug_1	1	-	0	14759
chrX	12568451	12568452	CG43921_1	1	-	1	14736
chr2R	21951591	21951592	CG13488_1	1	+	0	14728
chr2R	21936862	21936863	CG43742_1	1	-	0	14728
chr2R	15727381	15727382	CG30089_2	1	+	0	14708
chr2R	15712672	15712673	CG30083_1	1	-	0	14708
chr3R	26799045	26799046	Tl_1	1	+	1	14707
chr2L	15865456	15865457	CG42792_1	1	-	1	14700
chr2L	10724197	10724198	CG6431_2	1	+	0	14680
chr2L	10709516	10709517	Lip2_1	1	-	0	14680
chr3L	12310797	12310798	CG44355_1	1	+	0	14674
chr3L	12296122	12296123	CG4328_1	1	-	0	14674
chr2L	1502816	1502817	CG7420_1	1	-	1	14673
chr2R	19396690	19396691	cer_1	1	-	1	14665
chr3R	14918682	14918683	Sdr_1	1	+	0	14661
chr3R	14904020	14904021	CG7007_1	1	-	0	14661
chrX	8193207	8193208	sdt_4	1	+	1	14654
chr2R	23925266	23925267	CG2812_1	1	+	1	14652
chr2L	14549079	14549080	CG4218_1	1	-	1	14651
chr3L	11990732	11990733	CG6931_1	1	+	1	14616
chr3R	15181510	15181511	Mf_1	1	-	1	14594
chr2R	10557880	10557881	psq_5	1	+	0	14593
chr2R	10543286	10543287	lola_1	1	-	0	14593
chr2R	10395186	10395187	CG42732_2	1	-	1	14575
chr2R	16380515	16380516	CG43187_1	1	+	0	14573
chr2R	16365941	16365942	CG15711_1	1	-	0	14573
chr3L	14521710	14521711	CG4613_1	1	-	1	14564
chr2R	13794783	13794784	Cpr50Cb_1	1	+	0	14558
chr2R	13780224	13780225	S-Lap7_1	1	-	0	14558
chr2R	13910945	13910946	shot_3	1	-	1	14556
chrX	8588860	8588861	CG12081_1	1	+	1	14552
chrX	21217868	21217869	CG32523_1	1	+	0	14541
chrX	21203326	21203327	CG1724_1	1	-	0	14541
chr3L	20112848	20112849	CG14187_1	1	-	1	14529
chr2L	15916932	15916933	CG13244_1	1	+	0	14529
chr2L	15902402	15902403	CG31821_1	1	-	0	14529
chr4	150766	150767	CG32006_1	1	+	1	14518
chr3R	18314425	18314426	PKD_1	1	-	1	14512
chr3R	27478676	27478677	Cyp6a18_1	1	+	1	14490
chr2L	15499133	15499134	lace_1	1	+	1	14471
chr3L	19503865	19503866	CG9452_1	1	-	1	14462
chr3R	4211751	4211752	aux_2	1	+	1	14460
chr2L	7426888	7426889	CG5261_3	1	+	1	14456
chr3L	22788448	22788449	CG14448_1	1	+	1	14447
chr3R	5517117	5517118	Itp-r83A_1	1	+	0	14411
chr3R	5502705	5502706	CG31547_1	1	-	0	14411
chr2R	15482830	15482831	CG8180_1	1	-	1	14399
chr3R	14591617	14591618	stumps_3	1	+	1	14398
chrX	14211450	14211451	l(1)G0469_1	1	-	1	14390
chrX	5648490	5648491	CG42492_1	1	-	1	14387
chr2R	6181625	6181626	CG11211_1	1	-	1	14379
chr2L	18138045	18138046	kel_1	1	-	1	14363
chr2L	7377738	7377739	NINC_1	1	+	1	14357
chr3L	1423422	1423423	CG9173_1	1	-	1	14356
chr3L	11023518	11023519	Fad2_1	1	+	0	14329
chr3L	11009188	11009189	klu_1	1	-	0	14329
chr3L	9878961	9878962	CG34382_1	1	+	1	14303
chrX	14882584	14882585	CG45065_1	1	-	1	14302
chr3R	6864273	6864274	HMFT_1	1	+	0	14299
chr3R	6849973	6849974	Scr_1	1	-	0	14299
chr3R	18559899	18559900	CG7691_1	1	+	0	14292
chr3R	18545606	18545607	fru_1	1	-	0	14292
chr3R	31109187	31109188	CG11318_1	1	-	1	14291
chr3R	6248998	6248999	CG1153_1	1	+	1	14288
chr3R	5165226	5165227	dpr16_1	1	+	1	14281
chr3R	27502992	27502993	CG5402_1	1	-	1	14281
chr2L	19563972	19563973	CG13078_1	1	+	1	14278
chrX	20376531	20376532	CG12679_1	1	-	1	14273
chr3L	18040299	18040300	CG32192_1	1	+	0	14267
chr3L	18026031	18026032	Eip75B_4	1	-	0	14267
chrX	12072784	12072785	CG12721_1	1	-	1	14262
chrX	1695888	1695889	a6_1	1	-	1	14250
chr3L	4277969	4277970	CG1311_1	1	+	1	14248
chr2L	4352958	4352959	CG15429_1	1	+	1	14244
chr2L	1442725	1442726	CG43402_1	1	+	1	14241
chr3L	11165018	11165019	Alg10_1	1	+	0	14240
chr3L	11150777	11150778	CG6216_1	1	-	0	14240
chr3L	9597769	9597770	CG14177_1	1	+	1	14219
chr3R	5961028	5961029	CG11373_1	1	-	1	14215
chrX	11764585	11764586	CG9360_1	1	-	1	14194
chrX	18725702	18725703	CG42302_1	1	-	1	14184
chr2L	3280522	3280523	CG3332_1	1	-	1	14181
chrX	19307917	19307918	CG8051_1	1	-	1	14143
chr3L	2995170	2995171	CG2113_1	1	+	1	14138
chr2L	1992172	1992173	Obp22a_1	1	-	1	14134
chrX	16350315	16350316	sl_1	1	+	1	14125
chr3L	1688815	1688816	CG7991_1	1	+	1	14122
chrX	4702324	4702325	l(1)G0334_1	1	+	1	14118
chr3L	21476478	21476479	croc_1	1	-	1	14106
chr2R	21267590	21267591	CG30393_1	1	-	1	14082
chr3R	29297257	29297258	CG14506_1	1	-	1	14082
chr2R	9944763	9944764	Mef2_2	1	-	1	14077
chr3R	8578182	8578183	5-HT2B_1	1	+	1	14055
chr2L	3072367	3072368	toc_7	1	-	1	14047
chr3R	28585236	28585237	fkh_1	1	-	1	14041
chr3R	7201008	7201009	CG14609_1	1	+	1	14007
chr2R	12855419	12855420	CG17574_2	1	-	1	13993
chrX	13811684	13811685	CG11095_1	1	+	0	13985
chrX	13797698	13797699	CG10996_1	1	-	0	13985
chr2L	3632151	3632152	KGP3_1	1	-	1	13984
chr3R	21808686	21808687	CASK_2	1	-	1	13970
chr3R	17644678	17644679	CG43175_1	1	+	1	13969
chr3R	29983427	29983428	CG7896_1	1	+	0	13964
chr3R	29969462	29969463	TkR99D_1	1	-	0	13964
chr2R	25084343	25084344	gol_1	1	-	1	13941
chrX	17231060	17231061	CG10597_1	1	-	1	13933
chr3L	19072491	19072492	Mkp3_2	1	-	1	13929
chr3R	23127944	23127945	CG31457_1	1	-	1	13928
chr2R	7172166	7172167	pk_2	1	+	0	13926
chr2R	7158239	7158240	nec_1	1	-	0	13926
chr3L	16891227	16891228	Lmpt_5	1	+	1	13916
chr3L	6589467	6589468	jv_1	1	-	1	13909
chr2R	20836024	20836025	insc_1	1	-	1	13905
chr2R	11665755	11665756	CG30035_2	1	+	1	13898
chr2R	13623047	13623048	fas_1	1	+	0	13882
chr2R	13609164	13609165	CG12464_1	1	-	0	13882
chrX	1308493	1308494	DAAM_2	1	-	1	13861
chr3R	16171993	16171994	CG8925_1	1	+	1	13857
chr3L	6111465	6111466	Ets65A_1	1	+	1	13849
chr2L	7530573	7530574	RapGAP1_5	1	-	1	13848
chr3R	17762480	17762481	TyrR_1	1	-	1	13845
chr2R	17154699	17154700	CG17290_1	1	+	0	13838
chr2R	17140860	17140861	CG43107_1	1	-	0	13838
chr3L	19649841	19649842	Oat_1	1	-	1	13820
chr2L	4578196	4578197	HP6_1	1	-	1	13818
chr3R	17379931	17379932	lute_2	1	+	0	13814
chr3R	17366116	17366117	beat-IIa_1	1	-	0	13814
chr2R	15821113	15821114	CG33465_1	1	-	1	13809
chr3R	13086213	13086214	CG43063_1	1	+	1	13809
chr3L	11800851	11800852	CG10361_1	1	-	1	13809
chr3L	10215642	10215643	CG8065_1	1	+	0	13809
chr3L	10201832	10201833	ect_1	1	-	0	13809
chrX	16405472	16405473	CG4301_3	1	+	1	13776
chr3R	22133838	22133839	SKIP_2	1	+	1	13775
chr3R	15249170	15249171	CG6499_1	1	-	1	13765
chr2R	10583698	10583699	psq_1	1	+	1	13756
chr3L	21048292	21048293	siz_3	1	+	1	13755
chr3R	16026082	16026083	pnr_3	1	+	1	13743
chr3R	24186372	24186373	CHORD_1	1	+	1	13742
chr2R	16973928	16973929	CB32_1	1	+	0	13742
chr2R	16960185	16960186	CG9010_1	1	-	0	13742
chr3R	6187285	6187286	NPFR_1	1	+	1	13740
chr3R	12049183	12049184	CG14739_1	1	-	1	13733
chr3L	16647881	16647882	Abl_1	1	-	1	13723
chr3R	7251971	7251972	Obp84a_1	1	-	1	13722
chr2R	8552265	8552266	CG12780_1	1	-	1	13711
chr3R	9020018	9020019	tgo_1	1	-	1	13707
chrX	8230613	8230614	sdt_1	1	+	1	13702
chr3R	11735484	11735485	CG14721_2	1	+	1	13695
chrX	4427135	4427136	bi_1	1	+	1	13692
chr3R	15825787	15825788	CG4576_1	1	+	1	13681
chrX	409722	409723	l(1)sc_1	1	+	1	13662
chr2R	23415941	23415942	CG30411_1	1	+	0	13657
chr2R	23402283	23402284	CG3520_1	1	-	0	13657
chr2R	20341987	20341988	CG16739_1	1	+	1	13653
chr2L	2178748	2178749	aop_1	1	-	1	13623
chr3R	31596196	31596197	CG11522_1	1	-	1	13615
chr3R	9355483	9355484	CG45050_1	1	+	1	13612
chr3L	10814780	10814781	CG42831_1	1	+	1	13588
chr2R	23646197	23646198	retn_1	1	+	1	13585
chr2R	19155220	19155221	ena_1	1	+	1	13584
chrX	1683180	1683181	CG14797_1	1	+	1	13583
chr2R	7745294	7745295	CG30497_3	1	-	1	13581
chr3L	22773537	22773538	SPoCk_2	1	+	1	13577
chr3L	9250235	9250236	CG4477_1	1	+	0	13573
chr3L	9236661	9236662	CG4483_1	1	-	0	13573
chr2R	24757382	24757383	spz6_1	1	+	1	13569
chr2R	11619015	11619016	Egm_1	1	-	1	13563
chr3L	233338	233339	CG34453_1	1	-	1	13562
chr2L	3803547	3803548	Reph_2	1	+	1	13561
chr2L	17471604	17471605	Sgt_2	1	+	0	13553
chr2L	17458050	17458051	CG18563_1	1	-	0	13553
chr2R	7681833	7681834	CG1399_3	1	-	1	13546
chr2R	18639237	18639238	CG30122_1	1	-	1	13533
chr2L	898644	898645	LP1B_1	1	+	0	13528
chr2L	885115	885116	CG15824_1	1	-	0	13528
chr2R	9561648	9561649	CG1809_1	1	+	0	13522
chr2R	9548125	9548126	CG1888_1	1	-	0	13522
chrX	370023	370024	AST5_1	1	+	1	13514
chrX	14261226	14261227	CG1461_1	1	+	1	13512
chr2R	5893894	5893895	CG43366_1	1	+	0	13499
chr2R	5880394	5880395	CG44438_1	1	-	0	13499
chr3L	18073862	18073863	CG44004_1	1	-	1	13469
chr2R	24243258	24243259	nord_1	1	+	0	13467
chr2R	24229790	24229791	CG30419_1	1	-	0	13467
chr3R	19948451	19948452	CG4783_1	1	+	0	13455
chr3R	19934995	19934996	CG12249_1	1	-	0	13455
chr2L	3094705	3094706	toc_4	1	-	1	13435
chr3R	4280388	4280389	cpx_6	1	+	1	13432
chrX	6330845	6330846	CG42240_1	1	+	1	13430
chr2L	728409	728410	Hsp60B_1	1	+	0	13427
chr2L	714981	714982	ds_1	1	-	0	13427
chrX	2809903	2809904	CG12498_1	1	+	0	13419
chrX	2796483	2796484	w_1	1	-	0	13419
chr3R	8233559	8233560	DNApol-iota_2	1	+	1	13412
chr3L	4648233	4648234	CG32238_1	1	+	0	13412
chr3L	4634820	4634821	CG13716_1	1	-	0	13412
chr3L	7250507	7250508	MED4_1	1	-	1	13408
chr4	646555	646556	CG9935_1	1	-	1	13397
chr3R	28872889	28872890	CG14529_1	1	+	0	13393
chr3R	28859495	28859496	Inx3_1	1	-	0	13393
chr3R	21619319	21619320	InR_1	1	-	1	13368
chrX	4266079	4266080	CG12691_1	1	+	0	13366
chrX	4252712	4252713	CG15576_1	1	-	0	13366
chr2R	15128825	15128826	chn_1	1	+	1	13363
chr2R	10861380	10861381	CG30015_2	1	-	1	13360
chr3L	5678547	5678548	sif_2	1	+	1	13355
chr3L	15634404	15634405	comm3_2	1	-	1	13354
chr2L	5910308	5910309	CG14000_1	1	-	1	13341
chr2R	16138328	16138329	Got1_1	1	+	1	13340
chr3R	23226707	23226708	cnc_1	1	-	1	13340
chr3R	19476866	19476867	Dys_4	1	+	1	13333
chr3R	5150944	5150945	dpr16_2	1	+	0	13328
chr3R	5137615	5137616	CG12589_1	1	-	0	13328
chr2L	9782391	9782392	IP3K1_2	1	+	1	13322
chrX	2123316	2123317	ph-d_1	1	-	1	13307
chrX	12454730	12454731	CG15927_1	1	+	1	13270
chr3L	16786930	16786931	IF36_1	1	-	1	13257
chr3L	1842074	1842075	CG1919_1	1	-	1	13249
chr2R	13897700	13897701	shot_4	1	-	1	13244
chr3R	4359884	4359885	CG1090_1	1	+	0	13242
chr3R	4346641	4346642	hkb_1	1	-	0	13242
chr2R	6023140	6023141	Strica_1	1	-	1	13241
chr2R	5307299	5307300	CG10392_1	1	+	1	13234
chr3L	3350087	3350088	kst_1	1	+	1	13225
chrX	20869430	20869431	CG1314_1	1	-	1	13211
chr3L	16842266	16842267	TSG101_1	1	+	0	13196
chr3L	16829069	16829070	CG13024_1	1	-	0	13196
chr2L	2193032	2193033	CG34172_1	1	-	1	13195
chr2R	20526310	20526311	GNBP-like3_1	1	+	0	13176
chr2R	20513133	20513134	CG13426_1	1	-	0	13176
chr3R	14418585	14418586	natalisin_1	1	+	0	13139
chr3R	14405445	14405446	cv-c_2	1	-	0	13139
chr2L	15215229	15215230	CG43230_1	1	+	0	13137
chr2L	15202091	15202092	Sfp35C_1	1	-	0	13137
chrX	875719	875720	CG11664_1	1	+	1	13126
chrX	1046447	1046448	CG42259_1	1	+	1	13123
chr3R	8217971	8217972	CG7800_1	1	+	0	13117
chr3R	8204853	8204854	CheA84a_1	1	-	0	13117
chr2L	14743257	14743258	CG34166_1	1	+	0	13110
chr2L	14730146	14730147	CG42685_1	1	-	0	13110
chr2R	20960908	20960909	hbn_1	1	-	1	13099
chrX	10877773	10877774	CG1637_1	1	-	1	13075
chr3L	6275741	6275742	CG43168_1	1	+	0	13072
chr3L	6262668	6262669	ImpL3_1	1	-	0	13072
chrX	17723202	17723203	CG42684_2	1	+	1	13057
chrX	3329410	3329411	dnc_2	1	+	0	13047
chrX	3316362	3316363	CG10793_1	1	-	0	13047
chr3R	4307909	4307910	CG1102_1	1	+	1	13038
chr2R	23581094	23581095	CG5393_1	1	+	1	13036
chr2L	9164231	9164232	CG13108_1	1	+	1	13027
chr3L	2879157	2879158	Tet_1	1	-	1	13005
chr3R	27062198	27062199	CG34292_1	1	+	1	12973
chr3R	25983018	25983019	Nf1_1	1	+	1	12972
chr3R	15744660	15744661	CG4520_1	1	+	1	12967
chr3L	21240348	21240349	E78A_B_1	1	+	1	12940
chr3R	5758961	5758962	Sec8_1	1	-	1	12931
chr3R	12548244	12548245	Octbeta3R_1	1	-	1	12919
chrX	15568940	15568941	CG7860_2	1	+	0	12902
chrX	15556037	15556038	CG42300_1	1	-	0	12902
chr4	501815	501816	zfh2_1	1	+	0	12900
chr4	488914	488915	Asator_1	1	-	0	12900
chr2L	4915491	4915492	CG11918_2	1	-	1	12897
chr3R	6234709	6234710	CG1151_1	1	+	0	12897
chr3R	6221811	6221812	Osi4_1	1	-	0	12897
chrX	13272734	13272735	HDAC4_2	1	-	1	12896
chr2L	10888893	10888894	CG14071_1	1	-	1	12886
chr3L	5691426	5691427	sif_1	1	+	1	12878
chr3L	21335233	21335234	CG7338_1	1	+	1	12867
chr2R	16307272	16307273	Nox_3	1	+	1	12865
chr2L	21344640	21344641	Tsp39D_1	1	+	1	12861
chr3L	21757125	21757126	CG14564_1	1	+	0	12861
chr3L	21744263	21744264	CG14565_1	1	-	0	12861
chr2R	14832833	14832834	CG10205_1	1	+	0	12843
chr2R	14819989	14819990	CG10202_1	1	-	0	12843
chr3R	15950997	15950998	CG31088_1	1	-	1	12838
chr2R	18527431	18527432	CG10924_2	1	+	1	12807
chr3R	28831971	28831972	WASp_1	1	-	1	12792
chr3R	31825843	31825844	RhoGAP100F_1	1	+	1	12786
chr3L	14218204	14218205	CG7768_1	1	+	1	12785
chr2L	13934688	13934689	CG16885_1	1	-	1	12781
chrX	1665085	1665086	dor_1	1	+	1	12764
chr3R	19176983	19176984	CG14282_1	1	+	1	12762
chr2R	24445515	24445516	CG3483_1	1	+	0	12755
chr2R	24432759	24432760	Pgam5-2_1	1	-	0	12755
chrX	307715	307716	CG12470_1	1	+	0	12734
chrX	294980	294981	CG13375_1	1	-	0	12734
chr3L	22712156	22712157	CG11370_1	1	+	1	12727
chr3R	10400977	10400978	mthl11_1	1	+	1	12715
chr2L	254789	254790	CG3645_2	1	-	1	12714
chr3R	18779574	18779575	CG7720_4	1	-	1	12689
chr3L	5654700	5654701	lin-28_1	1	+	1	12689
chr2R	9516453	9516454	brp_1	1	+	1	12685
chr3R	15463521	15463522	AdamTS-A_2	1	-	1	12682
chrX	1287962	1287963	CG32812_1	1	+	0	12669
chrX	1275292	1275293	Atf3_1	1	-	0	12669
chr2L	7840467	7840468	CG14537_1	1	+	1	12662
chr3R	14642527	14642528	CG7886_1	1	-	1	12661
chrX	18634902	18634903	wgn_1	1	-	1	12659
chr3R	11115682	11115683	CG6629_1	1	-	1	12658
[truncated: 14,964 more rows]
