# Supplementary material for: Aclarubicin stimulates RNA polymerase II elongation at closely spaced divergent promoters
Source: Sci Adv. 2023 Jun 14;9(24):eadg3257. doi: 10.1126/sciadv.adg3257 (PMC10266722; doi:10.1126/sciadv.adg3257)
Supplement: Supplementary file 2 — Supplementary excel files S1 to S4 [file sciadv.adg3257_supplementary_excel_files_s1_to_s4.zip › adg3257_Supplementary_excel_file_S2.xlsm]

## Sheet: Galaxy1409-(Great_CUTAC_kmeans_
#chrom	start	end	name	score	strand	thickStart	thickEnd	itemRGB	blockCount	blockSizes	blockStart	deepTools_group
chr2R	21704494	21704495	HmgZ_2	1	-	21704494	21704495	0	1	1	21704492	cluster_1
chr2R	21702907	21702908	HmgZ_3	1	-	21702907	21702908	0	1	1	21702905	cluster_1
chr2L	5980981	5980982	PROF_1	1	-	5980981	5980982	0	1	1	5980976	cluster_1
chr2L	5980491	5980492	chic_1	1	-	5980491	5980492	0	1	1	5980486	cluster_1
chr2L	5980096	5980097	PROF_2	1	-	5980096	5980097	0	1	1	5980091	cluster_1
chr2L	5981765	5981766	eIF-4a_3	1	+	5981765	5981766	0	1	1	5981760	cluster_1
chr2L	5982272	5982273	eIF-4a_2	1	+	5982272	5982273	0	1	1	5982267	cluster_1
chr2L	5982600	5982601	eIF-4a_1	1	+	5982600	5982601	0	1	1	5982595	cluster_1
chr3R	26006022	26006023	E(spl)mbeta-HLH_1	1	-	26006022	26006023	0	1	1	26006020	cluster_1
chr3L	14757331	14757332	Trl_2	1	-	14757331	14757332	0	1	1	14757330	cluster_1
chr3L	15105883	15105884	CTPsyn_1	1	+	15105883	15105884	0	1	1	15105882	cluster_1
chr2R	12589151	12589152	Sin3A_2	1	-	12589151	12589152	0	1	1	12589150	cluster_1
chr3L	14757958	14757959	GAGA_1	1	-	14757958	14757959	0	1	1	14757957	cluster_1
chr2R	21701469	21701470	HmgD_3	1	+	21701469	21701470	0	1	1	21701467	cluster_1
chr2L	2753237	2753238	CG9894_1	1	+	2753237	2753238	0	1	1	2753235	cluster_1
chr2L	2753059	2753060	Pgk_1	1	-	2753059	2753060	0	1	1	2753057	cluster_1
chr2L	19158544	19158545	brat_2	1	+	19158544	19158545	0	1	1	19158543	cluster_1
chr2R	6661947	6661948	Dpit47_1	1	-	6661947	6661948	0	1	1	6661941	cluster_1
chr2R	6662276	6662277	Adf1_1	1	+	6662276	6662277	0	1	1	6662270	cluster_1
chr3R	18242730	18242731	143E_1	1	+	18242730	18242731	0	1	1	18242729	cluster_1
chr2L	523735	523736	ush_1	1	+	523735	523736	0	1	1	523730	cluster_1
chr2L	523467	523468	ush_2	1	+	523467	523468	0	1	1	523462	cluster_1
chr2L	12008381	12008382	OPS5_1	1	+	12008381	12008382	0	1	1	12008380	cluster_1
chr2L	479680	479681	CG4427_1	1	-	479680	479681	0	1	1	479676	cluster_1
chrX	15813598	15813599	sd_2	1	+	15813598	15813599	0	1	1	15813597	cluster_1
chrX	15812328	15812329	sd_3	1	+	15812328	15812329	0	1	1	15812327	cluster_1
chr2L	11809429	11809430	crol_1	1	-	11809429	11809430	0	1	1	11809428	cluster_1
chr2L	12008095	12008096	Rh5_1	1	+	12008095	12008096	0	1	1	12008094	cluster_1
chr3R	18242439	18242440	14-3-3epsilon_1	1	+	18242439	18242440	0	1	1	18242438	cluster_1
chr2L	2752802	2752803	CG9894_2	1	+	2752802	2752803	0	1	1	2752800	cluster_1
chrX	15812077	15812078	sd_4	1	+	15812077	15812078	0	1	1	15812076	cluster_1
chrX	19496682	19496683	Pfrx_4	1	+	19496682	19496683	0	1	1	19496681	cluster_1
chr2L	2752406	2752407	Bacc_1	1	+	2752406	2752407	0	1	1	2752404	cluster_1
chr3R	26021827	26021828	E(spl)m3-HLH_1	1	+	26021827	26021828	0	1	1	26021825	cluster_1
chrX	19638890	19638891	Rcd-1_1	1	+	19638890	19638891	0	1	1	19638889	cluster_1
chrX	19638757	19638758	Rcd-1_2	1	+	19638757	19638758	0	1	1	19638756	cluster_1
chr3L	18995802	18995803	CG18135_2	1	-	18995802	18995803	0	1	1	18995801	cluster_1
chr2R	14173568	14173569	mRpS16_1	1	-	14173568	14173569	0	1	1	14173567	cluster_1
chr3L	18998319	18998320	CG18135_1	1	-	18998319	18998320	0	1	1	18998318	cluster_1
chrX	19638366	19638367	e(y)3_1	1	-	19638366	19638367	0	1	1	19638365	cluster_1
chr3R	9053293	9053294	Kdm2_1	1	+	9053293	9053294	0	1	1	9053284	cluster_1
chr2R	14173726	14173727	cg_1	1	+	14173726	14173727	0	1	1	14173725	cluster_1
chr2R	11204629	11204630	shn_1	1	+	11204629	11204630	0	1	1	11204628	cluster_1
chr3R	31747644	31747645	CG1910_3	1	+	31747644	31747645	0	1	1	31747641	cluster_1
chr3R	31747536	31747537	nero_1	1	-	31747536	31747537	0	1	1	31747533	cluster_1
chr3R	20831169	20831170	CG31223_1	1	+	20831169	20831170	0	1	1	20831167	cluster_1
chr3L	11553111	11553112	Mob2_3	1	-	11553111	11553112	0	1	1	11553110	cluster_1
chr3R	20830547	20830548	PURA_1	1	-	20830547	20830548	0	1	1	20830545	cluster_1
chr2L	2161521	2161522	aop_2	1	-	2161521	2161522	0	1	1	2161519	cluster_1
chr3L	648516	648517	Gale_2	1	+	648516	648517	0	1	1	648510	cluster_1
chr3R	4453313	4453314	CG31522_2	1	-	4453313	4453314	0	1	1	4453309	cluster_1
chr3L	648774	648775	Gale_1	1	+	648774	648775	0	1	1	648768	cluster_1
chrX	15299004	15299005	gce_1	1	+	15299004	15299005	0	1	1	15299003	cluster_1
chrX	1478558	1478559	rush_1	1	+	1478558	1478559	0	1	1	1478557	cluster_1
chr3R	31745921	31745922	NDKA_1	1	-	31745921	31745922	0	1	1	31745918	cluster_1
chrX	15297765	15297766	gce_2	1	+	15297765	15297766	0	1	1	15297764	cluster_1
chr3R	9052498	9052499	Kdm2_2	1	+	9052498	9052499	0	1	1	9052489	cluster_1
chrX	19498354	19498355	Pfrx_3	1	+	19498354	19498355	0	1	1	19498353	cluster_1
chr2R	11892124	11892125	EF11_1	1	+	11892124	11892125	0	1	1	11892123	cluster_1
chrX	19713040	19713041	meso18E_1	1	-	19713040	19713041	0	1	1	19713039	cluster_1
chr3R	15994141	15994142	srp_1	1	+	15994141	15994142	0	1	1	15994140	cluster_1
chr3L	22837054	22837055	CG45428_1	1	-	22837054	22837055	0	1	1	22837052	cluster_1
chr3L	20401608	20401609	trbl_1	1	-	20401608	20401609	0	1	1	20401606	cluster_1
chrX	8060939	8060940	fs(1)h_2	1	-	8060939	8060940	0	1	1	8060931	cluster_1
chr2R	18141379	18141380	pAbp_1	1	+	18141379	18141380	0	1	1	18141378	cluster_1
chr2R	18140780	18140781	pAbp_2	1	+	18140780	18140781	0	1	1	18140779	cluster_1
chr3L	223864	223865	CG33229_1	1	+	223864	223865	0	1	1	223862	cluster_1
chr3L	224105	224106	CG16971_1	1	+	224105	224106	0	1	1	224103	cluster_1
chr3R	29772951	29772952	kay_3	1	+	29772951	29772952	0	1	1	29772949	cluster_1
chr3R	16242819	16242820	tara_1	1	+	16242819	16242820	0	1	1	16242818	cluster_1
chrX	5746327	5746328	IntS6_2	1	-	5746327	5746328	0	1	1	5746322	cluster_1
chrX	9685623	9685624	nej_3	1	-	9685623	9685624	0	1	1	9685614	cluster_1
chr2R	22936693	22936694	CG3800_2	1	-	22936693	22936694	0	1	1	22936691	cluster_1
chrX	9686693	9686694	nej_2	1	-	9686693	9686694	0	1	1	9686684	cluster_1
chr2L	19575557	19575558	spi_2	1	-	19575557	19575558	0	1	1	19575556	cluster_1
chr3R	31219557	31219558	CG1746_1	1	-	31219557	31219558	0	1	1	31219554	cluster_1
chrX	5747247	5747248	IntS6_1	1	-	5747247	5747248	0	1	1	5747242	cluster_1
chr3L	223107	223108	pyx_1	1	-	223107	223108	0	1	1	223105	cluster_1
chr2R	22934094	22934095	CG3788_1	1	-	22934094	22934095	0	1	1	22934092	cluster_1
chrX	8411653	8411654	lawc_1	1	-	8411653	8411654	0	1	1	8411645	cluster_1
chrX	5747813	5747814	CG4078_1	1	+	5747813	5747814	0	1	1	5747808	cluster_1
chr3L	19793559	19793560	CG42637_1	1	-	19793559	19793560	0	1	1	19793558	cluster_1
chrX	19153453	19153454	RhoGAP18B_4	1	-	19153453	19153454	0	1	1	19153452	cluster_1
chrX	19494959	19494960	ksh_1	1	-	19494959	19494960	0	1	1	19494958	cluster_1
chr2R	11891391	11891392	Ef1alpha48D_2	1	+	11891391	11891392	0	1	1	11891390	cluster_1
chr3R	31220705	31220706	CG12054_1	1	+	31220705	31220706	0	1	1	31220702	cluster_1
chr3R	4282541	4282542	cpx_3	1	+	4282541	4282542	0	1	1	4282537	cluster_1
chrX	8409274	8409275	Trf2_2	1	+	8409274	8409275	0	1	1	8409266	cluster_1
chr2L	12002261	12002262	CG6746_1	1	-	12002261	12002262	0	1	1	12002260	cluster_1
chrX	8410094	8410095	lawc_2	1	-	8410094	8410095	0	1	1	8410086	cluster_1
chrX	11715027	11715028	Amun_1	1	-	11715027	11715028	0	1	1	11715026	cluster_1
chrX	11714896	11714897	Amun_2	1	-	11714896	11714897	0	1	1	11714895	cluster_1
chr3L	1334564	1334565	CG2211_2	1	-	1334564	1334565	0	1	1	1334563	cluster_1
chr3R	4282074	4282075	cpx_4	1	+	4282074	4282075	0	1	1	4282070	cluster_1
chr2R	11891134	11891135	Ef1alpha48D_3	1	+	11891134	11891135	0	1	1	11891133	cluster_1
chr3L	1334893	1334894	CG9165_1	1	+	1334893	1334894	0	1	1	1334892	cluster_1
chrX	19495521	19495522	Pfrx_5	1	+	19495521	19495522	0	1	1	19495520	cluster_1
chr3R	4281847	4281848	cpx_5	1	+	4281847	4281848	0	1	1	4281843	cluster_1
chr3R	4281704	4281705	CG32490_1	1	+	4281704	4281705	0	1	1	4281700	cluster_1
chrX	10766656	10766657	Atg8a_3	1	-	10766656	10766657	0	1	1	10766655	cluster_1
chr3R	31748584	31748585	CG1910_2	1	+	31748584	31748585	0	1	1	31748581	cluster_1
chr3L	1335358	1335359	CG2211_1	1	-	1335358	1335359	0	1	1	1335357	cluster_1
chr3R	31748912	31748913	CG1910_1	1	+	31748912	31748913	0	1	1	31748909	cluster_1
chr2R	23713901	23713902	SEST_1	1	+	23713901	23713902	0	1	1	23713899	cluster_1
chr2L	552478	552479	Ets21C_1	1	-	552478	552479	0	1	1	552473	cluster_1
chr2R	13964652	13964653	CG42806_1	1	+	13964652	13964653	0	1	1	13964651	cluster_1
chr3L	131813	131814	Pdk1_5	1	+	131813	131814	0	1	1	131812	cluster_1
chrX	9687087	9687088	nej_1	1	-	9687087	9687088	0	1	1	9687078	cluster_1
chr2R	22933521	22933522	CG3788_2	1	-	22933521	22933522	0	1	1	22933519	cluster_1
chr2R	11890934	11890935	CG8983_1	1	-	11890934	11890935	0	1	1	11890933	cluster_1
chr3R	31219076	31219077	CG1746_2	1	-	31219076	31219077	0	1	1	31219073	cluster_1
chrX	11714156	11714157	Amun_3	1	-	11714156	11714157	0	1	1	11714155	cluster_1
chrX	11713806	11713807	Amun_4	1	-	11713806	11713807	0	1	1	11713805	cluster_1
chrX	16422831	16422832	hang_1	1	+	16422831	16422832	0	1	1	16422830	cluster_1
chrX	16216744	16216745	disco_1	1	-	16216744	16216745	0	1	1	16216743	cluster_1
chr3L	132722	132723	Pdk1_4	1	+	132722	132723	0	1	1	132721	cluster_1
chrX	13642181	13642182	NFAT_2	1	+	13642181	13642182	0	1	1	13642180	cluster_1
chrX	9585678	9585679	Hex-A_2	1	+	9585678	9585679	0	1	1	9585669	cluster_1
chr2R	10099585	10099586	RpLP0-like_1	1	-	10099585	10099586	0	1	1	10099584	cluster_1
chr3L	5769132	5769133	scny_2	1	+	5769132	5769133	0	1	1	5769127	cluster_1
chrX	9585891	9585892	Hex-A_1	1	+	9585891	9585892	0	1	1	9585882	cluster_1
chr2R	18802399	18802400	l(2)08717_2	1	-	18802399	18802400	0	1	1	18802398	cluster_1
chr2R	10099688	10099689	14-3-3zeta_4	1	+	10099688	10099689	0	1	1	10099687	cluster_1
chr3R	14740700	14740701	UBC1_1	1	-	14740700	14740701	0	1	1	14740699	cluster_1
chrX	2072682	2072683	CG4199_2	1	-	2072682	2072683	0	1	1	2072680	cluster_1
chr2R	13965187	13965188	Cp1_1	1	+	13965187	13965188	0	1	1	13965186	cluster_1
chrX	2072432	2072433	CG4061_1	1	+	2072432	2072433	0	1	1	2072430	cluster_1
chr3L	5768779	5768780	Ppat-Dpck_1	1	-	5768779	5768780	0	1	1	5768774	cluster_1
chrX	2123316	2123317	ph-d_1	1	-	2123316	2123317	0	1	1	2123314	cluster_1
chr3R	14741233	14741234	eff_1	1	-	14741233	14741234	0	1	1	14741232	cluster_1
chrX	2072062	2072063	CG4199_3	1	-	2072062	2072063	0	1	1	2072060	cluster_1
chr3L	22835190	22835191	jim_1	1	-	22835190	22835191	0	1	1	22835188	cluster_1
chr3L	14002129	14002130	upSET_1	1	+	14002129	14002130	0	1	1	14002128	cluster_1
chrX	2071857	2071858	CG4199_4	1	-	2071857	2071858	0	1	1	2071855	cluster_1
chr3R	11760077	11760078	Lk6_2	1	-	11760077	11760078	0	1	1	11760076	cluster_1
chr2R	14219899	14219900	CG8468_1	1	+	14219899	14219900	0	1	1	14219898	cluster_1
chrX	16422235	16422236	CG9968_1	1	-	16422235	16422236	0	1	1	16422234	cluster_1
chr2R	7492308	7492309	Coop_2	1	-	7492308	7492309	0	1	1	7492301	cluster_1
chr3R	25049619	25049620	CG11791_2	1	+	25049619	25049620	0	1	1	25049617	cluster_1
chr2R	10101045	10101046	14-3-3zeta_3	1	+	10101045	10101046	0	1	1	10101044	cluster_1
chr2L	159034	159035	spen_2	1	+	159034	159035	0	1	1	159033	cluster_1
chrX	10601645	10601646	CG1628_2	1	-	10601645	10601646	0	1	1	10601644	cluster_1
chr3L	22910472	22910473	CG12768_2	1	+	22910472	22910473	0	1	1	22910470	cluster_1
chr3L	19791072	19791073	CG42637_2	1	-	19791072	19791073	0	1	1	19791071	cluster_1
chr3L	22910832	22910833	CG12768_1	1	+	22910832	22910833	0	1	1	22910830	cluster_1
chrX	19494406	19494407	CG12204_1	1	-	19494406	19494407	0	1	1	19494405	cluster_1
chr2L	6920188	6920189	x16_1	1	-	6920188	6920189	0	1	1	6920182	cluster_1
chr2L	13060137	13060138	CG9932_1	1	-	13060137	13060138	0	1	1	13060136	cluster_1
chrX	19521800	19521801	CG12233_1	1	-	19521800	19521801	0	1	1	19521799	cluster_1
chrX	19521841	19521842	CoRest_3	1	+	19521841	19521842	0	1	1	19521840	cluster_1
chrX	11683701	11683702	CG1822_1	1	+	11683701	11683702	0	1	1	11683700	cluster_1
chrX	10768602	10768603	BTBD9_1	1	+	10768602	10768603	0	1	1	10768601	cluster_1
chr2R	18803629	18803630	l(2)08717_1	1	-	18803629	18803630	0	1	1	18803628	cluster_1
chr2R	14009198	14009199	mam_2	1	+	14009198	14009199	0	1	1	14009197	cluster_1
chr3R	30765931	30765932	zfh1_2	1	+	30765931	30765932	0	1	1	30765928	cluster_1
chrX	7935172	7935173	RpS14b_1	1	+	7935172	7935173	0	1	1	7935165	cluster_1
chrX	19522138	19522139	CoRest_2	1	+	19522138	19522139	0	1	1	19522137	cluster_1
chr2L	12434705	12434706	SC35_1	1	-	12434705	12434706	0	1	1	12434704	cluster_1
chrX	2136624	2136625	ph-p_2	1	-	2136624	2136625	0	1	1	2136622	cluster_1
chr3L	5771076	5771077	scny_1	1	+	5771076	5771077	0	1	1	5771071	cluster_1
chrX	7307941	7307942	brk_1	1	+	7307941	7307942	0	1	1	7307934	cluster_1
chrX	10768218	10768219	CG1534_1	1	-	10768218	10768219	0	1	1	10768217	cluster_1
chr2L	12434893	12434894	Elf_2	1	+	12434893	12434894	0	1	1	12434892	cluster_1
chrX	2136885	2136886	ph-p_1	1	-	2136885	2136886	0	1	1	2136883	cluster_1
chrX	10768333	10768334	Atg8a_1	1	-	10768333	10768334	0	1	1	10768332	cluster_1
chr3R	24769353	24769354	CG13631_1	1	+	24769353	24769354	0	1	1	24769351	cluster_1
chr2R	9692685	9692686	CG1782_1	1	-	9692685	9692686	0	1	1	9692676	cluster_1
chrX	10602709	10602710	CG1628_1	1	-	10602709	10602710	0	1	1	10602708	cluster_1
chr2R	10534350	10534351	lola_4	1	-	10534350	10534351	0	1	1	10534349	cluster_1
chr2L	12434453	12434454	Elf_3	1	+	12434453	12434454	0	1	1	12434452	cluster_1
chrX	7935940	7935941	CG42593_1	1	+	7935940	7935941	0	1	1	7935933	cluster_1
chr2L	544627	544628	CG11840_1	1	-	544627	544628	0	1	1	544622	cluster_1
chr2R	9693299	9693300	Uba1_1	1	-	9693299	9693300	0	1	1	9693290	cluster_1
chrX	10767357	10767358	Atg8a_2	1	-	10767357	10767358	0	1	1	10767356	cluster_1
chr3L	22824789	22824790	jim_3	1	-	22824789	22824790	0	1	1	22824787	cluster_1
chr3R	25050319	25050320	CG11791_1	1	+	25050319	25050320	0	1	1	25050317	cluster_1
chr2R	12928862	12928863	sug_1	1	+	12928862	12928863	0	1	1	12928861	cluster_1
chr2R	24942408	24942409	Tina-1_1	1	-	24942408	24942409	0	1	1	24942406	cluster_1
chr2L	6920723	6920724	RB27_1	1	+	6920723	6920724	0	1	1	6920717	cluster_1
chrX	7934903	7934904	RpS14b_2	1	+	7934903	7934904	0	1	1	7934896	cluster_1
chr2R	10535026	10535027	lola_3	1	-	10535026	10535027	0	1	1	10535025	cluster_1
chr3R	18447385	18447386	fru_6	1	-	18447385	18447386	0	1	1	18447384	cluster_1
chrX	1275292	1275293	Atf3_1	1	-	1275292	1275293	0	1	1	1275291	cluster_1
chrX	10784451	10784452	ADT_2	1	-	10784451	10784452	0	1	1	10784450	cluster_1
chr3L	17576617	17576618	E74B_1	1	-	17576617	17576618	0	1	1	17576616	cluster_1
chrX	2073450	2073451	CG4199_1	1	-	2073450	2073451	0	1	1	2073448	cluster_1
chr3L	1548313	1548314	Cct1_2	1	+	1548313	1548314	0	1	1	1548312	cluster_1
chrX	2070557	2070558	CG4199_5	1	-	2070557	2070558	0	1	1	2070555	cluster_1
chrX	18094590	18094591	RhoGAP16F_1	1	+	18094590	18094591	0	1	1	18094589	cluster_1
chr2R	6632379	6632380	VATL_1	1	-	6632379	6632380	0	1	1	6632373	cluster_1
chr2L	13204026	13204027	CG5547_1	1	+	13204026	13204027	0	1	1	13204025	cluster_1
chr3R	15973287	15973288	Hel89B_2	1	+	15973287	15973288	0	1	1	15973286	cluster_1
chr3L	3417958	3417959	sty_2	1	-	3417958	3417959	0	1	1	3417955	cluster_1
chr3R	20782965	20782966	Syp_2	1	+	20782965	20782966	0	1	1	20782963	cluster_1
chr2R	7492588	7492589	Coop_1	1	-	7492588	7492589	0	1	1	7492581	cluster_1
chr3R	15972875	15972876	mor_1	1	-	15972875	15972876	0	1	1	15972874	cluster_1
chr2R	11893584	11893585	Ef1alpha48D_1	1	+	11893584	11893585	0	1	1	11893583	cluster_1
chr3R	23190425	23190426	cnc_8	1	-	23190425	23190426	0	1	1	23190423	cluster_1
chr3L	1547333	1547334	Cct1_3	1	+	1547333	1547334	0	1	1	1547332	cluster_1
chr2R	13223598	13223599	Dp_2	1	+	13223598	13223599	0	1	1	13223597	cluster_1
chrX	8058442	8058443	fs(1)h_3	1	-	8058442	8058443	0	1	1	8058434	cluster_1
chr2L	7827241	7827242	GBLP_1	1	-	7827241	7827242	0	1	1	7827234	cluster_1
chr2L	7827804	7827805	P2A_1	1	+	7827804	7827805	0	1	1	7827797	cluster_1
chrX	18863955	18863956	CG34401_1	1	+	18863955	18863956	0	1	1	18863954	cluster_1
chrX	18863752	18863753	CG7326_1	1	-	18863752	18863753	0	1	1	18863751	cluster_1
chr3R	23191153	23191154	cnc_7	1	-	23191153	23191154	0	1	1	23191151	cluster_1
chr2R	20996582	20996583	CG10543_2	1	+	20996582	20996583	0	1	1	20996580	cluster_1
chr3L	13486845	13486846	Tgi_1	1	+	13486845	13486846	0	1	1	13486844	cluster_1
chr2L	12433999	12434000	SC35_2	1	-	12433999	12434000	0	1	1	12433998	cluster_1
chrX	8056698	8056699	fs(1)h_4	1	-	8056698	8056699	0	1	1	8056690	cluster_1
chr2R	18652771	18652772	SP2637_2	1	-	18652771	18652772	0	1	1	18652770	cluster_1
chrX	19480290	19480291	Nat1_1	1	+	19480290	19480291	0	1	1	19480289	cluster_1
chrX	19480217	19480218	mRpS14_1	1	-	19480217	19480218	0	1	1	19480216	cluster_1
chr3R	21377396	21377397	CG32491_1	1	-	21377396	21377397	0	1	1	21377394	cluster_1
chr3R	23191317	23191318	cnc_6	1	-	23191317	23191318	0	1	1	23191315	cluster_1
chrX	19480081	19480082	Nat1_2	1	+	19480081	19480082	0	1	1	19480080	cluster_1
chr2L	6921259	6921260	Hrb27C_2	1	+	6921259	6921260	0	1	1	6921253	cluster_1
chrX	5901985	5901986	Act5C_1	1	+	5901985	5901986	0	1	1	5901980	cluster_1
chr3R	31609812	31609813	CG11525_2	1	-	31609812	31609813	0	1	1	31609809	cluster_1
chr2R	10541665	10541666	lola_2	1	-	10541665	10541666	0	1	1	10541664	cluster_1
chr3R	19905379	19905380	RhoGAP92B_2	1	+	19905379	19905380	0	1	1	19905378	cluster_1
chrX	19479881	19479882	mRpS14_2	1	-	19479881	19479882	0	1	1	19479880	cluster_1
chr3R	31725010	31725011	TTKB_2	1	+	31725010	31725011	0	1	1	31725007	cluster_1
chr2R	20996251	20996252	CG10543_3	1	+	20996251	20996252	0	1	1	20996249	cluster_1
chrX	16333674	16333675	HMG2_1	1	+	16333674	16333675	0	1	1	16333673	cluster_1
chr3R	5601461	5601462	CG1427_1	1	+	5601461	5601462	0	1	1	5601456	cluster_1
chr2R	18157975	18157976	lolal_2	1	-	18157975	18157976	0	1	1	18157974	cluster_1
chr3R	7086600	7086601	TBA1_1	1	+	7086600	7086601	0	1	1	7086593	cluster_1
chr3L	9694444	9694445	CG6767_3	1	-	9694444	9694445	0	1	1	9694435	cluster_1
chr3R	21590119	21590120	InR_4	1	-	21590119	21590120	0	1	1	21590117	cluster_1
chrX	5900866	5900867	ACT1_1	1	+	5900866	5900867	0	1	1	5900861	cluster_1
chr3R	5601094	5601095	CG2922_1	1	-	5601094	5601095	0	1	1	5601089	cluster_1
chr3R	5600565	5600566	CG2922_2	1	-	5600565	5600566	0	1	1	5600560	cluster_1
chr2L	6918720	6918721	CG32829_1	1	-	6918720	6918721	0	1	1	6918714	cluster_1
chr3R	21592072	21592073	InR_3	1	-	21592072	21592073	0	1	1	21592070	cluster_1
chr3R	19890676	19890677	CG4733_2	1	+	19890676	19890677	0	1	1	19890675	cluster_1
chr3R	19890827	19890828	CG4733_1	1	+	19890827	19890828	0	1	1	19890826	cluster_1
chrX	19479321	19479322	CG32533_1	1	-	19479321	19479322	0	1	1	19479320	cluster_1
chr3R	31725781	31725782	TTKB_1	1	+	31725781	31725782	0	1	1	31725778	cluster_1
chr2L	545130	545131	nAChRbeta3_1	1	+	545130	545131	0	1	1	545125	cluster_1
chr2L	12436690	12436691	Elf_1	1	+	12436690	12436691	0	1	1	12436689	cluster_1
chrX	19667291	19667292	Zw_3	1	+	19667291	19667292	0	1	1	19667290	cluster_1
chr3R	27925193	27925194	CG5508_1	1	+	27925193	27925194	0	1	1	27925191	cluster_1
chr3R	4739546	4739547	tacc_4	1	-	4739546	4739547	0	1	1	4739542	cluster_1
chrX	10786903	10786904	ADT_1	1	-	10786903	10786904	0	1	1	10786902	cluster_1
chrX	8061440	8061441	fs(1)h_1	1	-	8061440	8061441	0	1	1	8061432	cluster_1
chr2R	18157762	18157763	lolal_3	1	-	18157762	18157763	0	1	1	18157761	cluster_1
chr3R	5599617	5599618	kra_1	1	-	5599617	5599618	0	1	1	5599612	cluster_1
chr3L	21879609	21879610	mub_1	1	+	21879609	21879610	0	1	1	21879607	cluster_1
chr3L	1546112	1546113	CG1049_1	1	+	1546112	1546113	0	1	1	1546111	cluster_1
chr3L	2587463	2587464	CG1263_1	1	+	2587463	2587464	0	1	1	2587461	cluster_1
chr2R	6633083	6633084	Vha16-1_1	1	-	6633083	6633084	0	1	1	6633077	cluster_1
chrX	12583188	12583189	CG11138_1	1	-	12583188	12583189	0	1	1	12583187	cluster_1
chr2R	10543286	10543287	lola_1	1	-	10543286	10543287	0	1	1	10543285	cluster_1
chr3R	7086067	7086068	CG1091_1	1	-	7086067	7086068	0	1	1	7086060	cluster_1
chr3R	31611064	31611065	Med_1	1	+	31611064	31611065	0	1	1	31611061	cluster_1
chrX	1483287	1483288	RSP4_1	1	-	1483287	1483288	0	1	1	1483286	cluster_1
chrX	15711059	15711060	CG15601_1	1	+	15711059	15711060	0	1	1	15711058	cluster_1
chr2R	13222307	13222308	Fsn_2	1	-	13222307	13222308	0	1	1	13222306	cluster_1
chr3R	31610972	31610973	CG11525_1	1	-	31610972	31610973	0	1	1	31610969	cluster_1
chr3R	6007735	6007736	Rm62_2	1	-	6007735	6007736	0	1	1	6007729	cluster_1
chr2R	18156874	18156875	lolal_4	1	-	18156874	18156875	0	1	1	18156873	cluster_1
chr3R	6008572	6008573	Rm62_1	1	-	6008572	6008573	0	1	1	6008566	cluster_1
chrX	15322845	15322846	Top1_2	1	+	15322845	15322846	0	1	1	15322844	cluster_1
chr2R	17421376	17421377	l(2)k01209_1	1	+	17421376	17421377	0	1	1	17421375	cluster_1
chr2R	17420407	17420408	l(2)k01209_2	1	+	17420407	17420408	0	1	1	17420406	cluster_1
chr2R	11366711	11366712	CG13204_2	1	+	11366711	11366712	0	1	1	11366710	cluster_1
chrX	19683487	19683488	dome_1	1	-	19683487	19683488	0	1	1	19683486	cluster_1
chrX	19683814	19683815	CG14224_1	1	+	19683814	19683815	0	1	1	19683813	cluster_1
chr2L	221961	221962	kis_2	1	-	221961	221962	0	1	1	221959	cluster_1
chr3L	13044435	13044436	CG11278_1	1	+	13044435	13044436	0	1	1	13044434	cluster_1
chrX	15710661	15710662	CG15601_2	1	+	15710661	15710662	0	1	1	15710660	cluster_1
chrX	8061674	8061675	ITBX_1	1	+	8061674	8061675	0	1	1	8061666	cluster_1
chr3R	13683924	13683925	flfl_1	1	+	13683924	13683925	0	1	1	13683923	cluster_1
chrX	15710525	15710526	CG9281_1	1	-	15710525	15710526	0	1	1	15710524	cluster_1
chr2R	18156311	18156312	lolal_5	1	-	18156311	18156312	0	1	1	18156310	cluster_1
chr2R	13222455	13222456	Fsn_1	1	-	13222455	13222456	0	1	1	13222454	cluster_1
chr2R	13222458	13222459	Dp_3	1	+	13222458	13222459	0	1	1	13222457	cluster_1
chrX	6868492	6868493	CG43736_2	1	+	6868492	6868493	0	1	1	6868486	cluster_1
chr3L	1545732	1545733	CG32313_1	1	-	1545732	1545733	0	1	1	1545731	cluster_1
chrX	19744432	19744433	Rpp20_1	1	+	19744432	19744433	0	1	1	19744431	cluster_1
chrX	19744298	19744299	CG18809_1	1	-	19744298	19744299	0	1	1	19744297	cluster_1
chr3R	27245245	27245246	CG18766_1	1	-	27245245	27245246	0	1	1	27245243	cluster_1
chr3R	11221896	11221897	RL3_1	1	+	11221896	11221897	0	1	1	11221895	cluster_1
chrX	8243264	8243265	sni_2	1	-	8243264	8243265	0	1	1	8243256	cluster_1
chr2R	16102765	16102766	Rho1_3	1	+	16102765	16102766	0	1	1	16102764	cluster_1
chrX	18366584	18366585	CrebB_2	1	+	18366584	18366585	0	1	1	18366583	cluster_1
chr3R	27244814	27244815	CG18766_2	1	-	27244814	27244815	0	1	1	27244812	cluster_1
chr2R	16103466	16103467	Rho1_1	1	+	16103466	16103467	0	1	1	16103465	cluster_1
chr3L	11364898	11364899	CG6163_1	1	-	11364898	11364899	0	1	1	11364897	cluster_1
chr3R	17718326	17718327	osa_1	1	-	17718326	17718327	0	1	1	17718325	cluster_1
chr2R	16102602	16102603	CG8414_1	1	-	16102602	16102603	0	1	1	16102601	cluster_1
chrX	18366345	18366346	CrebB_3	1	+	18366345	18366346	0	1	1	18366344	cluster_1
chr3R	11221656	11221657	CG6693_1	1	-	11221656	11221657	0	1	1	11221655	cluster_1
chr2R	16103077	16103078	Rho1_2	1	+	16103077	16103078	0	1	1	16103076	cluster_1
chrX	1622756	1622757	br_1	1	+	1622756	1622757	0	1	1	1622755	cluster_1
chr3R	27948008	27948009	mfrn_1	1	-	27948008	27948009	0	1	1	27948006	cluster_1
chrX	8244141	8244142	Trxr-1_1	1	+	8244141	8244142	0	1	1	8244133	cluster_1
chrX	19744047	19744048	CoVIb_1	1	-	19744047	19744048	0	1	1	19744046	cluster_1
chrX	8244009	8244010	sni_1	1	-	8244009	8244010	0	1	1	8244001	cluster_1
chr2R	20274651	20274652	CG11788_1	1	+	20274651	20274652	0	1	1	20274649	cluster_1
chr2R	9131841	9131842	CG18659_2	1	-	9131841	9131842	0	1	1	9131832	cluster_1
chrX	1477095	1477096	mei-38_1	1	+	1477095	1477096	0	1	1	1477094	cluster_1
chr2L	852703	852704	CG4291_1	1	-	852703	852704	0	1	1	852695	cluster_1
chrX	8243588	8243589	TRX1_1	1	+	8243588	8243589	0	1	1	8243580	cluster_1
chr3R	7085575	7085576	CG1091_2	1	-	7085575	7085576	0	1	1	7085568	cluster_1
chr3R	18396924	18396925	Vha100-2_2	1	-	18396924	18396925	0	1	1	18396923	cluster_1
chr2R	24944572	24944573	CG15861_2	1	-	24944572	24944573	0	1	1	24944570	cluster_1
chr3R	18396966	18396967	CG44009_2	1	+	18396966	18396967	0	1	1	18396965	cluster_1
chrX	18776596	18776597	CG6891_2	1	+	18776596	18776597	0	1	1	18776595	cluster_1
chr2R	20274495	20274496	CG10444_1	1	-	20274495	20274496	0	1	1	20274493	cluster_1
chrX	6868267	6868268	CG43736_3	1	+	6868267	6868268	0	1	1	6868261	cluster_1
chr2L	8419873	8419874	CG13388_1	1	+	8419873	8419874	0	1	1	8419865	cluster_1
chrX	15323562	15323563	Top1_1	1	+	15323562	15323563	0	1	1	15323561	cluster_1
chr2L	852849	852850	KRAK_1	1	+	852849	852850	0	1	1	852841	cluster_1
chrX	1476954	1476955	Rab27_1	1	-	1476954	1476955	0	1	1	1476953	cluster_1
chr3R	18399164	18399165	Vha100-2_1	1	-	18399164	18399165	0	1	1	18399163	cluster_1
chr3R	11221462	11221463	CG6693_2	1	-	11221462	11221463	0	1	1	11221461	cluster_1
chr4	557850	557851	Thd1_1	1	-	557850	557851	0	1	1	557845	cluster_1
chr4	558063	558064	Pur-alpha_2	1	+	558063	558064	0	1	1	558058	cluster_1
chr4	558222	558223	Pur-alpha_1	1	+	558222	558223	0	1	1	558217	cluster_1
chr3L	2586539	2586540	CG16973_1	1	-	2586539	2586540	0	1	1	2586537	cluster_1
chrX	18775233	18775234	CG6891_3	1	+	18775233	18775234	0	1	1	18775232	cluster_1
chrX	8242559	8242560	TRX1_2	1	+	8242559	8242560	0	1	1	8242551	cluster_1
chr2L	2749300	2749301	Pgk_2	1	-	2749300	2749301	0	1	1	2749298	cluster_1
chr3L	2589423	2589424	CG1044_1	1	+	2589423	2589424	0	1	1	2589421	cluster_1
chrX	1483432	1483433	inc_1	1	+	1483432	1483433	0	1	1	1483431	cluster_1
chr2L	5305707	5305708	vri_1	1	+	5305707	5305708	0	1	1	5305702	cluster_1
chrX	15499009	15499010	Gmap_1	1	+	15499009	15499010	0	1	1	15499008	cluster_1
chr2R	12997122	12997123	Su(z)2_1	1	+	12997122	12997123	0	1	1	12997121	cluster_1
chr2R	12996500	12996501	Su(z)2_2	1	+	12996500	12996501	0	1	1	12996499	cluster_1
chr2L	851069	851070	CG4291_2	1	-	851069	851070	0	1	1	851061	cluster_1
chr2R	14361923	14361924	Arc2_1	1	+	14361923	14361924	0	1	1	14361922	cluster_1
chr3L	2586208	2586209	msn_1	1	-	2586208	2586209	0	1	1	2586206	cluster_1
chr3R	31713868	31713869	ttk_1	1	+	31713868	31713869	0	1	1	31713865	cluster_1
chrX	13129074	13129075	CG15717_1	1	+	13129074	13129075	0	1	1	13129073	cluster_1
chr3R	20309325	20309326	CG42668_3	1	+	20309325	20309326	0	1	1	20309323	cluster_1
chr2L	9782391	9782392	IP3K1_2	1	+	9782391	9782392	0	1	1	9782382	cluster_1
chrX	11350011	11350012	CG11752_1	1	+	11350011	11350012	0	1	1	11350010	cluster_1
chr3R	13683178	13683179	omd_2	1	-	13683178	13683179	0	1	1	13683177	cluster_1
chr3R	12627732	12627733	VATB_1	1	-	12627732	12627733	0	1	1	12627731	cluster_1
chr3L	22945658	22945659	Mes2_1	1	+	22945658	22945659	0	1	1	22945656	cluster_1
chr3L	3197610	3197611	CG14966_1	1	-	3197610	3197611	0	1	1	3197607	cluster_1
chr2L	8083431	8083432	Bsg_2	1	+	8083431	8083432	0	1	1	8083423	cluster_1
chrX	11350617	11350618	CG1737_1	1	+	11350617	11350618	0	1	1	11350616	cluster_1
chr3R	12628068	12628069	Snx3_1	1	+	12628068	12628069	0	1	1	12628067	cluster_1
chr2L	1119026	1119027	CG4710_1	1	-	1119026	1119027	0	1	1	1119025	cluster_1
chr3L	12408645	12408646	CG32103_1	1	-	12408645	12408646	0	1	1	12408644	cluster_1
chr2R	24962589	24962590	CG2765_2	1	-	24962589	24962590	0	1	1	24962587	cluster_1
chr3R	4910556	4910557	Cdep_1	1	+	4910556	4910557	0	1	1	4910552	cluster_1
chr3R	27948734	27948735	CG5520_1	1	+	27948734	27948735	0	1	1	27948732	cluster_1
chr3R	4403079	4403080	lost_1	1	+	4403079	4403080	0	1	1	4403075	cluster_1
chr2L	15746608	15746609	CG1E_1	1	-	15746608	15746609	0	1	1	15746607	cluster_1
chr3L	19633023	19633024	wnd_3	1	-	19633023	19633024	0	1	1	19633022	cluster_1
chrX	8894222	8894223	Moe_3	1	-	8894222	8894223	0	1	1	8894214	cluster_1
chr2R	14360286	14360287	CG12505_1	1	-	14360286	14360287	0	1	1	14360285	cluster_1
chr2L	13203764	13203765	Pect_1	1	+	13203764	13203765	0	1	1	13203763	cluster_1
chr3R	4429331	4429332	srl_1	1	-	4429331	4429332	0	1	1	4429327	cluster_1
chr3L	17002359	17002360	CG3764_2	1	-	17002359	17002360	0	1	1	17002358	cluster_1
chr2R	24768168	24768169	GstE12_1	1	-	24768168	24768169	0	1	1	24768166	cluster_1
chr3R	9428561	9428562	ps_4	1	+	9428561	9428562	0	1	1	9428552	cluster_1
chr2R	7489807	7489808	DPLD_1	1	-	7489807	7489808	0	1	1	7489800	cluster_1
chr3R	27281843	27281844	mrt_2	1	-	27281843	27281844	0	1	1	27281841	cluster_1
chr3R	24651157	24651158	ash2_2	1	+	24651157	24651158	0	1	1	24651155	cluster_1
chrX	6867190	6867191	CG14434_1	1	-	6867190	6867191	0	1	1	6867184	cluster_1
chr2R	24767635	24767636	GstE12_2	1	-	24767635	24767636	0	1	1	24767633	cluster_1
chr3R	16280890	16280891	gish_2	1	+	16280890	16280891	0	1	1	16280889	cluster_1
chrX	8891802	8891803	MOEH_1	1	-	8891802	8891803	0	1	1	8891794	cluster_1
chr3R	24651416	24651417	ash2_1	1	+	24651416	24651417	0	1	1	24651414	cluster_1
chr2R	9440827	9440828	ced-6_2	1	-	9440827	9440828	0	1	1	9440818	cluster_1
chr2R	18412028	18412029	CG5170_1	1	+	18412028	18412029	0	1	1	18412027	cluster_1
chr3L	18801308	18801309	ftz-f1_1	1	-	18801308	18801309	0	1	1	18801307	cluster_1
chr2R	9441555	9441556	CG11804_1	1	-	9441555	9441556	0	1	1	9441546	cluster_1
chr2L	12719045	12719046	MRP_2	1	+	12719045	12719046	0	1	1	12719044	cluster_1
chr2R	19467465	19467466	par-1_1	1	+	19467465	19467466	0	1	1	19467464	cluster_1
chr3R	27925731	27925732	mino_2	1	+	27925731	27925732	0	1	1	27925729	cluster_1
chrX	17077810	17077811	CG8949_1	1	-	17077810	17077811	0	1	1	17077809	cluster_1
chr2R	18413576	18413577	imd_1	1	-	18413576	18413577	0	1	1	18413575	cluster_1
chr3R	24650145	24650146	ash2_3	1	+	24650145	24650146	0	1	1	24650143	cluster_1
chr2R	24940379	24940380	CG2811_1	1	-	24940379	24940380	0	1	1	24940377	cluster_1
chr3R	24650025	24650026	puf_1	1	-	24650025	24650026	0	1	1	24650023	cluster_1
chr3R	15263553	15263554	Set_2	1	+	15263553	15263554	0	1	1	15263552	cluster_1
chr2L	129240	129241	CG3164_2	1	-	129240	129241	0	1	1	129239	cluster_1
chr2R	22937051	22937052	CG3800_1	1	-	22937051	22937052	0	1	1	22937049	cluster_1
chr2L	2805217	2805218	daw_2	1	+	2805217	2805218	0	1	1	2805215	cluster_1
chr2R	10271884	10271885	CAP_8	1	+	10271884	10271885	0	1	1	10271883	cluster_1
chr3L	5810899	5810900	S6k_1	1	-	5810899	5810900	0	1	1	5810894	cluster_1
chr3R	4307909	4307910	CG1102_1	1	+	4307909	4307910	0	1	1	4307905	cluster_1
chr2L	5029615	5029616	Cg25C_1	1	+	5029615	5029616	0	1	1	5029610	cluster_1
chr2L	12822804	12822805	kek1_1	1	-	12822804	12822805	0	1	1	12822803	cluster_1
chrX	17657372	17657373	beta-Spec_1	1	+	17657372	17657373	0	1	1	17657371	cluster_1
chr3R	10350183	10350184	jumu_1	1	+	10350183	10350184	0	1	1	10350182	cluster_1
chr3L	11120867	11120868	mRpL2_1	1	+	11120867	11120868	0	1	1	11120866	cluster_1
chr2R	24945143	24945144	CG3770_2	1	+	24945143	24945144	0	1	1	24945141	cluster_1
chrX	16320274	16320275	Cyp1_1	1	-	16320274	16320275	0	1	1	16320273	cluster_1
chrX	6288107	6288108	wuho_1	1	+	6288107	6288108	0	1	1	6288101	cluster_1
chr3L	264369	264370	CG7008_1	1	-	264369	264370	0	1	1	264367	cluster_1
chr2L	19133460	19133461	l(2)37Cg_2	1	-	19133460	19133461	0	1	1	19133459	cluster_1
chrX	10744508	10744509	ras_1	1	+	10744508	10744509	0	1	1	10744507	cluster_1
chr3L	22075788	22075789	CG7130_1	1	-	22075788	22075789	0	1	1	22075786	cluster_1
chr3L	22075866	22075867	RpLP0_1	1	+	22075866	22075867	0	1	1	22075864	cluster_1
chr3R	21060652	21060653	Mvl_2	1	-	21060652	21060653	0	1	1	21060650	cluster_1
chr2R	21000474	21000475	CG10543_1	1	+	21000474	21000475	0	1	1	21000472	cluster_1
chr2R	13502288	13502289	drk_2	1	-	13502288	13502289	0	1	1	13502287	cluster_1
chrX	2646636	2646637	sgg_2	1	+	2646636	2646637	0	1	1	2646634	cluster_1
chr2R	22937250	22937251	CG9849_2	1	+	22937250	22937251	0	1	1	22937248	cluster_1
chr2R	13502756	13502757	drk_1	1	-	13502756	13502757	0	1	1	13502755	cluster_1
chr3R	15263436	15263437	Su(var)3-9_1	1	-	15263436	15263437	0	1	1	15263435	cluster_1
chr3L	22076095	22076096	RLA0_1	1	+	22076095	22076096	0	1	1	22076093	cluster_1
chr2R	13502172	13502173	mars_2	1	+	13502172	13502173	0	1	1	13502171	cluster_1
chr2L	15748122	15748123	CycE_1	1	-	15748122	15748123	0	1	1	15748121	cluster_1
chr3R	8660392	8660393	CG9748_1	1	-	8660392	8660393	0	1	1	8660384	cluster_1
chrX	6287961	6287962	Top3beta_1	1	-	6287961	6287962	0	1	1	6287955	cluster_1
chr3L	22871540	22871541	ARF1_2	1	-	22871540	22871541	0	1	1	22871538	cluster_1
chr3L	22871084	22871085	Arf79F_2	1	-	22871084	22871085	0	1	1	22871082	cluster_1
chr2R	10475476	10475477	CG30320_2	1	-	10475476	10475477	0	1	1	10475475	cluster_1
chr2R	13507564	13507565	CG6050_1	1	+	13507564	13507565	0	1	1	13507563	cluster_1
chr2L	21309996	21309997	Mio_1	1	-	21309996	21309997	0	1	1	21309994	cluster_1
chr3R	13364939	13364940	Dic1_2	1	+	13364939	13364940	0	1	1	13364938	cluster_1
chr2R	13502941	13502942	mars_1	1	+	13502941	13502942	0	1	1	13502940	cluster_1
chr2R	18357295	18357296	sbb_1	1	-	18357295	18357296	0	1	1	18357294	cluster_1
chr3R	15409483	15409484	Atx2_2	1	+	15409483	15409484	0	1	1	15409482	cluster_1
chr2L	21309485	21309486	Mio_2	1	-	21309485	21309486	0	1	1	21309483	cluster_1
chr3L	264781	264782	mRpL17_1	1	+	264781	264782	0	1	1	264779	cluster_1
chr3L	22871816	22871817	Arf79F_1	1	-	22871816	22871817	0	1	1	22871814	cluster_1
chr3R	21060798	21060799	Mvl_1	1	-	21060798	21060799	0	1	1	21060796	cluster_1
chrX	10473585	10473586	nocte_2	1	-	10473585	10473586	0	1	1	10473584	cluster_1
chr3L	6964754	6964755	sgl_1	1	-	6964754	6964755	0	1	1	6964748	cluster_1
chr2L	120630	120631	CG4822_2	1	-	120630	120631	0	1	1	120629	cluster_1
chr3L	22872045	22872046	ARF1_1	1	-	22872045	22872046	0	1	1	22872043	cluster_1
chr3L	22872230	22872231	CG11109_1	1	+	22872230	22872231	0	1	1	22872228	cluster_1
chrX	10473920	10473921	CG2889_2	1	+	10473920	10473921	0	1	1	10473919	cluster_1
chr2L	6480455	6480456	CG9539_1	1	-	6480455	6480456	0	1	1	6480449	cluster_1
chr3L	21026225	21026226	skd_2	1	-	21026225	21026226	0	1	1	21026223	cluster_1
chr3R	15262936	15262937	eIF-2gamma_1	1	-	15262936	15262937	0	1	1	15262935	cluster_1
chr3R	13647007	13647008	CG9412_1	1	+	13647007	13647008	0	1	1	13647006	cluster_1
chr3R	27922828	27922829	RL4_1	1	+	27922828	27922829	0	1	1	27922826	cluster_1
chrX	16638141	16638142	RpS19a_1	1	+	16638141	16638142	0	1	1	16638140	cluster_1
chr3L	5184792	5184793	CG32423_1	1	-	5184792	5184793	0	1	1	5184787	cluster_1
chr2L	19133819	19133820	brat_3	1	+	19133819	19133820	0	1	1	19133818	cluster_1
chr2R	15322168	15322169	CG8155_1	1	-	15322168	15322169	0	1	1	15322167	cluster_1
chr3L	19909401	19909402	Su(Tpl)_1	1	-	19909401	19909402	0	1	1	19909400	cluster_1
chr2R	15322534	15322535	ARF3_1	1	+	15322534	15322535	0	1	1	15322533	cluster_1
chr3L	3222953	3222954	RL28_1	1	-	3222953	3222954	0	1	1	3222950	cluster_1
chr2R	11604935	11604936	tou_2	1	-	11604935	11604936	0	1	1	11604934	cluster_1
chr2L	5027436	5027437	vkg_2	1	-	5027436	5027437	0	1	1	5027431	cluster_1
chr2R	15322821	15322822	Arf51F_1	1	+	15322821	15322822	0	1	1	15322820	cluster_1
chr3R	15793807	15793808	nsl1_1	1	+	15793807	15793808	0	1	1	15793806	cluster_1
chr3R	29255322	29255323	MPIP_1	1	-	29255322	29255323	0	1	1	29255320	cluster_1
chrX	13131519	13131520	MFS10_1	1	+	13131519	13131520	0	1	1	13131518	cluster_1
chr3L	9509555	9509556	CG3408_1	1	-	9509555	9509556	0	1	1	9509546	cluster_1
chr3R	27280718	27280719	mrt_4	1	-	27280718	27280719	0	1	1	27280716	cluster_1
chr3R	26056667	26056668	CG14543_1	1	+	26056667	26056668	0	1	1	26056665	cluster_1
chr2L	6480930	6480931	DLP_1	1	+	6480930	6480931	0	1	1	6480924	cluster_1
chrX	10744929	10744930	CG32676_1	1	-	10744929	10744930	0	1	1	10744928	cluster_1
chr2R	6872714	6872715	CG9446_1	1	-	6872714	6872715	0	1	1	6872708	cluster_1
chr3R	30022211	30022212	Mgat2_1	1	-	30022211	30022212	0	1	1	30022208	cluster_1
chr2R	17536406	17536407	CG4878_1	1	+	17536406	17536407	0	1	1	17536405	cluster_1
chr3R	26056573	26056574	Sld5_1	1	-	26056573	26056574	0	1	1	26056571	cluster_1
chr2R	18414405	18414406	Dp1_1	1	+	18414405	18414406	0	1	1	18414404	cluster_1
chr2L	871096	871097	PNUTS_1	1	+	871096	871097	0	1	1	871088	cluster_1
chr2L	297902	297903	Pi3K21B_2	1	+	297902	297903	0	1	1	297900	cluster_1
chr3R	11764433	11764434	Lk6_1	1	-	11764433	11764434	0	1	1	11764432	cluster_1
chr3R	30022657	30022658	RpS28a_1	1	-	30022657	30022658	0	1	1	30022654	cluster_1
chrX	16637898	16637899	RS19_1	1	+	16637898	16637899	0	1	1	16637897	cluster_1
chr2R	8237858	8237859	pnut_1	1	+	8237858	8237859	0	1	1	8237850	cluster_1
chr3R	7074863	7074864	CG1943_3	1	+	7074863	7074864	0	1	1	7074856	cluster_1
chrX	10745435	10745436	IMDH_1	1	+	10745435	10745436	0	1	1	10745434	cluster_1
chr2R	18414062	18414063	Dp1_2	1	+	18414062	18414063	0	1	1	18414061	cluster_1
chr3R	27281035	27281036	mrt_3	1	-	27281035	27281036	0	1	1	27281033	cluster_1
chr2R	17535863	17535864	Patronin_1	1	-	17535863	17535864	0	1	1	17535862	cluster_1
chr3R	30022869	30022870	Axn_2	1	+	30022869	30022870	0	1	1	30022866	cluster_1
chr2R	13506434	13506435	mip120_2	1	+	13506434	13506435	0	1	1	13506433	cluster_1
chr3L	3325887	3325888	CG11526_1	1	-	3325887	3325888	0	1	1	3325884	cluster_1
chr3L	3326301	3326302	PHGPx_1	1	+	3326301	3326302	0	1	1	3326298	cluster_1
chr2R	8237289	8237290	pnut_2	1	+	8237289	8237290	0	1	1	8237281	cluster_1
chr3R	13011269	13011270	CG8031_1	1	-	13011269	13011270	0	1	1	13011268	cluster_1
chr3R	13011665	13011666	CtBP_3	1	+	13011665	13011666	0	1	1	13011664	cluster_1
chr3R	24031823	24031824	KrT95D_1	1	-	24031823	24031824	0	1	1	24031821	cluster_1
chr3L	7867365	7867366	Pdp1_1	1	-	7867365	7867366	0	1	1	7867358	cluster_1
chr3L	9511284	9511285	RpS9_1	1	-	9511284	9511285	0	1	1	9511275	cluster_1
chr3L	1795372	1795373	Cdc37_1	1	+	1795372	1795373	0	1	1	1795371	cluster_1
chr3R	13646031	13646032	sqd_2	1	-	13646031	13646032	0	1	1	13646030	cluster_1
chr3R	24032139	24032140	Ime4_1	1	+	24032139	24032140	0	1	1	24032137	cluster_1
chrX	15450269	15450270	Ahcy13_1	1	+	15450269	15450270	0	1	1	15450268	cluster_1
chr3L	1795317	1795318	alpha-Spec_1	1	-	1795317	1795318	0	1	1	1795316	cluster_1
chr2R	24945291	24945292	CG15861_1	1	-	24945291	24945292	0	1	1	24945289	cluster_1
chr3L	2635755	2635756	MEP-1_3	1	+	2635755	2635756	0	1	1	2635753	cluster_1
chr2R	24539941	24539942	ITP_2	1	+	24539941	24539942	0	1	1	24539939	cluster_1
chr3L	319879	319880	fwd_1	1	-	319879	319880	0	1	1	319876	cluster_1
chr3R	11567047	11567048	CG31305_1	1	-	11567047	11567048	0	1	1	11567046	cluster_1
chr3R	18918288	18918289	CG17836_1	1	+	18918288	18918289	0	1	1	18918287	cluster_1
chrX	8092109	8092110	CG2257_2	1	-	8092109	8092110	0	1	1	8092101	cluster_1
chr3L	1298885	1298886	scf_1	1	+	1298885	1298886	0	1	1	1298884	cluster_1
chrX	19887352	19887353	Hers_2	1	+	19887352	19887353	0	1	1	19887351	cluster_1
chr2R	17535566	17535567	Patronin_2	1	-	17535566	17535567	0	1	1	17535565	cluster_1
chrX	15449859	15449860	Scamp_1	1	-	15449859	15449860	0	1	1	15449858	cluster_1
chr3R	13018838	13018839	CtBP_1	1	+	13018838	13018839	0	1	1	13018837	cluster_1
chr3R	21204929	21204930	SNF4Agamma_2	1	+	21204929	21204930	0	1	1	21204927	cluster_1
chr3L	5752989	5752990	Ubp64E_2	1	+	5752989	5752990	0	1	1	5752984	cluster_1
chrX	5430554	5430555	CG15784_1	1	+	5430554	5430555	0	1	1	5430549	cluster_1
chr3R	21296620	21296621	HS93_1	1	+	21296620	21296621	0	1	1	21296618	cluster_1
chr3R	29255791	29255792	stg_1	1	-	29255791	29255792	0	1	1	29255789	cluster_1
chrX	21368650	21368651	bbx_2	1	+	21368650	21368651	0	1	1	21368648	cluster_1
chr2R	23979187	23979188	Sox14_2	1	+	23979187	23979188	0	1	1	23979185	cluster_1
chr2L	20823643	20823644	CG9331_4	1	+	20823643	20823644	0	1	1	20823641	cluster_1
chr3R	26230255	26230256	CG12290_1	1	+	26230255	26230256	0	1	1	26230253	cluster_1
chr3L	20519352	20519353	CG5059_1	1	-	20519352	20519353	0	1	1	20519350	cluster_1
chr2R	17547456	17547457	RL1X_1	1	-	17547456	17547457	0	1	1	17547455	cluster_1
chr3L	9616033	9616034	LanB2_1	1	+	9616033	9616034	0	1	1	9616024	cluster_1
chr2R	22546555	22546556	px_2	1	-	22546555	22546556	0	1	1	22546553	cluster_1
chr3R	7074409	7074410	CG1104_1	1	-	7074409	7074410	0	1	1	7074402	cluster_1
chr3R	26055343	26055344	Dak1_1	1	-	26055343	26055344	0	1	1	26055341	cluster_1
chr2R	16586132	16586133	RLA2_1	1	+	16586132	16586133	0	1	1	16586131	cluster_1
chr3L	9696692	9696693	CG6767_1	1	-	9696692	9696693	0	1	1	9696683	cluster_1
chr3L	9614918	9614919	LanB2_2	1	+	9614918	9614919	0	1	1	9614909	cluster_1
chrX	21351600	21351601	sol_1	1	+	21351600	21351601	0	1	1	21351598	cluster_1
chr2R	23551542	23551543	pita_2	1	-	23551542	23551543	0	1	1	23551540	cluster_1
chrX	3780073	3780074	tlk_1	1	+	3780073	3780074	0	1	1	3780070	cluster_1
chr2R	23978800	23978801	Sox14_3	1	+	23978800	23978801	0	1	1	23978798	cluster_1
chr3R	11569229	11569230	Mrp4_1	1	+	11569229	11569230	0	1	1	11569228	cluster_1
chr2R	11198275	11198276	shn_2	1	+	11198275	11198276	0	1	1	11198274	cluster_1
chrX	3776038	3776039	tlk_2	1	+	3776038	3776039	0	1	1	3776035	cluster_1
chr2R	21714137	21714138	HmgD_1	1	+	21714137	21714138	0	1	1	21714135	cluster_1
chr3R	23314311	23314312	pnt_2	1	-	23314311	23314312	0	1	1	23314309	cluster_1
chr2R	23659504	23659505	Pde8_4	1	+	23659504	23659505	0	1	1	23659502	cluster_1
chr2R	23659371	23659372	Pde8_5	1	+	23659371	23659372	0	1	1	23659369	cluster_1
chr3R	21064418	21064419	Cortactin_1	1	-	21064418	21064419	0	1	1	21064416	cluster_1
chr2R	7813027	7813028	CG1882_1	1	+	7813027	7813028	0	1	1	7813020	cluster_1
chr3R	15333125	15333126	FK506-bp1_1	1	-	15333125	15333126	0	1	1	15333124	cluster_1
chrX	10764235	10764236	Tango5_1	1	-	10764235	10764236	0	1	1	10764234	cluster_1
chr3R	18924047	18924048	Xrp1_1	1	+	18924047	18924048	0	1	1	18924046	cluster_1
chrX	16446969	16446970	IF2A_1	1	-	16446969	16446970	0	1	1	16446968	cluster_1
chr2R	23551361	23551362	Dcp-1_1	1	+	23551361	23551362	0	1	1	23551359	cluster_1
chrX	13822832	13822833	CG11092_1	1	+	13822832	13822833	0	1	1	13822831	cluster_1
chr3L	6218018	6218019	LanA_1	1	-	6218018	6218019	0	1	1	6218012	cluster_1
chr2R	17547783	17547784	MESR4_2	1	+	17547783	17547784	0	1	1	17547782	cluster_1
chr3L	542915	542916	Cypl_1	1	-	542915	542916	0	1	1	542910	cluster_1
chr2R	21713357	21713358	HmgD_2	1	+	21713357	21713358	0	1	1	21713355	cluster_1
chr3R	31743488	31743489	CG1890_1	1	+	31743488	31743489	0	1	1	31743485	cluster_1
chrX	19852216	19852217	Nup205_1	1	+	19852216	19852217	0	1	1	19852215	cluster_1
chr3R	28326285	28326286	larp_5	1	-	28326285	28326286	0	1	1	28326283	cluster_1
chrX	9156663	9156664	H33B_1	1	-	9156663	9156664	0	1	1	9156654	cluster_1
chr2L	5999480	5999481	lid_1	1	-	5999480	5999481	0	1	1	5999475	cluster_1
chr3R	21065242	21065243	AnxB9_1	1	+	21065242	21065243	0	1	1	21065240	cluster_1
chr2L	8088305	8088306	CG31605_1	1	+	8088305	8088306	0	1	1	8088297	cluster_1
chr3R	15243157	15243158	Hsc70-4_2	1	+	15243157	15243158	0	1	1	15243156	cluster_1
chrX	19852032	19852033	pico_1	1	-	19852032	19852033	0	1	1	19852031	cluster_1
chrX	8560203	8560204	CG12112_1	1	-	8560203	8560204	0	1	1	8560195	cluster_1
chrX	13822299	13822300	CG10997_1	1	-	13822299	13822300	0	1	1	13822298	cluster_1
chrX	8560253	8560254	Trf4-1_4	1	+	8560253	8560254	0	1	1	8560245	cluster_1
chr2R	23851070	23851071	ytr_2	1	-	23851070	23851071	0	1	1	23851068	cluster_1
chr2L	5997764	5997765	lid_2	1	-	5997764	5997765	0	1	1	5997759	cluster_1
chr3L	543060	543061	hipk_3	1	+	543060	543061	0	1	1	543055	cluster_1
chrX	10815623	10815624	Imp_4	1	-	10815623	10815624	0	1	1	10815622	cluster_1
chr3L	21027912	21027913	CG10585_2	1	+	21027912	21027913	0	1	1	21027910	cluster_1
chr2L	9700841	9700842	pelo_1	1	+	9700841	9700842	0	1	1	9700832	cluster_1
chrX	13782053	13782054	CG10992_1	1	-	13782053	13782054	0	1	1	13782052	cluster_1
chr2R	7458861	7458862	CG11143_1	1	-	7458861	7458862	0	1	1	7458854	cluster_1
chr3L	9695435	9695436	CG6767_2	1	-	9695435	9695436	0	1	1	9695426	cluster_1
chr3R	15333290	15333291	Sra-1_1	1	+	15333290	15333291	0	1	1	15333289	cluster_1
chr3L	21028207	21028208	CG10585_1	1	+	21028207	21028208	0	1	1	21028205	cluster_1
chrX	5737986	5737987	CG32758_1	1	-	5737986	5737987	0	1	1	5737981	cluster_1
chr2R	23851557	23851558	gbb_1	1	+	23851557	23851558	0	1	1	23851555	cluster_1
chr2L	20429088	20429089	CG31688_1	1	+	20429088	20429089	0	1	1	20429086	cluster_1
chrX	10772548	10772549	CG15211_2	1	+	10772548	10772549	0	1	1	10772547	cluster_1
chr2R	12915996	12915997	NAT1_2	1	+	12915996	12915997	0	1	1	12915995	cluster_1
chr2R	23851481	23851482	ytr_1	1	-	23851481	23851482	0	1	1	23851479	cluster_1
chrX	12659432	12659433	TIS1_1	1	+	12659432	12659433	0	1	1	12659431	cluster_1
chr2R	23870274	23870275	ken_1	1	+	23870274	23870275	0	1	1	23870272	cluster_1
chr2R	23850248	23850249	eIF6_1	1	-	23850248	23850249	0	1	1	23850246	cluster_1
chrX	8560638	8560639	Trf4-1_3	1	+	8560638	8560639	0	1	1	8560630	cluster_1
chr2L	19398489	19398490	CG17544_1	1	-	19398489	19398490	0	1	1	19398488	cluster_1
chr2R	6645094	6645095	CG3174_1	1	-	6645094	6645095	0	1	1	6645088	cluster_1
chr2L	21677240	21677241	CG2225_2	1	-	21677240	21677241	0	1	1	21677238	cluster_1
chrX	21053930	21053931	CG1518_1	1	-	21053930	21053931	0	1	1	21053928	cluster_1
chr2R	7812538	7812539	CG1882_2	1	+	7812538	7812539	0	1	1	7812531	cluster_1
chr2L	16287727	16287728	CG7664_1	1	-	16287727	16287728	0	1	1	16287726	cluster_1
chr2R	16187894	16187895	clu_1	1	+	16187894	16187895	0	1	1	16187893	cluster_1
chrX	16637376	16637377	Rok_1	1	-	16637376	16637377	0	1	1	16637375	cluster_1
chr3R	29123415	29123416	CG11880_1	1	+	29123415	29123416	0	1	1	29123413	cluster_1
chr2L	18443221	18443222	RS26_1	1	-	18443221	18443222	0	1	1	18443220	cluster_1
chr3R	29122846	29122847	yem_1	1	-	29122846	29122847	0	1	1	29122844	cluster_1
chrX	8560981	8560982	Trf4-1_2	1	+	8560981	8560982	0	1	1	8560973	cluster_1
chr2R	24945666	24945667	CG3770_1	1	+	24945666	24945667	0	1	1	24945664	cluster_1
chr2R	23657570	23657571	Pde8_6	1	+	23657570	23657571	0	1	1	23657568	cluster_1
chrX	21053968	21053969	bves_2	1	+	21053968	21053969	0	1	1	21053966	cluster_1
chrX	10772758	10772759	CG15211_1	1	+	10772758	10772759	0	1	1	10772757	cluster_1
chrX	493057	493058	CG17896_2	1	-	493057	493058	0	1	1	493053	cluster_1
chrX	493491	493492	CG17896_1	1	-	493491	493492	0	1	1	493487	cluster_1
chrX	16559986	16559987	Pp2B-14D_1	1	-	16559986	16559987	0	1	1	16559985	cluster_1
chrX	13782473	13782474	CG11103_1	1	+	13782473	13782474	0	1	1	13782472	cluster_1
chr3R	28335575	28335576	larp_2	1	-	28335575	28335576	0	1	1	28335573	cluster_1
chr2L	19572606	19572607	spi_3	1	-	19572606	19572607	0	1	1	19572605	cluster_1
chrX	16449101	16449102	Rbp2_1	1	+	16449101	16449102	0	1	1	16449100	cluster_1
chr3L	3199019	3199020	CG32276_1	1	-	3199019	3199020	0	1	1	3199016	cluster_1
chr2R	13449396	13449397	cnn_2	1	-	13449396	13449397	0	1	1	13449395	cluster_1
chr2R	20263971	20263972	RpS18_1	1	+	20263971	20263972	0	1	1	20263969	cluster_1
chr3R	27070067	27070068	spz_1	1	-	27070067	27070068	0	1	1	27070065	cluster_1
chr3R	24105760	24105761	Syx1A_1	1	-	24105760	24105761	0	1	1	24105758	cluster_1
chr3L	14037023	14037024	Hsc70Cb_2	1	+	14037023	14037024	0	1	1	14037022	cluster_1
chr2L	21682111	21682112	EF2_1	1	-	21682111	21682112	0	1	1	21682109	cluster_1
chr3R	24630068	24630069	Wsck_1	1	-	24630068	24630069	0	1	1	24630066	cluster_1
chr2L	10003845	10003846	CG4747_1	1	+	10003845	10003846	0	1	1	10003844	cluster_1
chr3L	3199083	3199084	gry_1	1	+	3199083	3199084	0	1	1	3199080	cluster_1
chr2R	17548292	17548293	MESR4_1	1	+	17548292	17548293	0	1	1	17548291	cluster_1
chr3L	271639	271640	miple2_1	1	+	271639	271640	0	1	1	271637	cluster_1
chr3L	17533485	17533486	Nedd4_2	1	+	17533485	17533486	0	1	1	17533484	cluster_1
chr2R	20262809	20262810	PCNA_1	1	-	20262809	20262810	0	1	1	20262807	cluster_1
chr3R	26261408	26261409	Ald_1	1	-	26261408	26261409	0	1	1	26261406	cluster_1
chr3L	271199	271200	miple2_2	1	+	271199	271200	0	1	1	271197	cluster_1
chr2R	16000283	16000284	ATPCL_2	1	-	16000283	16000284	0	1	1	16000282	cluster_1
chr3L	17533722	17533723	Nedd4_1	1	+	17533722	17533723	0	1	1	17533721	cluster_1
chr2L	19135185	19135186	l(2)37Cg_1	1	-	19135185	19135186	0	1	1	19135184	cluster_1
chr2R	22688972	22688973	Ppa_1	1	-	22688972	22688973	0	1	1	22688970	cluster_1
chr3R	9341870	9341871	CG16750_1	1	+	9341870	9341871	0	1	1	9341861	cluster_1
chrX	759593	759594	CG5273_1	1	+	759593	759594	0	1	1	759586	cluster_1
chr3R	24630333	24630334	atl_2	1	+	24630333	24630334	0	1	1	24630331	cluster_1
chr3L	14410633	14410634	CG3919_1	1	+	14410633	14410634	0	1	1	14410632	cluster_1
chr3R	11214514	11214515	ZnT86D_1	1	-	11214514	11214515	0	1	1	11214513	cluster_1
chrX	9155642	9155643	His3.3B_1	1	-	9155642	9155643	0	1	1	9155633	cluster_1
chr3L	12515060	12515061	CG10686_1	1	+	12515060	12515061	0	1	1	12515059	cluster_1
chr3L	14409906	14409907	CG3836_1	1	-	14409906	14409907	0	1	1	14409905	cluster_1
chr2R	13450446	13450447	cnn_1	1	-	13450446	13450447	0	1	1	13450445	cluster_1
chrX	8561697	8561698	Trf4-1_1	1	+	8561697	8561698	0	1	1	8561689	cluster_1
chr2L	9699839	9699840	hoip_1	1	+	9699839	9699840	0	1	1	9699830	cluster_1
chr2R	13450639	13450640	cbs_1	1	+	13450639	13450640	0	1	1	13450638	cluster_1
chr3R	24630593	24630594	atl_1	1	+	24630593	24630594	0	1	1	24630591	cluster_1
chr3R	30388830	30388831	Fer2LCH_2	1	+	30388830	30388831	0	1	1	30388827	cluster_1
chr3R	14657452	14657453	CG3505_1	1	+	14657452	14657453	0	1	1	14657451	cluster_1
chr2L	107933	107934	METK_1	1	+	107933	107934	0	1	1	107932	cluster_1
chr2R	19451596	19451597	betaTub56D_1	1	-	19451596	19451597	0	1	1	19451595	cluster_1
chr2R	10568954	10568955	psq_4	1	+	10568954	10568955	0	1	1	10568953	cluster_1
chr3R	25329311	25329312	CHKov1_1	1	-	25329311	25329312	0	1	1	25329309	cluster_1
chr3L	4122380	4122381	CG14996_1	1	-	4122380	4122381	0	1	1	4122376	cluster_1
chr3R	30387804	30387805	Fer2LCH_4	1	+	30387804	30387805	0	1	1	30387801	cluster_1
chrX	16640969	16640970	mthl1_1	1	+	16640969	16640970	0	1	1	16640968	cluster_1
chr2R	13958109	13958110	AGO1_1	1	-	13958109	13958110	0	1	1	13958108	cluster_1
chr2R	9587198	9587199	RL31_1	1	+	9587198	9587199	0	1	1	9587189	cluster_1
chr3L	2821064	2821065	Tet_2	1	-	2821064	2821065	0	1	1	2821062	cluster_1
chrX	2050119	2050120	moody_1	1	-	2050119	2050120	0	1	1	2050117	cluster_1
chr2R	9577974	9577975	Not1_2	1	-	9577974	9577975	0	1	1	9577965	cluster_1
chr2L	108132	108133	Sam-S_2	1	+	108132	108133	0	1	1	108131	cluster_1
chr3R	30387622	30387623	CG2216_1	1	-	30387622	30387623	0	1	1	30387619	cluster_1
chr3R	9551356	9551357	mura_2	1	-	9551356	9551357	0	1	1	9551347	cluster_1
chrX	7946904	7946905	l(1)G0193_1	1	-	7946904	7946905	0	1	1	7946897	cluster_1
chr2R	9579545	9579546	CG1814_1	1	+	9579545	9579546	0	1	1	9579536	cluster_1
chr3R	12719790	12719791	CG10120_1	1	-	12719790	12719791	0	1	1	12719789	cluster_1
chrX	21281148	21281149	CG32521_1	1	-	21281148	21281149	0	1	1	21281146	cluster_1
chrX	13783715	13783716	inaE_1	1	+	13783715	13783716	0	1	1	13783714	cluster_1
chr3R	21856261	21856262	glec_1	1	-	21856261	21856262	0	1	1	21856259	cluster_1
chr3R	17078093	17078094	Keap1_2	1	-	17078093	17078094	0	1	1	17078092	cluster_1
chr2R	7488685	7488686	wech_1	1	-	7488685	7488686	0	1	1	7488678	cluster_1
chr2L	421435	421436	CG11885_1	1	-	421435	421436	0	1	1	421431	cluster_1
chr3R	5464717	5464718	PEK_1	1	-	5464717	5464718	0	1	1	5464712	cluster_1
chr3R	14655189	14655190	l(3)L1231_2	1	-	14655189	14655190	0	1	1	14655188	cluster_1
chr2L	419955	419956	RpLP1_1	1	+	419955	419956	0	1	1	419951	cluster_1
chr3L	14053219	14053220	CG32138_1	1	+	14053219	14053220	0	1	1	14053218	cluster_1
chr3R	18740109	18740110	Mekk1_2	1	-	18740109	18740110	0	1	1	18740108	cluster_1
chrX	6279567	6279568	Ubi-p5E_1	1	-	6279567	6279568	0	1	1	6279561	cluster_1
chrX	19697126	19697127	Cdc42_1	1	+	19697126	19697127	0	1	1	19697125	cluster_1
chr3R	26536348	26536349	scrib_2	1	+	26536348	26536349	0	1	1	26536346	cluster_1
chr3R	26535232	26535233	plum_1	1	-	26535232	26535233	0	1	1	26535230	cluster_1
chr3R	11210256	11210257	Tctp_1	1	+	11210256	11210257	0	1	1	11210255	cluster_1
chr3L	16661605	16661606	CG3971_1	1	-	16661605	16661606	0	1	1	16661604	cluster_1
chr3R	27151666	27151667	Men-b_1	1	+	27151666	27151667	0	1	1	27151664	cluster_1
chr2R	6036382	6036383	SCAP_1	1	-	6036382	6036383	0	1	1	6036376	cluster_1
chr2R	12870255	12870256	CG3644_1	1	+	12870255	12870256	0	1	1	12870254	cluster_1
chr3R	10388261	10388262	cwo_1	1	+	10388261	10388262	0	1	1	10388260	cluster_1
chr3R	27264031	27264032	woc_1	1	-	27264031	27264032	0	1	1	27264029	cluster_1
chr3L	16046834	16046835	Diap1_3	1	-	16046834	16046835	0	1	1	16046833	cluster_1
chrX	7944677	7944678	l(1)G0193_2	1	-	7944677	7944678	0	1	1	7944670	cluster_1
chrX	10806851	10806852	Imp_5	1	-	10806851	10806852	0	1	1	10806850	cluster_1
chr2L	16449109	16449110	Idgf2_1	1	+	16449109	16449110	0	1	1	16449108	cluster_1
chr3L	14053082	14053083	CG13484_1	1	-	14053082	14053083	0	1	1	14053081	cluster_1
chr2R	16124987	16124988	spin_1	1	+	16124987	16124988	0	1	1	16124986	cluster_1
chrX	18371281	18371282	CrebB_1	1	+	18371281	18371282	0	1	1	18371280	cluster_1
chrX	6224117	6224118	sqh_2	1	-	6224117	6224118	0	1	1	6224111	cluster_1
chr3R	28891893	28891894	Doa_4	1	+	28891893	28891894	0	1	1	28891891	cluster_1
chr2R	23074695	23074696	Fib_1	1	-	23074695	23074696	0	1	1	23074693	cluster_1
chr2L	1077948	1077949	ast_1	1	+	1077948	1077949	0	1	1	1077947	cluster_1
chr2R	23074883	23074884	CG3085_2	1	+	23074883	23074884	0	1	1	23074881	cluster_1
chrX	6224513	6224514	sqh_1	1	-	6224513	6224514	0	1	1	6224507	cluster_1
chr2L	1077810	1077811	S_1	1	-	1077810	1077811	0	1	1	1077809	cluster_1
chr3L	13228693	13228694	caps_1	1	+	13228693	13228694	0	1	1	13228692	cluster_1
chr2R	13954020	13954021	AGO1_3	1	-	13954020	13954021	0	1	1	13954019	cluster_1
chrX	15076209	15076210	Lsd-2_1	1	-	15076209	15076210	0	1	1	15076208	cluster_1
chr2R	13954201	13954202	mRpL53_1	1	+	13954201	13954202	0	1	1	13954200	cluster_1
chr3L	1628370	1628371	CG13927_1	1	-	1628370	1628371	0	1	1	1628369	cluster_1
chr2L	821446	821447	CG3662_1	1	+	821446	821447	0	1	1	821438	cluster_1
chr3R	5624121	5624122	Spec2_1	1	-	5624121	5624122	0	1	1	5624116	cluster_1
chr3R	25491477	25491478	CG5112_1	1	+	25491477	25491478	0	1	1	25491475	cluster_1
chrX	13128815	13128816	CG32638_1	1	-	13128815	13128816	0	1	1	13128814	cluster_1
chr3R	5624478	5624479	R13A_1	1	+	5624478	5624479	0	1	1	5624473	cluster_1
chr2R	10569228	10569229	psq_3	1	+	10569228	10569229	0	1	1	10569227	cluster_1
chr3R	12369260	12369261	GstD1_1	1	-	12369260	12369261	0	1	1	12369259	cluster_1
chr2R	12200802	12200803	CG8857_1	1	-	12200802	12200803	0	1	1	12200801	cluster_1
chr3L	5754181	5754182	Ubp64E_1	1	+	5754181	5754182	0	1	1	5754176	cluster_1
chrX	19578560	19578561	Tao_2	1	-	19578560	19578561	0	1	1	19578559	cluster_1
chr3R	6354094	6354095	Pak_1	1	+	6354094	6354095	0	1	1	6354088	cluster_1
chr3R	28600408	28600409	Hrb98DE_1	1	+	28600408	28600409	0	1	1	28600406	cluster_1
chr3R	29148361	29148362	Pglym78_1	1	+	29148361	29148362	0	1	1	29148359	cluster_1
chr2R	22886594	22886595	asrij_1	1	+	22886594	22886595	0	1	1	22886592	cluster_1
chr2R	24903928	24903929	RpL41_1	1	-	24903928	24903929	0	1	1	24903926	cluster_1
chr3R	25490842	25490843	Dhap-at_1	1	-	25490842	25490843	0	1	1	25490840	cluster_1
chr3L	16609344	16609345	CG4098_1	1	-	16609344	16609345	0	1	1	16609343	cluster_1
chr2R	17792871	17792872	Dhit_1	1	+	17792871	17792872	0	1	1	17792870	cluster_1
chr3R	19861309	19861310	Ire1_1	1	-	19861309	19861310	0	1	1	19861308	cluster_1
chr3R	9417941	9417942	ps_6	1	+	9417941	9417942	0	1	1	9417932	cluster_1
chr3R	28599835	28599836	ROA1_1	1	+	28599835	28599836	0	1	1	28599833	cluster_1
chr3R	29148131	29148132	CG11882_1	1	-	29148131	29148132	0	1	1	29148129	cluster_1
chr2L	6473821	6473822	mmy_1	1	-	6473821	6473822	0	1	1	6473815	cluster_1
chr3L	17847103	17847104	CG7430_1	1	+	17847103	17847104	0	1	1	17847102	cluster_1
chr3L	3903510	3903511	Sc2_1	1	+	3903510	3903511	0	1	1	3903507	cluster_1
chr3L	15500943	15500944	CG7272_1	1	+	15500943	15500944	0	1	1	15500942	cluster_1
chr2R	7745294	7745295	CG30497_3	1	-	7745294	7745295	0	1	1	7745287	cluster_1
chrX	1388614	1388615	CG32813_1	1	+	1388614	1388615	0	1	1	1388613	cluster_1
chrX	11136505	11136506	Klp10A_3	1	-	11136505	11136506	0	1	1	11136504	cluster_1
chr3L	17846488	17846489	MED19_1	1	-	17846488	17846489	0	1	1	17846487	cluster_1
chr3R	9419522	9419523	ps_5	1	+	9419522	9419523	0	1	1	9419513	cluster_1
chr3L	14761861	14761862	CG33260_1	1	-	14761861	14761862	0	1	1	14761860	cluster_1
chrX	4688205	4688206	DYL1_1	1	+	4688205	4688206	0	1	1	4688201	cluster_1
chr2L	819977	819978	Clp_1	1	+	819977	819978	0	1	1	819969	cluster_1
chr3L	22267353	22267354	Csp_2	1	+	22267353	22267354	0	1	1	22267351	cluster_1
chr3L	16970012	16970013	Exn_3	1	+	16970012	16970013	0	1	1	16970011	cluster_1
chr3L	18841383	18841384	Indy_1	1	-	18841383	18841384	0	1	1	18841382	cluster_1
chr2L	15264689	15264690	yuri_1	1	-	15264689	15264690	0	1	1	15264688	cluster_1
chr3L	18840511	18840512	CG3979_2	1	-	18840511	18840512	0	1	1	18840510	cluster_1
chr3R	26866603	26866604	ball_2	1	-	26866603	26866604	0	1	1	26866601	cluster_1
chr3R	29063806	29063807	CG11873_2	1	+	29063806	29063807	0	1	1	29063804	cluster_1
chrX	935295	935296	TRAM_2	1	+	935295	935296	0	1	1	935286	cluster_1
chrX	19188016	19188017	Mec2_1	1	+	19188016	19188017	0	1	1	19188015	cluster_1
chr3R	15225299	15225300	CG31344_1	1	-	15225299	15225300	0	1	1	15225298	cluster_1
chr2R	16856676	16856677	Dek_1	1	+	16856676	16856677	0	1	1	16856675	cluster_1
chrX	935572	935573	CG11642_1	1	+	935572	935573	0	1	1	935563	cluster_1
chr2R	24904116	24904117	NaCP60E_1	1	+	24904116	24904117	0	1	1	24904114	cluster_1
chrX	16323317	16323318	CG32579_1	1	+	16323317	16323318	0	1	1	16323316	cluster_1
chr3L	540611	540612	klar_1	1	-	540611	540612	0	1	1	540606	cluster_1
chr3R	26866934	26866935	H2AV_1	1	+	26866934	26866935	0	1	1	26866932	cluster_1
chr3R	26866726	26866727	ball_1	1	-	26866726	26866727	0	1	1	26866724	cluster_1
chr2L	4458308	4458309	RL2A_1	1	-	4458308	4458309	0	1	1	4458304	cluster_1
chr2R	18440995	18440996	CG5186_1	1	+	18440995	18440996	0	1	1	18440994	cluster_1
chr3L	1517252	1517253	cue_1	1	-	1517252	1517253	0	1	1	1517251	cluster_1
chrX	18788780	18788781	CG7001_1	1	+	18788780	18788781	0	1	1	18788779	cluster_1
chr3L	1517499	1517500	Psa_3	1	+	1517499	1517500	0	1	1	1517498	cluster_1
chr3R	4812091	4812092	Hus1-like_1	1	-	4812091	4812092	0	1	1	4812087	cluster_1
chrX	935844	935845	TRAM_1	1	+	935844	935845	0	1	1	935835	cluster_1
chr2R	24685089	24685090	Mmp1_3	1	-	24685089	24685090	0	1	1	24685087	cluster_1
chr2L	4997376	4997377	Rtnl1_6	1	-	4997376	4997377	0	1	1	4997372	cluster_1
chr3L	22267567	22267568	Csp_1	1	+	22267567	22267568	0	1	1	22267565	cluster_1
chr2R	18171469	18171470	Dgp-1_2	1	-	18171469	18171470	0	1	1	18171468	cluster_1
chr3R	12998080	12998081	CG7518_1	1	+	12998080	12998081	0	1	1	12998079	cluster_1
chr2R	8600449	8600450	rgr_1	1	+	8600449	8600450	0	1	1	8600441	cluster_1
chr3L	11119497	11119498	fd68A_2	1	-	11119497	11119498	0	1	1	11119496	cluster_1
chr3R	9502576	9502577	RhoL_1	1	-	9502576	9502577	0	1	1	9502567	cluster_1
chrX	18788543	18788544	Pk17E_2	1	+	18788543	18788544	0	1	1	18788542	cluster_1
chr3L	9714334	9714335	CG16707_1	1	+	9714334	9714335	0	1	1	9714325	cluster_1
chr3R	23923034	23923035	sba_1	1	-	23923034	23923035	0	1	1	23923032	cluster_1
chr2R	7533577	7533578	Cyt-b5_2	1	+	7533577	7533578	0	1	1	7533570	cluster_1
chr2L	73440	73441	galectin_2	1	+	73440	73441	0	1	1	73433	cluster_1
chr3L	7435185	7435186	Rac2_1	1	-	7435185	7435186	0	1	1	7435178	cluster_1
chrX	656032	656033	Hmt4-20_1	1	-	656032	656033	0	1	1	656026	cluster_1
chr3L	7360065	7360066	CG8588_1	1	-	7360065	7360066	0	1	1	7360058	cluster_1
chr3R	30015163	30015164	CG7920_2	1	-	30015163	30015164	0	1	1	30015160	cluster_1
chrX	11137910	11137911	CG18292_1	1	+	11137910	11137911	0	1	1	11137909	cluster_1
chr3L	7360564	7360565	Sec63_1	1	+	7360564	7360565	0	1	1	7360557	cluster_1
chrX	656118	656119	SkpA_3	1	+	656118	656119	0	1	1	656112	cluster_1
chrX	8709654	8709655	CG1787_1	1	+	8709654	8709655	0	1	1	8709646	cluster_1
chr3L	20509902	20509903	CG32425_1	1	+	20509902	20509903	0	1	1	20509900	cluster_1
chrX	13739837	13739838	CG11151_1	1	+	13739837	13739838	0	1	1	13739836	cluster_1
chrX	15320368	15320369	Top1_3	1	+	15320368	15320369	0	1	1	15320367	cluster_1
chr3R	8264441	8264442	RpA-70_1	1	-	8264441	8264442	0	1	1	8264433	cluster_1
chr3R	12425849	12425850	PP12_1	1	-	12425849	12425850	0	1	1	12425848	cluster_1
chr3R	25247564	25247565	Nup37_2	1	+	25247564	25247565	0	1	1	25247562	cluster_1
chr3L	12523985	12523986	ver_2	1	+	12523985	12523986	0	1	1	12523984	cluster_1
chr3R	25247467	25247468	CG10423_1	1	-	25247467	25247468	0	1	1	25247465	cluster_1
chr2R	22886338	22886339	CG3499_1	1	-	22886338	22886339	0	1	1	22886336	cluster_1
chr3R	15225599	15225600	Caf1_1	1	+	15225599	15225600	0	1	1	15225598	cluster_1
chr3L	1865431	1865432	CG12025_1	1	+	1865431	1865432	0	1	1	1865430	cluster_1
chr3L	1865122	1865123	HBS1_1	1	-	1865122	1865123	0	1	1	1865121	cluster_1
chr2R	14256520	14256521	CG8531_1	1	+	14256520	14256521	0	1	1	14256519	cluster_1
chr2R	14256031	14256032	HS7E_1	1	-	14256031	14256032	0	1	1	14256030	cluster_1
chr3R	9705416	9705417	CG31352_1	1	-	9705416	9705417	0	1	1	9705407	cluster_1
chr3R	27151031	27151032	CG6051_1	1	-	27151031	27151032	0	1	1	27151029	cluster_1
chrX	18647562	18647563	Rip11_1	1	-	18647562	18647563	0	1	1	18647561	cluster_1
chr2R	22886022	22886023	CG3499_2	1	-	22886022	22886023	0	1	1	22886020	cluster_1
chr3R	29153229	29153230	Slbp_1	1	-	29153229	29153230	0	1	1	29153227	cluster_1
chrX	15319502	15319503	Top1_4	1	+	15319502	15319503	0	1	1	15319501	cluster_1
chr3R	29861466	29861467	CG15514_1	1	-	29861466	29861467	0	1	1	29861464	cluster_1
chr3R	22686439	22686440	Gclm_1	1	-	22686439	22686440	0	1	1	22686437	cluster_1
chr3L	3149132	3149133	BtbVII_1	1	+	3149132	3149133	0	1	1	3149129	cluster_1
chr2L	6047924	6047925	CG9131_1	1	-	6047924	6047925	0	1	1	6047918	cluster_1
chr3L	21539410	21539411	CG7181_1	1	-	21539410	21539411	0	1	1	21539408	cluster_1
chr3R	21223671	21223672	Nelf-A_1	1	+	21223671	21223672	0	1	1	21223669	cluster_1
chrX	6730528	6730529	CG3168_2	1	-	6730528	6730529	0	1	1	6730522	cluster_1
chr2R	12980651	12980652	Psc_2	1	-	12980651	12980652	0	1	1	12980650	cluster_1
chr2R	20320497	20320498	CG8920_2	1	+	20320497	20320498	0	1	1	20320495	cluster_1
chr3R	21223557	21223558	CG3337_1	1	-	21223557	21223558	0	1	1	21223555	cluster_1
chr3R	24047268	24047269	Rox8_3	1	-	24047268	24047269	0	1	1	24047266	cluster_1
chr2R	18855081	18855082	Jheh1_1	1	-	18855081	18855082	0	1	1	18855080	cluster_1
chr2R	12980988	12980989	Psc_1	1	-	12980988	12980989	0	1	1	12980987	cluster_1
chrX	17148258	17148259	RS5_1	1	-	17148258	17148259	0	1	1	17148257	cluster_1
chr2L	6047982	6047983	CG12393_2	1	+	6047982	6047983	0	1	1	6047976	cluster_1
chr3R	26871988	26871989	CG6378_1	1	-	26871988	26871989	0	1	1	26871986	cluster_1
chr2L	1184074	1184075	Tgt_1	1	+	1184074	1184075	0	1	1	1184073	cluster_1
chrX	6654737	6654738	l(1)G0148_1	1	+	6654737	6654738	0	1	1	6654731	cluster_1
chr3L	1602033	1602034	CG12104_2	1	-	1602033	1602034	0	1	1	1602032	cluster_1
chr3R	29806689	29806690	ncd_2	1	-	29806689	29806690	0	1	1	29806687	cluster_1
chrX	620197	620198	CG13366_1	1	-	620197	620198	0	1	1	620191	cluster_1
chr2L	1183953	1183954	CG5074_1	1	-	1183953	1183954	0	1	1	1183952	cluster_1
chr3L	8546673	8546674	rhea_3	1	+	8546673	8546674	0	1	1	8546665	cluster_1
chrX	6654626	6654627	l(1)G0148_2	1	+	6654626	6654627	0	1	1	6654620	cluster_1
chr3R	22754672	22754673	CG7029_2	1	+	22754672	22754673	0	1	1	22754670	cluster_1
chr3R	8265013	8265014	Mcm2_1	1	+	8265013	8265014	0	1	1	8265005	cluster_1
chr3R	29861559	29861560	RpS8_1	1	+	29861559	29861560	0	1	1	29861557	cluster_1
chrX	22456345	22456346	CG14619_3	1	+	22456345	22456346	0	1	1	22456343	cluster_1
chr3R	29861908	29861909	CG7808_1	1	+	29861908	29861909	0	1	1	29861906	cluster_1
chr2R	21646177	21646178	CG10082_2	1	+	21646177	21646178	0	1	1	21646175	cluster_1
chr2R	9712325	9712326	dap_1	1	+	9712325	9712326	0	1	1	9712316	cluster_1
chr3R	20778894	20778895	Syp_4	1	+	20778894	20778895	0	1	1	20778892	cluster_1
chr3L	16113812	16113813	Taf4_2	1	+	16113812	16113813	0	1	1	16113811	cluster_1
chr3L	8675959	8675960	h_1	1	+	8675959	8675960	0	1	1	8675951	cluster_1
chr3R	9928916	9928917	Glut4EF_1	1	+	9928916	9928917	0	1	1	9928907	cluster_1
chr3L	14762044	14762045	CG9384_1	1	+	14762044	14762045	0	1	1	14762043	cluster_1
chr2R	8068755	8068756	lig_2	1	+	8068755	8068756	0	1	1	8068747	cluster_1
chr3R	29807057	29807058	ncd_1	1	-	29807057	29807058	0	1	1	29807055	cluster_1
chr3R	5742465	5742466	Sym_1	1	-	5742465	5742466	0	1	1	5742460	cluster_1
chr3R	5742522	5742523	Madm_1	1	+	5742522	5742523	0	1	1	5742517	cluster_1
chr2L	559676	559677	CG2789_1	1	+	559676	559677	0	1	1	559671	cluster_1
chrX	2155886	2155887	wapl_2	1	-	2155886	2155887	0	1	1	2155884	cluster_1
chr2R	12168735	12168736	SmD3_1	1	+	12168735	12168736	0	1	1	12168734	cluster_1
chr3R	5368297	5368298	CG16708_1	1	-	5368297	5368298	0	1	1	5368292	cluster_1
chr3R	29807237	29807238	ca_1	1	+	29807237	29807238	0	1	1	29807235	cluster_1
chrX	22456873	22456874	CG14619_2	1	+	22456873	22456874	0	1	1	22456871	cluster_1
chr3R	10108434	10108435	Fmr1_5	1	-	10108434	10108435	0	1	1	10108433	cluster_1
chr2R	12679588	12679589	CG42708_1	1	-	12679588	12679589	0	1	1	12679587	cluster_1
chr3L	3193217	3193218	HS83_1	1	+	3193217	3193218	0	1	1	3193214	cluster_1
chr3L	16113233	16113234	Taf4_3	1	+	16113233	16113234	0	1	1	16113232	cluster_1
chr3R	10109225	10109226	Fmr1_4	1	-	10109225	10109226	0	1	1	10109224	cluster_1
chrX	16323219	16323220	CG9917_1	1	-	16323219	16323220	0	1	1	16323218	cluster_1
chr2R	7989711	7989712	ACC_2	1	-	7989711	7989712	0	1	1	7989704	cluster_1
chr4	1031756	1031757	CG11076_1	1	-	1031756	1031757	0	1	1	1031755	cluster_1
chrX	11124673	11124674	CG11122_1	1	-	11124673	11124674	0	1	1	11124672	cluster_1
chr3L	17487122	17487123	Oatp74D_2	1	+	17487122	17487123	0	1	1	17487121	cluster_1
chr2R	20327274	20327275	CG8929_2	1	+	20327274	20327275	0	1	1	20327272	cluster_1
chr3L	4134515	4134516	CG14998_1	1	-	4134515	4134516	0	1	1	4134511	cluster_1
chr3R	20957745	20957746	Atpalpha_1	1	+	20957745	20957746	0	1	1	20957743	cluster_1
chr3R	15476204	15476205	AdamTS-A_1	1	-	15476204	15476205	0	1	1	15476203	cluster_1
chr2L	22354309	22354310	CG17018_1	1	+	22354309	22354310	0	1	1	22354307	cluster_1
chr2L	560338	560339	rempA_1	1	-	560338	560339	0	1	1	560333	cluster_1
chrX	13563825	13563826	Tango13_2	1	+	13563825	13563826	0	1	1	13563824	cluster_1
chr3R	26042084	26042085	gro_3	1	+	26042084	26042085	0	1	1	26042082	cluster_1
chr3R	26042891	26042892	gro_1	1	+	26042891	26042892	0	1	1	26042889	cluster_1
chr3R	21619319	21619320	InR_1	1	-	21619319	21619320	0	1	1	21619317	cluster_1
chr2R	23547951	23547952	wmd_2	1	-	23547951	23547952	0	1	1	23547949	cluster_1
chr3L	18673130	18673131	Capr_2	1	-	18673130	18673131	0	1	1	18673129	cluster_1
chr3L	11123195	11123196	Ufd1-like_1	1	-	11123195	11123196	0	1	1	11123194	cluster_1
chr3L	1668650	1668651	CG7977_1	1	-	1668650	1668651	0	1	1	1668649	cluster_1
chrX	19651819	19651820	Ranbp21_2	1	-	19651819	19651820	0	1	1	19651818	cluster_1
chrX	9164197	9164198	mei-P26_2	1	+	9164197	9164198	0	1	1	9164188	cluster_1
chr3R	9778104	9778105	CG8495_1	1	+	9778104	9778105	0	1	1	9778095	cluster_1
chr2R	7989908	7989909	Nup44A_1	1	+	7989908	7989909	0	1	1	7989901	cluster_1
chr4	1031877	1031878	ATPB_1	1	+	1031877	1031878	0	1	1	1031876	cluster_1
chr3L	6942935	6942936	tow_2	1	+	6942935	6942936	0	1	1	6942929	cluster_1
chr3R	26041756	26041757	gro_4	1	+	26041756	26041757	0	1	1	26041754	cluster_1
chrX	19261837	19261838	Vav_1	1	+	19261837	19261838	0	1	1	19261836	cluster_1
chrX	21323992	21323993	CG1696_1	1	-	21323992	21323993	0	1	1	21323990	cluster_1
chr2R	12168484	12168485	Oda_1	1	-	12168484	12168485	0	1	1	12168483	cluster_1
chrX	21324095	21324096	CG1486_2	1	+	21324095	21324096	0	1	1	21324093	cluster_1
chrX	15860742	15860743	Gbeta13F_1	1	+	15860742	15860743	0	1	1	15860741	cluster_1
chrX	19652239	19652240	Ranbp21_1	1	-	19652239	19652240	0	1	1	19652238	cluster_1
chrX	19643415	19643416	Sec61gamma_2	1	+	19643415	19643416	0	1	1	19643414	cluster_1
chr3L	17487635	17487636	Oatp74D_1	1	+	17487635	17487636	0	1	1	17487634	cluster_1
chr2R	23864815	23864816	CG4585_2	1	-	23864815	23864816	0	1	1	23864813	cluster_1
chr3L	11833516	11833517	CG2A_1	1	-	11833516	11833517	0	1	1	11833515	cluster_1
chrX	19652367	19652368	CG14215_1	1	+	19652367	19652368	0	1	1	19652366	cluster_1
chrX	6267193	6267194	CG15898_1	1	-	6267193	6267194	0	1	1	6267187	cluster_1
chr2R	21606948	21606949	CG10433_2	1	-	21606948	21606949	0	1	1	21606946	cluster_1
chrX	21324354	21324355	CG1486_1	1	+	21324354	21324355	0	1	1	21324352	cluster_1
chr3R	26052836	26052837	CG14542_1	1	+	26052836	26052837	0	1	1	26052834	cluster_1
chr3R	21270041	21270042	AP-2sigma_1	1	-	21270041	21270042	0	1	1	21270039	cluster_1
chr2R	7806384	7806385	Nop17l_1	1	-	7806384	7806385	0	1	1	7806377	cluster_1
chr3R	21270160	21270161	CG5919_1	1	+	21270160	21270161	0	1	1	21270158	cluster_1
chr2L	6786855	6786856	ATB1_1	1	-	6786855	6786856	0	1	1	6786849	cluster_1
chrX	16441582	16441583	rngo_1	1	+	16441582	16441583	0	1	1	16441581	cluster_1
chr2R	7806519	7806520	sax_1	1	+	7806519	7806520	0	1	1	7806512	cluster_1
chr3R	18166395	18166396	CG7217_1	1	-	18166395	18166396	0	1	1	18166394	cluster_1
chr2L	8031094	8031095	Cka_1	1	+	8031094	8031095	0	1	1	8031086	cluster_1
chrX	2593671	2593672	egh_1	1	+	2593671	2593672	0	1	1	2593669	cluster_1
chr2R	6656352	6656353	geminin_1	1	-	6656352	6656353	0	1	1	6656346	cluster_1
chr3R	4821424	4821425	CG14657_1	1	-	4821424	4821425	0	1	1	4821420	cluster_1
chrX	6347103	6347104	CG3847_1	1	+	6347103	6347104	0	1	1	6347097	cluster_1
chr3L	8675763	8675764	h_2	1	+	8675763	8675764	0	1	1	8675755	cluster_1
chr3L	20310048	20310049	polo_1	1	+	20310048	20310049	0	1	1	20310046	cluster_1
chr3L	3239553	3239554	CG17746_1	1	-	3239553	3239554	0	1	1	3239550	cluster_1
chrX	1922996	1922997	Ocrl_1	1	+	1922996	1922997	0	1	1	1922995	cluster_1
chr2L	16451061	16451062	Idgf3_1	1	+	16451061	16451062	0	1	1	16451060	cluster_1
chrX	1922851	1922852	CG3806_1	1	-	1922851	1922852	0	1	1	1922850	cluster_1
chr4	67202	67203	RS3A_1	1	-	67202	67203	0	1	1	67196	cluster_1
chr2R	7805565	7805566	Nop17l_2	1	-	7805565	7805566	0	1	1	7805558	cluster_1
chr3R	8358323	8358324	stck_1	1	+	8358323	8358324	0	1	1	8358315	cluster_1
chrX	15333243	15333244	CG9114_1	1	-	15333243	15333244	0	1	1	15333242	cluster_1
chrX	15333311	15333312	HDAC6_4	1	+	15333311	15333312	0	1	1	15333310	cluster_1
chrX	11148543	11148544	Ran_1	1	-	11148543	11148544	0	1	1	11148542	cluster_1
chrX	6267810	6267811	Spt6_1	1	+	6267810	6267811	0	1	1	6267804	cluster_1
chr2R	23386422	23386423	CG3487_1	1	-	23386422	23386423	0	1	1	23386420	cluster_1
chr3R	28339762	28339763	Gfat2_1	1	-	28339762	28339763	0	1	1	28339760	cluster_1
chr3R	27581511	27581512	wdb_2	1	-	27581511	27581512	0	1	1	27581509	cluster_1
chr3R	21101713	21101714	CG7044_1	1	-	21101713	21101714	0	1	1	21101711	cluster_1
chr3R	27292203	27292204	CG3348_1	1	-	27292203	27292204	0	1	1	27292201	cluster_1
chr3R	11200415	11200416	cu_3	1	+	11200415	11200416	0	1	1	11200414	cluster_1
chr2R	17846700	17846701	olf186-M_1	1	+	17846700	17846701	0	1	1	17846699	cluster_1
chr3R	21619063	21619064	InR_2	1	-	21619063	21619064	0	1	1	21619061	cluster_1
chr2L	4333925	4333926	Atet_2	1	+	4333925	4333926	0	1	1	4333921	cluster_1
chr2R	14270739	14270740	conv_2	1	+	14270739	14270740	0	1	1	14270738	cluster_1
chr2L	13166034	13166035	DnaJ-H_1	1	-	13166034	13166035	0	1	1	13166033	cluster_1
chr2R	19462504	19462505	par-1_3	1	+	19462504	19462505	0	1	1	19462503	cluster_1
chr2R	20618500	20618501	CG9945_2	1	+	20618500	20618501	0	1	1	20618498	cluster_1
chr2L	9568944	9568945	CG3838_2	1	+	9568944	9568945	0	1	1	9568935	cluster_1
chr2L	16326100	16326101	cact_2	1	-	16326100	16326101	0	1	1	16326099	cluster_1
chr2R	20618212	20618213	Hil_1	1	-	20618212	20618213	0	1	1	20618210	cluster_1
chr2R	7782629	7782630	CG30497_1	1	-	7782629	7782630	0	1	1	7782622	cluster_1
chr2R	23865432	23865433	CG5569_1	1	+	23865432	23865433	0	1	1	23865430	cluster_1
chr2L	1158178	1158179	CG5074_2	1	-	1158178	1158179	0	1	1	1158177	cluster_1
chr2L	21218480	21218481	CG8679_1	1	-	21218480	21218481	0	1	1	21218478	cluster_1
chrX	11792606	11792607	CkIIbeta_2	1	+	11792606	11792607	0	1	1	11792605	cluster_1
chr2R	9092945	9092946	CG8080_1	1	-	9092945	9092946	0	1	1	9092936	cluster_1
chrX	19892168	19892169	Hers_1	1	+	19892168	19892169	0	1	1	19892167	cluster_1
chr2R	23865327	23865328	CG4585_1	1	-	23865327	23865328	0	1	1	23865325	cluster_1
chr2R	8900216	8900217	ana2_1	1	-	8900216	8900217	0	1	1	8900208	cluster_1
chr2R	8900286	8900287	CG13751_1	1	+	8900286	8900287	0	1	1	8900278	cluster_1
chrX	17125462	17125463	CG5004_4	1	+	17125462	17125463	0	1	1	17125461	cluster_1
chr2L	13165572	13165573	Sir2_1	1	+	13165572	13165573	0	1	1	13165571	cluster_1
chr2R	23386525	23386526	eIF2B-delta_2	1	+	23386525	23386526	0	1	1	23386523	cluster_1
chrX	4106114	4106115	CG4944_1	1	+	4106114	4106115	0	1	1	4106110	cluster_1
chr3R	15290803	15290804	CG45218_1	1	-	15290803	15290804	0	1	1	15290802	cluster_1
chrX	5690470	5690471	cv_1	1	+	5690470	5690471	0	1	1	5690465	cluster_1
chr2R	6502005	6502006	jing_3	1	+	6502005	6502006	0	1	1	6501999	cluster_1
chr2R	15380580	15380581	CG8171_1	1	-	15380580	15380581	0	1	1	15380579	cluster_1
chr3L	21825009	21825010	CG7414_1	1	+	21825009	21825010	0	1	1	21825007	cluster_1
chr3R	5217440	5217441	cno_1	1	-	5217440	5217441	0	1	1	5217435	cluster_1
chr2R	14618803	14618804	CG10130_1	1	+	14618803	14618804	0	1	1	14618802	cluster_1
chr3R	21102220	21102221	CG5745_1	1	+	21102220	21102221	0	1	1	21102218	cluster_1
chr3R	15290945	15290946	TPM4_1	1	+	15290945	15290946	0	1	1	15290944	cluster_1
chr3L	3070824	3070825	CG32486_1	1	-	3070824	3070825	0	1	1	3070821	cluster_1
chr3R	24051687	24051688	CG5991_1	1	+	24051687	24051688	0	1	1	24051685	cluster_1
chr2L	10201106	10201107	RL7_1	1	+	10201106	10201107	0	1	1	10201105	cluster_1
chrX	10546753	10546754	spri_3	1	-	10546753	10546754	0	1	1	10546752	cluster_1
chr2R	15380737	15380738	SRPK_3	1	+	15380737	15380738	0	1	1	15380736	cluster_1
chr2R	13854298	13854299	CG18645_1	1	-	13854298	13854299	0	1	1	13854297	cluster_1
chrX	9553655	9553656	CG32701_1	1	-	9553655	9553656	0	1	1	9553646	cluster_1
chr2R	19229065	19229066	cora_1	1	+	19229065	19229066	0	1	1	19229064	cluster_1
chr3L	7912476	7912477	CG8281_1	1	+	7912476	7912477	0	1	1	7912469	cluster_1
chr2R	15380959	15380960	dup_1	1	-	15380959	15380960	0	1	1	15380958	cluster_1
chr2R	24793405	24793406	Reg-5_1	1	-	24793405	24793406	0	1	1	24793403	cluster_1
chr3R	28540320	28540321	Ppn_1	1	-	28540320	28540321	0	1	1	28540318	cluster_1
chr3L	258346	258347	wac_1	1	+	258346	258347	0	1	1	258344	cluster_1
chr2L	6338672	6338673	Pez_1	1	-	6338672	6338673	0	1	1	6338666	cluster_1
chrX	11792907	11792908	CkIIbeta_1	1	+	11792907	11792908	0	1	1	11792906	cluster_1
chr3R	9436834	9436835	ps_1	1	+	9436834	9436835	0	1	1	9436825	cluster_1
chrX	765122	765123	RL22_1	1	-	765122	765123	0	1	1	765115	cluster_1
chr2L	6338845	6338846	NCPR_1	1	+	6338845	6338846	0	1	1	6338839	cluster_1
chr3R	13661612	13661613	B52_1	1	+	13661612	13661613	0	1	1	13661611	cluster_1
chr3L	9430314	9430315	MTF-1_2	1	+	9430314	9430315	0	1	1	9430305	cluster_1
chr3R	13661315	13661316	SR55_1	1	+	13661315	13661316	0	1	1	13661314	cluster_1
chr2L	19493585	19493586	swm_1	1	+	19493585	19493586	0	1	1	19493584	cluster_1
chr3R	23051239	23051240	p53_3	1	-	23051239	23051240	0	1	1	23051237	cluster_1
chr2L	18732518	18732519	CG10348_1	1	-	18732518	18732519	0	1	1	18732517	cluster_1
chr2L	10200971	10200972	Ripalpha_1	1	-	10200971	10200972	0	1	1	10200970	cluster_1
chr2L	1143202	1143203	MFS3_1	1	+	1143202	1143203	0	1	1	1143201	cluster_1
chr2L	8382766	8382767	CG13392_1	1	-	8382766	8382767	0	1	1	8382758	cluster_1
chr3L	1307564	1307565	CG2469_1	1	+	1307564	1307565	0	1	1	1307563	cluster_1
chr2L	8382862	8382863	Rcd4_1	1	+	8382862	8382863	0	1	1	8382854	cluster_1
chr3L	21286143	21286144	CG7752_1	1	+	21286143	21286144	0	1	1	21286141	cluster_1
chr2L	825970	825971	CG3727_1	1	+	825970	825971	0	1	1	825962	cluster_1
chr2R	12757655	12757656	GBB2_1	1	+	12757655	12757656	0	1	1	12757654	cluster_1
chr2L	5986392	5986393	CG9078_1	1	+	5986392	5986393	0	1	1	5986387	cluster_1
chr3L	21539885	21539886	VhaM9.7-b_1	1	+	21539885	21539886	0	1	1	21539883	cluster_1
chr3L	1307416	1307417	CG2277_1	1	-	1307416	1307417	0	1	1	1307415	cluster_1
chrX	6821028	6821029	xit_1	1	+	6821028	6821029	0	1	1	6821022	cluster_1
chr3L	1307103	1307104	CG2277_2	1	-	1307103	1307104	0	1	1	1307102	cluster_1
chr3L	1307223	1307224	CG2469_2	1	+	1307223	1307224	0	1	1	1307222	cluster_1
chr3L	8187014	8187015	Atg18a_1	1	+	8187014	8187015	0	1	1	8187006	cluster_1
chr3L	12693642	12693643	mirr_1	1	+	12693642	12693643	0	1	1	12693641	cluster_1
chr3R	20821817	20821818	CG17271_1	1	-	20821817	20821818	0	1	1	20821815	cluster_1
chr2L	19493200	19493201	CG10189_1	1	-	19493200	19493201	0	1	1	19493199	cluster_1
chr3L	21285954	21285955	CG12974_1	1	-	21285954	21285955	0	1	1	21285952	cluster_1
chr3L	9427037	9427038	Shc_1	1	+	9427037	9427038	0	1	1	9427028	cluster_1
chr3L	16411783	16411784	CG4609_1	1	-	16411783	16411784	0	1	1	16411782	cluster_1
chr3L	1569195	1569196	CG12004_2	1	+	1569195	1569196	0	1	1	1569194	cluster_1
chr2L	5055184	5055185	H33A_1	1	+	5055184	5055185	0	1	1	5055179	cluster_1
chrX	6820846	6820847	Nf-YC_1	1	-	6820846	6820847	0	1	1	6820840	cluster_1
chr3L	11123360	11123361	CG42575_2	1	+	11123360	11123361	0	1	1	11123359	cluster_1
chr2R	8174110	8174111	LRP1_1	1	+	8174110	8174111	0	1	1	8174102	cluster_1
chr3R	13660518	13660519	RB87_1	1	-	13660518	13660519	0	1	1	13660517	cluster_1
chr2R	12757514	12757515	ox_1	1	-	12757514	12757515	0	1	1	12757513	cluster_1
chr3R	10889259	10889260	Adk3_2	1	-	10889259	10889260	0	1	1	10889258	cluster_1
chr3R	7123777	7123778	Alh_2	1	-	7123777	7123778	0	1	1	7123770	cluster_1
chr2R	9116619	9116620	CG8068_1	1	+	9116619	9116620	0	1	1	9116610	cluster_1
chr2L	7790556	7790557	CG7149_1	1	-	7790556	7790557	0	1	1	7790549	cluster_1
chr3L	11070563	11070564	Mocs1_1	1	+	11070563	11070564	0	1	1	11070562	cluster_1
chrX	2013208	2013209	east_1	1	+	2013208	2013209	0	1	1	2013206	cluster_1
chr3R	24572490	24572491	CG13624_3	1	-	24572490	24572491	0	1	1	24572488	cluster_1
chrX	2145365	2145366	Pgd_1	1	+	2145365	2145366	0	1	1	2145363	cluster_1
chr2R	17716492	17716493	CG6424_3	1	-	17716492	17716493	0	1	1	17716491	cluster_1
chr3L	18898289	18898290	CG3902_1	1	-	18898289	18898290	0	1	1	18898288	cluster_1
chr3L	13041803	13041804	RpS4_1	1	+	13041803	13041804	0	1	1	13041802	cluster_1
chr3R	24273030	24273031	Orct2_1	1	+	24273030	24273031	0	1	1	24273028	cluster_1
chr3L	1861800	1861801	R_2	1	-	1861800	1861801	0	1	1	1861799	cluster_1
chr2R	21323430	21323431	dom_1	1	+	21323430	21323431	0	1	1	21323428	cluster_1
chr2R	21323313	21323314	CG30394_1	1	-	21323313	21323314	0	1	1	21323311	cluster_1
chr3R	25881393	25881394	CG6120_1	1	-	25881393	25881394	0	1	1	25881391	cluster_1
chr3R	25265717	25265718	SYQ_1	1	+	25265717	25265718	0	1	1	25265715	cluster_1
chr2L	5987111	5987112	ifc_1	1	+	5987111	5987112	0	1	1	5987106	cluster_1
chrX	12653828	12653829	KC1A_1	1	+	12653828	12653829	0	1	1	12653827	cluster_1
chr3R	4478843	4478844	CG31523_2	1	-	4478843	4478844	0	1	1	4478839	cluster_1
chr3R	25265838	25265839	RIOK2_1	1	+	25265838	25265839	0	1	1	25265836	cluster_1
chr2L	11278330	11278331	CG33695_1	1	+	11278330	11278331	0	1	1	11278329	cluster_1
chr3R	4649384	4649385	Karybeta3_1	1	+	4649384	4649385	0	1	1	4649380	cluster_1
chr2R	15862743	15862744	CG18786_1	1	-	15862743	15862744	0	1	1	15862742	cluster_1
chr2L	8403594	8403595	CG13387_1	1	+	8403594	8403595	0	1	1	8403586	cluster_1
chr3L	2417926	2417927	CG45186_9	1	+	2417926	2417927	0	1	1	2417924	cluster_1
chr2R	5782854	5782855	ZnT41F_1	1	-	5782854	5782855	0	1	1	5782849	cluster_1
chrX	8574307	8574308	CG12065_1	1	+	8574307	8574308	0	1	1	8574299	cluster_1
chrX	17652538	17652539	RhoGAPp190_1	1	-	17652538	17652539	0	1	1	17652537	cluster_1
chr3R	4649590	4649591	CG1059_1	1	+	4649590	4649591	0	1	1	4649586	cluster_1
chr3R	23943097	23943098	DHE3_1	1	-	23943097	23943098	0	1	1	23943095	cluster_1
chr3L	7911911	7911912	pbl_1	1	-	7911911	7911912	0	1	1	7911904	cluster_1
chr3L	4138994	4138995	Rop_1	1	-	4138994	4138995	0	1	1	4138990	cluster_1
chr2R	13897700	13897701	shot_4	1	-	13897700	13897701	0	1	1	13897699	cluster_1
chr3R	27937848	27937849	Mes-4_1	1	-	27937848	27937849	0	1	1	27937846	cluster_1
chrX	3719620	3719621	Rala_1	1	-	3719620	3719621	0	1	1	3719617	cluster_1
chr3R	11353151	11353152	KP78a_1	1	-	11353151	11353152	0	1	1	11353150	cluster_1
chr3R	20327943	20327944	CG4360_1	1	-	20327943	20327944	0	1	1	20327941	cluster_1
chr3L	3038344	3038345	CG2162_1	1	+	3038344	3038345	0	1	1	3038341	cluster_1
chr2R	20671083	20671084	exu_1	1	-	20671083	20671084	0	1	1	20671081	cluster_1
chr2R	18167241	18167242	CG42518_1	1	+	18167241	18167242	0	1	1	18167240	cluster_1
chr3R	24625675	24625676	CG6668_1	1	+	24625675	24625676	0	1	1	24625673	cluster_1
chr2L	13829689	13829690	CG8978_1	1	-	13829689	13829690	0	1	1	13829688	cluster_1
chrX	4117433	4117434	Tip60_1	1	-	4117433	4117434	0	1	1	4117429	cluster_1
chr2L	13829867	13829868	Orc5_1	1	+	13829867	13829868	0	1	1	13829866	cluster_1
chr3R	5547751	5547752	CG2519_1	1	-	5547751	5547752	0	1	1	5547746	cluster_1
chr3R	19864193	19864194	RRM3_1	1	-	19864193	19864194	0	1	1	19864192	cluster_1
chr2R	7525677	7525678	Orc1_1	1	-	7525677	7525678	0	1	1	7525670	cluster_1
chr3R	24625535	24625536	Syx18_1	1	-	24625535	24625536	0	1	1	24625533	cluster_1
chr2L	17384111	17384112	Lrch_1	1	-	17384111	17384112	0	1	1	17384110	cluster_1
chr2R	22806496	22806497	CycB_1	1	-	22806496	22806497	0	1	1	22806494	cluster_1
chr3L	19924960	19924961	Grasp65_1	1	+	19924960	19924961	0	1	1	19924959	cluster_1
chr3L	16051036	16051037	Diap1_1	1	-	16051036	16051037	0	1	1	16051035	cluster_1
chr3R	11619901	11619902	CG17238_1	1	-	11619901	11619902	0	1	1	11619900	cluster_1
chr3R	16187002	16187003	sra_2	1	+	16187002	16187003	0	1	1	16187001	cluster_1
chr2R	11899559	11899560	Zip48C_1	1	+	11899559	11899560	0	1	1	11899558	cluster_1
chr2L	11278040	11278041	CG33695_2	1	+	11278040	11278041	0	1	1	11278039	cluster_1
chr2L	9908632	9908633	CG13124_1	1	-	9908632	9908633	0	1	1	9908623	cluster_1
chr2L	18688795	18688796	msl-1_1	1	-	18688795	18688796	0	1	1	18688794	cluster_1
chrX	19866151	19866152	Hers_4	1	+	19866151	19866152	0	1	1	19866150	cluster_1
chrX	13624746	13624747	NFAT_3	1	+	13624746	13624747	0	1	1	13624745	cluster_1
chr3L	11210784	11210785	CG7600_1	1	+	11210784	11210785	0	1	1	11210783	cluster_1
chr3R	11620091	11620092	CG14710_1	1	+	11620091	11620092	0	1	1	11620090	cluster_1
chr3R	20557653	20557654	att-ORFA_1	1	-	20557653	20557654	0	1	1	20557651	cluster_1
chr3R	23781670	23781671	Nup98-96_1	1	-	23781670	23781671	0	1	1	23781668	cluster_1
chr2R	22799114	22799115	ATPA_1	1	+	22799114	22799115	0	1	1	22799112	cluster_1
chr3R	28811328	28811329	SRYC_1	1	-	28811328	28811329	0	1	1	28811326	cluster_1
chrX	5755761	5755762	CG15771_2	1	+	5755761	5755762	0	1	1	5755756	cluster_1
chrX	16278428	16278429	eas_2	1	+	16278428	16278429	0	1	1	16278427	cluster_1
chr3R	23781796	23781797	mbc_1	1	+	23781796	23781797	0	1	1	23781794	cluster_1
chr2R	18167103	18167104	Nup75_1	1	-	18167103	18167104	0	1	1	18167102	cluster_1
chr3R	16186882	16186883	Bin1_1	1	-	16186882	16186883	0	1	1	16186881	cluster_1
chrX	5916297	5916298	CG3011_3	1	-	5916297	5916298	0	1	1	5916292	cluster_1
chr3R	5232191	5232192	CG10229_1	1	-	5232191	5232192	0	1	1	5232186	cluster_1
chr3R	23993713	23993714	Rab7_1	1	+	23993713	23993714	0	1	1	23993711	cluster_1
chr2R	22806922	22806923	CG2B_1	1	-	22806922	22806923	0	1	1	22806920	cluster_1
chr3L	4225968	4225969	ImpL2_3	1	-	4225968	4225969	0	1	1	4225964	cluster_1
chr3R	17002354	17002355	CG16941_1	1	-	17002354	17002355	0	1	1	17002353	cluster_1
chr3L	3543581	3543582	Eip63E_3	1	+	3543581	3543582	0	1	1	3543578	cluster_1
chr2R	24402383	24402384	slik_2	1	-	24402383	24402384	0	1	1	24402381	cluster_1
chr3L	685536	685537	ebd1_1	1	-	685536	685537	0	1	1	685530	cluster_1
chr2L	431226	431227	ex_1	1	+	431226	431227	0	1	1	431222	cluster_1
chr2L	7984180	7984181	Snoo_1	1	-	7984180	7984181	0	1	1	7984173	cluster_1
chr2R	20667236	20667237	Fem-1_1	1	-	20667236	20667237	0	1	1	20667234	cluster_1
chr2R	8928089	8928090	CG8235_1	1	-	8928089	8928090	0	1	1	8928081	cluster_1
chrX	5622626	5622627	l(1)G0045_1	1	+	5622626	5622627	0	1	1	5622621	cluster_1
chr3L	11210570	11210571	Ube3a_1	1	-	11210570	11210571	0	1	1	11210569	cluster_1
chr3R	15288011	15288012	Tm1_1	1	+	15288011	15288012	0	1	1	15288010	cluster_1
chr3R	17002880	17002881	Irc_1	1	+	17002880	17002881	0	1	1	17002879	cluster_1
chr3R	31213472	31213473	CG1542_1	1	+	31213472	31213473	0	1	1	31213469	cluster_1
chr3R	9014234	9014235	CG11984_2	1	-	9014234	9014235	0	1	1	9014225	cluster_1
chr2L	19009228	19009229	RpL30_1	1	-	19009228	19009229	0	1	1	19009227	cluster_1
chr3L	7381471	7381472	SMSr_1	1	-	7381471	7381472	0	1	1	7381464	cluster_1
chrX	12654409	12654410	CkIalpha_2	1	+	12654409	12654410	0	1	1	12654408	cluster_1
chr2R	19442349	19442350	RpL11_1	1	+	19442349	19442350	0	1	1	19442348	cluster_1
chr3L	7381614	7381615	smid_2	1	+	7381614	7381615	0	1	1	7381607	cluster_1
chrX	1051526	1051527	CG14629_1	1	+	1051526	1051527	0	1	1	1051525	cluster_1
chr3R	23173872	23173873	Irk1_4	1	+	23173872	23173873	0	1	1	23173870	cluster_1
chr2R	8123037	8123038	Nup50_1	1	+	8123037	8123038	0	1	1	8123029	cluster_1
chr3R	19836853	19836854	bnl_1	1	-	19836853	19836854	0	1	1	19836852	cluster_1
chr2R	8122849	8122850	CG14758_1	1	-	8122849	8122850	0	1	1	8122841	cluster_1
chr3R	25473055	25473056	Fur1_1	1	-	25473055	25473056	0	1	1	25473053	cluster_1
chr3R	29782610	29782611	kay_2	1	+	29782610	29782611	0	1	1	29782608	cluster_1
chr2R	23383388	23383389	CG13551_1	1	-	23383388	23383389	0	1	1	23383386	cluster_1
chr3R	4433886	4433887	eIF3-S10_1	1	-	4433886	4433887	0	1	1	4433882	cluster_1
chr3L	10857889	10857890	tna_3	1	+	10857889	10857890	0	1	1	10857888	cluster_1
chr2R	13171402	13171403	AGBE_1	1	+	13171402	13171403	0	1	1	13171401	cluster_1
chr3R	4433983	4433984	CG1074_1	1	+	4433983	4433984	0	1	1	4433979	cluster_1
chr3L	1755662	1755663	Cht2_1	1	-	1755662	1755663	0	1	1	1755661	cluster_1
chrX	1899519	1899520	arm_3	1	-	1899519	1899520	0	1	1	1899518	cluster_1
chr2R	15931926	15931927	bdg_1	1	-	15931926	15931927	0	1	1	15931925	cluster_1
chr2R	7012258	7012259	CG10106_1	1	+	7012258	7012259	0	1	1	7012251	cluster_1
chr3R	8669621	8669622	CG8036_2	1	+	8669621	8669622	0	1	1	8669613	cluster_1
chr2L	9176357	9176358	tai_1	1	+	9176357	9176358	0	1	1	9176348	cluster_1
chr3L	16129670	16129671	SsRbeta_1	1	+	16129670	16129671	0	1	1	16129669	cluster_1
chrX	2293410	2293411	CG2865_1	1	-	2293410	2293411	0	1	1	2293408	cluster_1
chr2L	12704743	12704744	spict_1	1	+	12704743	12704744	0	1	1	12704742	cluster_1
chr2R	10874741	10874742	CG30015_1	1	-	10874741	10874742	0	1	1	10874740	cluster_1
chr3R	4387762	4387763	tub_1	1	+	4387762	4387763	0	1	1	4387758	cluster_1
chr2R	13158284	13158285	CG3991_1	1	-	13158284	13158285	0	1	1	13158283	cluster_1
chr3L	13502702	13502703	Spt20_1	1	+	13502702	13502703	0	1	1	13502701	cluster_1
chr3R	9236995	9236996	pum_2	1	-	9236995	9236996	0	1	1	9236986	cluster_1
chr2R	8928202	8928203	PAN2_1	1	+	8928202	8928203	0	1	1	8928194	cluster_1
chr2L	5543102	5543103	Lam_1	1	+	5543102	5543103	0	1	1	5543097	cluster_1
chr2R	16197070	16197071	CG8446_1	1	+	16197070	16197071	0	1	1	16197069	cluster_1
chr3L	19063187	19063188	CG6812_1	1	+	19063187	19063188	0	1	1	19063186	cluster_1
chr3L	19062810	19062811	CG3797_1	1	-	19062810	19062811	0	1	1	19062809	cluster_1
chr3R	9586977	9586978	P58IPK_1	1	+	9586977	9586978	0	1	1	9586968	cluster_1
chr3R	5251614	5251615	CPR1_1	1	-	5251614	5251615	0	1	1	5251609	cluster_1
chr2L	6673338	6673339	cort_2	1	-	6673338	6673339	0	1	1	6673332	cluster_1
chrX	6679642	6679643	CG4094_1	1	+	6679642	6679643	0	1	1	6679636	cluster_1
chr3R	30808626	30808627	cindr_4	1	+	30808626	30808627	0	1	1	30808623	cluster_1
chr3R	31405248	31405249	Gprk2_1	1	+	31405248	31405249	0	1	1	31405245	cluster_1
chr2R	7614297	7614298	CG1358_3	1	-	7614297	7614298	0	1	1	7614290	cluster_1
chr3R	14625787	14625788	H4_1	1	+	14625787	14625788	0	1	1	14625786	cluster_1
chr3R	14625644	14625645	CG7904_1	1	-	14625644	14625645	0	1	1	14625643	cluster_1
chr3L	4825671	4825672	Dhc64C_1	1	-	4825671	4825672	0	1	1	4825667	cluster_1
chrX	16587138	16587139	CanA-14F_1	1	-	16587138	16587139	0	1	1	16587137	cluster_1
chr3L	21955111	21955112	CG7458_1	1	+	21955111	21955112	0	1	1	21955109	cluster_1
chr3L	4825855	4825856	Aats-leu_1	1	+	4825855	4825856	0	1	1	4825851	cluster_1
chr2L	6667795	6667796	GAL7_1	1	-	6667795	6667796	0	1	1	6667789	cluster_1
chr2R	16014769	16014770	Prosbeta1_1	1	-	16014769	16014770	0	1	1	16014768	cluster_1
chr3L	6184897	6184898	D19B_1	1	-	6184897	6184898	0	1	1	6184891	cluster_1
chr2L	6668031	6668032	Galt_1	1	-	6668031	6668032	0	1	1	6668025	cluster_1
chr2R	7590093	7590094	CG1360_1	1	-	7590093	7590094	0	1	1	7590086	cluster_1
chr3L	6185137	6185138	CG43293_2	1	+	6185137	6185138	0	1	1	6185131	cluster_1
chr3R	8846286	8846287	pyd_5	1	-	8846286	8846287	0	1	1	8846278	cluster_1
chr3L	19834299	19834300	trc_1	1	-	19834299	19834300	0	1	1	19834298	cluster_1
chr3L	3460541	3460542	eIF5B_2	1	-	3460541	3460542	0	1	1	3460538	cluster_1
chrX	16586668	16586669	CanA-14F_2	1	-	16586668	16586669	0	1	1	16586667	cluster_1
chr2L	7042373	7042374	milt_3	1	+	7042373	7042374	0	1	1	7042366	cluster_1
chr2R	16014907	16014908	Rrp42_1	1	+	16014907	16014908	0	1	1	16014906	cluster_1
chr3R	31213352	31213353	Zwilch_1	1	-	31213352	31213353	0	1	1	31213349	cluster_1
chr2L	13780694	13780695	p38b_1	1	+	13780694	13780695	0	1	1	13780693	cluster_1
chr2L	10767931	10767932	Ubc2_1	1	-	10767931	10767932	0	1	1	10767930	cluster_1
chrX	2545424	2545425	trol_1	1	-	2545424	2545425	0	1	1	2545422	cluster_1
chr3R	10144679	10144680	Invadolysin_1	1	+	10144679	10144680	0	1	1	10144678	cluster_1
chrX	18404581	18404582	CG32549_2	1	-	18404581	18404582	0	1	1	18404580	cluster_1
chr3R	9784673	9784674	CG8500_1	1	+	9784673	9784674	0	1	1	9784664	cluster_1
chr3L	1665172	1665173	CG7974_1	1	+	1665172	1665173	0	1	1	1665171	cluster_1
chrX	15578146	15578147	cerv_1	1	-	15578146	15578147	0	1	1	15578145	cluster_1
chr2R	7623243	7623244	CG43340_5	1	+	7623243	7623244	0	1	1	7623236	cluster_1
chr2L	12974368	12974369	VAA2_1	1	+	12974368	12974369	0	1	1	12974367	cluster_1
chr3L	1652892	1652893	CG7967_1	1	-	1652892	1652893	0	1	1	1652891	cluster_1
chr2R	7590203	7590204	CG2092_1	1	+	7590203	7590204	0	1	1	7590196	cluster_1
chr3R	15196613	15196614	CG42542_2	1	+	15196613	15196614	0	1	1	15196612	cluster_1
chr2L	21753720	21753721	step_2	1	-	21753720	21753721	0	1	1	21753718	cluster_1
chrX	15578254	15578255	CG7872_1	1	+	15578254	15578255	0	1	1	15578253	cluster_1
chr3R	27111817	27111818	gb_2	1	-	27111817	27111818	0	1	1	27111815	cluster_1
chrX	7286168	7286169	CG1677_2	1	-	7286168	7286169	0	1	1	7286161	cluster_1
chr3R	30099501	30099502	sima_1	1	+	30099501	30099502	0	1	1	30099498	cluster_1
chr2L	15067935	15067936	CG4170_1	1	-	15067935	15067936	0	1	1	15067934	cluster_1
chr2R	7587075	7587076	blow_1	1	-	7587075	7587076	0	1	1	7587068	cluster_1
chr3R	18929214	18929215	CG42613_2	1	+	18929214	18929215	0	1	1	18929213	cluster_1
chrX	7286369	7286370	CG2059_2	1	+	7286369	7286370	0	1	1	7286362	cluster_1
chr3R	30202992	30202993	CG9743_1	1	-	30202992	30202993	0	1	1	30202989	cluster_1
chr3L	15588889	15588890	RhoGAP71E_1	1	+	15588889	15588890	0	1	1	15588888	cluster_1
chr2R	21691223	21691224	CG42496_1	1	+	21691223	21691224	0	1	1	21691221	cluster_1
chr2R	9929611	9929612	Mef2_3	1	-	9929611	9929612	0	1	1	9929602	cluster_1
chr3R	9784365	9784366	MT1_1	1	-	9784365	9784366	0	1	1	9784356	cluster_1
chr3L	8998004	8998005	smg_1	1	-	8998004	8998005	0	1	1	8997996	cluster_1
chr3L	8998199	8998200	CG5087_1	1	+	8998199	8998200	0	1	1	8998191	cluster_1
chrX	15892201	15892202	shi_2	1	+	15892201	15892202	0	1	1	15892200	cluster_1
chr3L	8601008	8601009	RpL14_1	1	+	8601008	8601009	0	1	1	8601000	cluster_1
chr2R	24561032	24561033	IPYR_1	1	-	24561032	24561033	0	1	1	24561030	cluster_1
chr3L	21279919	21279920	ACSA_1	1	-	21279919	21279920	0	1	1	21279917	cluster_1
chr2L	21051977	21051978	CG42238_2	1	-	21051977	21051978	0	1	1	21051975	cluster_1
chr2L	9918167	9918168	CG5885_1	1	-	9918167	9918168	0	1	1	9918158	cluster_1
chr3R	12674609	12674610	CG6188_1	1	+	12674609	12674610	0	1	1	12674608	cluster_1
chrX	15139360	15139361	R37A_1	1	-	15139360	15139361	0	1	1	15139359	cluster_1
chr3L	20526153	20526154	CG4825_1	1	-	20526153	20526154	0	1	1	20526151	cluster_1
chrX	629405	629406	RL36_1	1	-	629405	629406	0	1	1	629399	cluster_1
chr3L	19807175	19807176	CG14104_1	1	-	19807175	19807176	0	1	1	19807174	cluster_1
chr2R	14031662	14031663	mam_1	1	+	14031662	14031663	0	1	1	14031661	cluster_1
chr3L	8600829	8600830	Nelf-E_1	1	-	8600829	8600830	0	1	1	8600821	cluster_1
chr2R	8670724	8670725	Acsl_4	1	+	8670724	8670725	0	1	1	8670716	cluster_1
chr3L	1665044	1665045	CG7971_1	1	-	1665044	1665045	0	1	1	1665043	cluster_1
chr2R	22606130	22606131	CG4046_1	1	+	22606130	22606131	0	1	1	22606128	cluster_1
chrX	19848469	19848470	pico_3	1	-	19848469	19848470	0	1	1	19848468	cluster_1
chrX	15834708	15834709	Chc_2	1	-	15834708	15834709	0	1	1	15834707	cluster_1
chr2R	8922697	8922698	Spt_1	1	-	8922697	8922698	0	1	1	8922689	cluster_1
chr2R	8922807	8922808	CG8243_1	1	+	8922807	8922808	0	1	1	8922799	cluster_1
chrX	20510677	20510678	RhoGAP19D_1	1	-	20510677	20510678	0	1	1	20510675	cluster_1
chr2L	10056968	10056969	Pen_1	1	+	10056968	10056969	0	1	1	10056967	cluster_1
chr2R	12453194	12453195	LACH_1	1	+	12453194	12453195	0	1	1	12453193	cluster_1
chr3R	9767837	9767838	CG8481_1	1	+	9767837	9767838	0	1	1	9767828	cluster_1
chr3R	21875292	21875293	CG6656_1	1	+	21875292	21875293	0	1	1	21875290	cluster_1
chr3R	25518323	25518324	msi_3	1	+	25518323	25518324	0	1	1	25518321	cluster_1
chr3R	9767762	9767763	MED6_5	1	-	9767762	9767763	0	1	1	9767753	cluster_1
chr2L	277262	277263	CG17078_2	1	-	277262	277263	0	1	1	277260	cluster_1
chr2R	15665093	15665094	fus_3	1	-	15665093	15665094	0	1	1	15665092	cluster_1
chrX	17130398	17130399	CG5004_2	1	+	17130398	17130399	0	1	1	17130397	cluster_1
chr3L	1463818	1463819	rho_1	1	+	1463818	1463819	0	1	1	1463817	cluster_1
chr2L	14355190	14355191	Rab14_3	1	+	14355190	14355191	0	1	1	14355189	cluster_1
chr3R	16203079	16203080	CG6126_1	1	-	16203079	16203080	0	1	1	16203078	cluster_1
chr3R	9394542	9394543	FER_1	1	-	9394542	9394543	0	1	1	9394533	cluster_1
chr2L	14355063	14355064	l(2)34Fd_1	1	-	14355063	14355064	0	1	1	14355062	cluster_1
chr2R	6992945	6992946	CG30159_1	1	+	6992945	6992946	0	1	1	6992939	cluster_1
chr3L	13845990	13845991	Hml_1	1	+	13845990	13845991	0	1	1	13845989	cluster_1
chr3R	16158135	16158136	CG6006_1	1	+	16158135	16158136	0	1	1	16158134	cluster_1
chr3R	17682711	17682712	CG7655_1	1	+	17682711	17682712	0	1	1	17682710	cluster_1
chr3R	17682489	17682490	CG18212_1	1	-	17682489	17682490	0	1	1	17682488	cluster_1
chrX	6524529	6524530	CG3918_1	1	+	6524529	6524530	0	1	1	6524523	cluster_1
chr2R	23067629	23067630	CG3082_1	1	+	23067629	23067630	0	1	1	23067627	cluster_1
chr2R	11222873	11222874	CG7737_2	1	+	11222873	11222874	0	1	1	11222872	cluster_1
chr2R	9989168	9989169	CG2331_1	1	+	9989168	9989169	0	1	1	9989159	cluster_1
chr2R	24599783	24599784	ATPK_1	1	-	24599783	24599784	0	1	1	24599781	cluster_1
chr2L	7991575	7991576	pes_4	1	-	7991575	7991576	0	1	1	7991568	cluster_1
chr2R	24599947	24599948	CG3548_1	1	+	24599947	24599948	0	1	1	24599945	cluster_1
chr3L	22407860	22407861	Ten-m_1	1	-	22407860	22407861	0	1	1	22407858	cluster_1
chr3R	30450394	30450395	CMC1_1	1	-	30450394	30450395	0	1	1	30450391	cluster_1
chr2L	2808299	2808300	daw_1	1	+	2808299	2808300	0	1	1	2808297	cluster_1
chrX	6524322	6524323	CG42340_1	1	-	6524322	6524323	0	1	1	6524316	cluster_1
chr2L	10516666	10516667	CG7400_1	1	-	10516666	10516667	0	1	1	10516665	cluster_1
chr3R	22356696	22356697	Sar1_2	1	+	22356696	22356697	0	1	1	22356694	cluster_1
chrX	16091522	16091523	Tob_1	1	-	16091522	16091523	0	1	1	16091521	cluster_1
chr3R	14032032	14032033	rdx_1	1	-	14032032	14032033	0	1	1	14032031	cluster_1
chr2R	21128494	21128495	CG4050_1	1	-	21128494	21128495	0	1	1	21128492	cluster_1
chr2R	6696656	6696657	Mob4_1	1	-	6696656	6696657	0	1	1	6696650	cluster_1
chr3R	20593158	20593159	bon_1	1	+	20593158	20593159	0	1	1	20593156	cluster_1
chr2R	22415865	22415866	qkr58E-2_1	1	+	22415865	22415866	0	1	1	22415863	cluster_1
chr3R	31978126	31978127	CG2003_1	1	+	31978126	31978127	0	1	1	31978123	cluster_1
chrX	2194582	2194583	Mct1_1	1	+	2194582	2194583	0	1	1	2194580	cluster_1
chr3L	5152690	5152691	CG4659_1	1	+	5152690	5152691	0	1	1	5152685	cluster_1
chr2R	11665755	11665756	CG30035_2	1	+	11665755	11665756	0	1	1	11665754	cluster_1
chr3L	16647881	16647882	Abl_1	1	-	16647881	16647882	0	1	1	16647880	cluster_1
chr2R	18611774	18611775	GEFmeso_1	1	-	18611774	18611775	0	1	1	18611773	cluster_1
chrX	20468388	20468389	GstT3_1	1	+	20468388	20468389	0	1	1	20468386	cluster_1
chr2L	15057839	15057840	ck_1	1	-	15057839	15057840	0	1	1	15057838	cluster_1
chr2R	9308384	9308385	Myd88_2	1	-	9308384	9308385	0	1	1	9308375	cluster_1
chr3L	3374294	3374295	CG12010_1	1	+	3374294	3374295	0	1	1	3374291	cluster_1
chrX	13413297	13413298	Set2_1	1	+	13413297	13413298	0	1	1	13413296	cluster_1
chrX	13413073	13413074	CG1998_1	1	-	13413073	13413074	0	1	1	13413072	cluster_1
chr3R	4197290	4197291	CG12582_1	1	+	4197290	4197291	0	1	1	4197286	cluster_1
chr3L	21205583	21205584	CG10512_1	1	+	21205583	21205584	0	1	1	21205581	cluster_1
chr2L	13176762	13176763	Sfmbt_1	1	-	13176762	13176763	0	1	1	13176761	cluster_1
chrX	19353184	19353185	kek5_1	1	+	19353184	19353185	0	1	1	19353183	cluster_1
chr2L	18787470	18787471	ham_2	1	-	18787470	18787471	0	1	1	18787469	cluster_1
chr2R	24532094	24532095	CG13585_2	1	+	24532094	24532095	0	1	1	24532092	cluster_1
chrX	16296564	16296565	CG9911_3	1	-	16296564	16296565	0	1	1	16296563	cluster_1
chr3R	4659582	4659583	CG43427_2	1	+	4659582	4659583	0	1	1	4659578	cluster_1
chrX	16296683	16296684	CG3632_2	1	+	16296683	16296684	0	1	1	16296682	cluster_1
chr2L	16601912	16601913	CG42389_2	1	+	16601912	16601913	0	1	1	16601911	cluster_1
chr3R	9711142	9711143	dmt_1	1	+	9711142	9711143	0	1	1	9711133	cluster_1
chr3L	3374142	3374143	YT521-B_1	1	-	3374142	3374143	0	1	1	3374139	cluster_1
chr3R	5654786	5654787	CG2185_1	1	-	5654786	5654787	0	1	1	5654781	cluster_1
chrX	5666053	5666054	CG4119_1	1	+	5666053	5666054	0	1	1	5666048	cluster_1
chr3R	9711020	9711021	trbd_1	1	-	9711020	9711021	0	1	1	9711011	cluster_1
chr3L	2490224	2490225	CG1146_2	1	+	2490224	2490225	0	1	1	2490222	cluster_1
chrX	5665922	5665923	Sirt4_1	1	-	5665922	5665923	0	1	1	5665917	cluster_1
chr3L	13919960	13919961	Rgl_3	1	-	13919960	13919961	0	1	1	13919959	cluster_1
chrX	13762753	13762754	rdgB_2	1	+	13762753	13762754	0	1	1	13762752	cluster_1
chr2L	132079	132080	GLN1_1	1	+	132079	132080	0	1	1	132078	cluster_1
chr2R	23702400	23702401	CG4091_1	1	-	23702400	23702401	0	1	1	23702398	cluster_1
chr3R	14481710	14481711	cv-c_1	1	-	14481710	14481711	0	1	1	14481709	cluster_1
chr2L	13290911	13290912	CG31729_3	1	+	13290911	13290912	0	1	1	13290910	cluster_1
chr2R	23702499	23702500	l(2)dtl_1	1	+	23702499	23702500	0	1	1	23702497	cluster_1
chr3R	22421178	22421179	mats_1	1	+	22421178	22421179	0	1	1	22421176	cluster_1
chrX	11390117	11390118	dlg1_1	1	+	11390117	11390118	0	1	1	11390116	cluster_1
chr3R	14370006	14370007	NK7.1_2	1	-	14370006	14370007	0	1	1	14370005	cluster_1
chr3R	22421030	22421031	CG13849_1	1	-	22421030	22421031	0	1	1	22421028	cluster_1
chr2L	1884683	1884684	CG7337_3	1	+	1884683	1884684	0	1	1	1884682	cluster_1
chr2L	67043	67044	dbr_1	1	+	67043	67044	0	1	1	67037	cluster_1
chr2R	13925502	13925503	shot_2	1	-	13925502	13925503	0	1	1	13925501	cluster_1
chr2R	11885579	11885580	CG13185_1	1	-	11885579	11885580	0	1	1	11885578	cluster_1
chr2R	18536768	18536769	PPCK_1	1	+	18536768	18536769	0	1	1	18536767	cluster_1
chr3R	15537287	15537288	AOX1_1	1	-	15537287	15537288	0	1	1	15537286	cluster_1
chr3L	4840119	4840120	CG13707_1	1	-	4840119	4840120	0	1	1	4840115	cluster_1
chr3R	26461529	26461530	CG5455_2	1	+	26461529	26461530	0	1	1	26461527	cluster_1
chr3L	4364085	4364086	CG15015_1	1	-	4364085	4364086	0	1	1	4364081	cluster_1
chr2L	21314365	21314366	crc_1	1	+	21314365	21314366	0	1	1	21314363	cluster_1
chr2R	8444717	8444718	Cyp4e2_1	1	+	8444717	8444718	0	1	1	8444709	cluster_1
chr2L	19736062	19736063	Nf-YB_1	1	+	19736062	19736063	0	1	1	19736061	cluster_1
chrX	11622028	11622029	Ptp10D_1	1	+	11622028	11622029	0	1	1	11622027	cluster_1
chr3R	30052698	30052699	CG7946_1	1	+	30052698	30052699	0	1	1	30052695	cluster_1
chr2R	16594494	16594495	CG8306_2	1	-	16594494	16594495	0	1	1	16594493	cluster_1
chr2R	9891639	9891640	CG1513_1	1	-	9891639	9891640	0	1	1	9891630	cluster_1
chr2L	16251772	16251773	PRL-1_3	1	-	16251772	16251773	0	1	1	16251771	cluster_1
chr2R	7632827	7632828	CG43341_1	1	+	7632827	7632828	0	1	1	7632820	cluster_1
chr2L	4892116	4892117	CG3036_1	1	+	4892116	4892117	0	1	1	4892112	cluster_1
chr3L	14427389	14427390	bbg_5	1	-	14427389	14427390	0	1	1	14427388	cluster_1
chr3R	19226600	19226601	CG5269_1	1	-	19226600	19226601	0	1	1	19226599	cluster_1
chr2R	6214117	6214118	l(2)k14710_1	1	-	6214117	6214118	0	1	1	6214111	cluster_1
chrX	9319346	9319347	c12.2_1	1	+	9319346	9319347	0	1	1	9319337	cluster_1
chrX	9319212	9319213	c12.1_1	1	-	9319212	9319213	0	1	1	9319203	cluster_1
chr3L	19552283	19552284	l(3)76BDr_1	1	-	19552283	19552284	0	1	1	19552282	cluster_1
chr3R	26980519	26980520	CG14253_1	1	+	26980519	26980520	0	1	1	26980517	cluster_1
chrX	2270755	2270756	CG2924_1	1	-	2270755	2270756	0	1	1	2270753	cluster_1
chr3R	11157099	11157100	CG18578_1	1	+	11157099	11157100	0	1	1	11157098	cluster_1
chrX	14653828	14653829	NetA_1	1	-	14653828	14653829	0	1	1	14653827	cluster_1
chr2R	18140090	18140091	pAbp_3	1	+	18140090	18140091	0	1	1	18140089	cluster_2
chr2L	19577299	19577300	spi_1	1	-	19577299	19577300	0	1	1	19577298	cluster_2
chr3R	4280388	4280389	cpx_6	1	+	4280388	4280389	0	1	1	4280384	cluster_2
chr3R	18242146	18242147	CG7156_1	1	-	18242146	18242147	0	1	1	18242145	cluster_2
chr3L	19793974	19793975	HLH106_1	1	+	19793974	19793975	0	1	1	19793973	cluster_2
chrX	4686899	4686900	Pp2C1_1	1	-	4686899	4686900	0	1	1	4686895	cluster_2
chr2L	19577671	19577672	msb1l_1	1	+	19577671	19577672	0	1	1	19577670	cluster_2
chr3L	17012553	17012554	CG3764_1	1	-	17012553	17012554	0	1	1	17012552	cluster_2
chr3L	17576223	17576224	Eip74EF_1	1	-	17576223	17576224	0	1	1	17576222	cluster_2
chr3R	14741583	14741584	jvl_3	1	+	14741583	14741584	0	1	1	14741582	cluster_2
chr3L	14001840	14001841	CG8783_1	1	-	14001840	14001841	0	1	1	14001839	cluster_2
chrX	2121814	2121815	ph-d_2	1	-	2121814	2121815	0	1	1	2121812	cluster_2
chr3L	129451	129452	Pdk1_6	1	+	129451	129452	0	1	1	129450	cluster_2
chrX	18093146	18093147	RhoGAP16F_2	1	+	18093146	18093147	0	1	1	18093145	cluster_2
chr3L	14761081	14761082	Trl_1	1	-	14761081	14761082	0	1	1	14761080	cluster_2
chrX	6863905	6863906	CG43736_5	1	+	6863905	6863906	0	1	1	6863899	cluster_2
chr2L	542569	542570	lwr_1	1	-	542569	542570	0	1	1	542564	cluster_2
chr2L	6921001	6921002	Hrb27C_3	1	+	6921001	6921002	0	1	1	6920995	cluster_2
chrX	11716786	11716787	prtp_1	1	+	11716786	11716787	0	1	1	11716785	cluster_2
chr3R	9050840	9050841	Mst85C_1	1	+	9050840	9050841	0	1	1	9050831	cluster_2
chr3R	23189270	23189271	cnc_9	1	-	23189270	23189271	0	1	1	23189268	cluster_2
chr2R	18158258	18158259	CG10914_1	1	+	18158258	18158259	0	1	1	18158257	cluster_2
chr2R	18158208	18158209	lolal_1	1	-	18158208	18158209	0	1	1	18158207	cluster_2
chr2R	21707860	21707861	HmgZ_1	1	-	21707860	21707861	0	1	1	21707858	cluster_2
chr2L	130794	130795	CG3164_1	1	-	130794	130795	0	1	1	130793	cluster_2
chr3L	22833288	22833289	jim_2	1	-	22833288	22833289	0	1	1	22833286	cluster_2
chr3R	17054878	17054879	Dad_1	1	+	17054878	17054879	0	1	1	17054877	cluster_2
chr2L	6921642	6921643	Hrb27C_1	1	+	6921642	6921643	0	1	1	6921636	cluster_2
chrX	11717047	11717048	CG1837_1	1	+	11717047	11717048	0	1	1	11717046	cluster_2
chrX	6864118	6864119	CG43736_4	1	+	6864118	6864119	0	1	1	6864112	cluster_2
chr2R	13955699	13955700	AGO1_2	1	-	13955699	13955700	0	1	1	13955698	cluster_2
chr3R	16205242	16205243	mtSSB_1	1	-	16205242	16205243	0	1	1	16205241	cluster_2
chr2L	158676	158677	CG33635_1	1	-	158676	158677	0	1	1	158675	cluster_2
chrX	16332018	16332019	CG9921_1	1	-	16332018	16332019	0	1	1	16332017	cluster_2
chr2R	10103078	10103079	14-3-3zeta_2	1	+	10103078	10103079	0	1	1	10103077	cluster_2
chr2R	24942096	24942097	Tina-1_2	1	-	24942096	24942097	0	1	1	24942094	cluster_2
chrX	7933746	7933747	RS14_1	1	+	7933746	7933747	0	1	1	7933739	cluster_2
chr3R	4402026	4402027	CG9853_1	1	-	4402026	4402027	0	1	1	4402022	cluster_2
chr3R	15986156	15986157	srp_2	1	+	15986156	15986157	0	1	1	15986155	cluster_2
chrX	19746104	19746105	CG12533_1	1	+	19746104	19746105	0	1	1	19746103	cluster_2
chr2R	9131992	9131993	CG18659_1	1	-	9131992	9131993	0	1	1	9131983	cluster_2
chr3R	13017229	13017230	CtBP_2	1	+	13017229	13017230	0	1	1	13017228	cluster_2
chr3R	17719485	17719486	Pxt_1	1	+	17719485	17719486	0	1	1	17719484	cluster_2
chr2R	17871511	17871512	Mapmodulin_1	1	-	17871511	17871512	0	1	1	17871510	cluster_2
chrX	19849993	19849994	pico_2	1	-	19849993	19849994	0	1	1	19849992	cluster_2
chr2R	17419587	17419588	cnk_1	1	-	17419587	17419588	0	1	1	17419586	cluster_2
chr2L	250824	250825	kis_1	1	-	250824	250825	0	1	1	250822	cluster_2
chr3L	3248046	3248047	CG43389_1	1	+	3248046	3248047	0	1	1	3248043	cluster_2
chr2L	9963750	9963751	CG5850_2	1	-	9963750	9963751	0	1	1	9963741	cluster_2
chr3R	8809810	8809811	CG9837_1	1	-	8809810	8809811	0	1	1	8809802	cluster_2
chrX	15709031	15709032	CG9281_2	1	-	15709031	15709032	0	1	1	15709030	cluster_2
chrX	15712648	15712649	CG8184_2	1	+	15712648	15712649	0	1	1	15712647	cluster_2
chr2R	24965070	24965071	CG2765_1	1	-	24965070	24965071	0	1	1	24965068	cluster_2
chr2R	18413078	18413079	Dp1_3	1	+	18413078	18413079	0	1	1	18413077	cluster_2
chr3R	18399719	18399720	CG44009_1	1	+	18399719	18399720	0	1	1	18399718	cluster_2
chr2R	18412906	18412907	Dp1_4	1	+	18412906	18412907	0	1	1	18412905	cluster_2
chr3R	27282699	27282700	mrt_1	1	-	27282699	27282700	0	1	1	27282697	cluster_2
chrX	17078852	17078853	CG4949_1	1	+	17078852	17078853	0	1	1	17078851	cluster_2
chr3R	24772163	24772164	CG42331_2	1	+	24772163	24772164	0	1	1	24772161	cluster_2
chrX	11349086	11349087	CG1738_1	1	+	11349086	11349087	0	1	1	11349085	cluster_2
chr3R	15265633	15265634	Set_1	1	+	15265633	15265634	0	1	1	15265632	cluster_2
chr3L	1333144	1333145	msd5_1	1	-	1333144	1333145	0	1	1	1333143	cluster_2
chrX	2644990	2644991	sgg_3	1	+	2644990	2644991	0	1	1	2644988	cluster_2
chr3R	9631681	9631682	SpdS_1	1	+	9631681	9631682	0	1	1	9631672	cluster_2
chr2L	4999499	4999500	Rtnl1_5	1	-	4999499	4999500	0	1	1	4999495	cluster_2
chr3L	3226011	3226012	CG11505_1	1	+	3226011	3226012	0	1	1	3226008	cluster_2
chrX	17656817	17656818	IntS2_1	1	-	17656817	17656818	0	1	1	17656816	cluster_2
chr3R	15410867	15410868	Atx2_1	1	+	15410867	15410868	0	1	1	15410866	cluster_2
chrX	428253	428254	CG32816_2	1	-	428253	428254	0	1	1	428249	cluster_2
chr2L	21310869	21310870	CG8669_1	1	+	21310869	21310870	0	1	1	21310867	cluster_2
chr2R	10478561	10478562	CG30320_1	1	-	10478561	10478562	0	1	1	10478560	cluster_2
chr3R	24107389	24107390	CG10694_1	1	+	24107389	24107390	0	1	1	24107387	cluster_2
chrX	17075636	17075637	CG8949_2	1	-	17075636	17075637	0	1	1	17075635	cluster_2
chr3R	8660704	8660705	bel_1	1	-	8660704	8660705	0	1	1	8660696	cluster_2
chrX	15809507	15809508	CG8509_1	1	+	15809507	15809508	0	1	1	15809506	cluster_2
chrX	10474671	10474672	nocte_1	1	-	10474671	10474672	0	1	1	10474670	cluster_2
chr3R	4802834	4802835	ctrip_2	1	-	4802834	4802835	0	1	1	4802830	cluster_2
chrX	10474699	10474700	CG2889_1	1	+	10474699	10474700	0	1	1	10474698	cluster_2
chr3L	3223349	3223350	CG17737_1	1	+	3223349	3223350	0	1	1	3223346	cluster_2
chr2L	5028245	5028246	vkg_1	1	-	5028245	5028246	0	1	1	5028240	cluster_2
chr3R	31744294	31744295	CG1896_1	1	+	31744294	31744295	0	1	1	31744291	cluster_2
chr2L	121750	121751	CG4822_1	1	-	121750	121751	0	1	1	121749	cluster_2
chr2L	106886	106887	Sam-S_3	1	+	106886	106887	0	1	1	106885	cluster_2
chr3R	20832800	20832801	CG33094_1	1	+	20832800	20832801	0	1	1	20832798	cluster_2
chr2L	12721839	12721840	Pih1D1_1	1	-	12721839	12721840	0	1	1	12721838	cluster_2
chr3L	2636939	2636940	MEP-1_1	1	+	2636939	2636940	0	1	1	2636937	cluster_2
chr3R	27280402	27280403	mrt_5	1	-	27280402	27280403	0	1	1	27280400	cluster_2
chr3L	22074483	22074484	CG7133_1	1	-	22074483	22074484	0	1	1	22074481	cluster_2
chr2L	3057012	3057013	CG3523_1	1	+	3057012	3057013	0	1	1	3057009	cluster_2
chr3R	11220063	11220064	CG6689_1	1	-	11220063	11220064	0	1	1	11220062	cluster_2
chr2R	12917876	12917877	NAT1_1	1	+	12917876	12917877	0	1	1	12917875	cluster_2
chr3R	15244235	15244236	Hsc70-4_1	1	+	15244235	15244236	0	1	1	15244234	cluster_2
chr3L	2636731	2636732	MEP-1_2	1	+	2636731	2636732	0	1	1	2636729	cluster_2
chr3R	18450319	18450320	fru_5	1	-	18450319	18450320	0	1	1	18450318	cluster_2
chr2R	11368269	11368270	CG13204_1	1	+	11368269	11368270	0	1	1	11368268	cluster_2
chr2R	21146202	21146203	Hmg-2_1	1	+	21146202	21146203	0	1	1	21146200	cluster_2
chr3R	7076872	7076873	CG1943_1	1	+	7076872	7076873	0	1	1	7076865	cluster_2
chr3L	20384431	20384432	fbl_5	1	+	20384431	20384432	0	1	1	20384429	cluster_2
chr3L	1298619	1298620	CG9148_1	1	+	1298619	1298620	0	1	1	1298618	cluster_2
chr3L	3902652	3902653	Ubi-p63E_3	1	-	3902652	3902653	0	1	1	3902649	cluster_2
chr3R	7076753	7076754	CG1943_2	1	+	7076753	7076754	0	1	1	7076746	cluster_2
chr3R	13646322	13646323	sqd_1	1	-	13646322	13646323	0	1	1	13646321	cluster_2
chr3L	21027435	21027436	skd_1	1	-	21027435	21027436	0	1	1	21027433	cluster_2
chr3L	20384093	20384094	CG5498_1	1	-	20384093	20384094	0	1	1	20384091	cluster_2
chr3L	9511525	9511526	INL4_1	1	-	9511525	9511526	0	1	1	9511516	cluster_2
chr2R	6015652	6015653	Act42A_1	1	-	6015652	6015653	0	1	1	6015646	cluster_2
chr3R	15792719	15792720	Acyp2_1	1	+	15792719	15792720	0	1	1	15792718	cluster_2
chr3L	3378258	3378259	CG12014_1	1	+	3378258	3378259	0	1	1	3378255	cluster_2
chr3R	23193331	23193332	cnc_5	1	-	23193331	23193332	0	1	1	23193329	cluster_2
chr3R	4427088	4427089	CG31525_1	1	+	4427088	4427089	0	1	1	4427084	cluster_2
chr3R	15792565	15792566	c(3)G_1	1	-	15792565	15792566	0	1	1	15792564	cluster_2
chr2L	9963987	9963988	CG5850_1	1	-	9963987	9963988	0	1	1	9963978	cluster_2
chr3L	20517298	20517299	CG5059_2	1	-	20517298	20517299	0	1	1	20517296	cluster_2
chr3L	5752134	5752135	DNJ1_1	1	-	5752134	5752135	0	1	1	5752129	cluster_2
chr2L	106728	106729	Nhe1_1	1	-	106728	106729	0	1	1	106727	cluster_2
chr2R	23979993	23979994	Sox14_1	1	+	23979993	23979994	0	1	1	23979991	cluster_2
chr2L	870466	870467	CG4124_1	1	+	870466	870467	0	1	1	870458	cluster_2
chr2R	9589091	9589092	CG1827_1	1	+	9589091	9589092	0	1	1	9589082	cluster_2
chrX	21368040	21368041	bbx_3	1	+	21368040	21368041	0	1	1	21368038	cluster_2
chr3L	16807727	16807728	CG9674_1	1	-	16807727	16807728	0	1	1	16807726	cluster_2
chr2R	13500624	13500625	mars_3	1	+	13500624	13500625	0	1	1	13500623	cluster_2
chr2R	12260073	12260074	Cam_2	1	+	12260073	12260074	0	1	1	12260072	cluster_2
chr2R	14171849	14171850	CG8331_1	1	+	14171849	14171850	0	1	1	14171848	cluster_2
chr2L	21677581	21677582	CG2225_1	1	-	21677581	21677582	0	1	1	21677579	cluster_2
chr3R	11216281	11216282	RS25_1	1	-	11216281	11216282	0	1	1	11216280	cluster_2
chr2R	22937800	22937801	CG9849_1	1	+	22937800	22937801	0	1	1	22937798	cluster_2
chr3L	3902930	3902931	Ubi-p63E_2	1	-	3902930	3902931	0	1	1	3902927	cluster_2
chr3L	16808466	16808467	nudC_1	1	+	16808466	16808467	0	1	1	16808465	cluster_2
chrX	16640413	16640414	SmG_1	1	-	16640413	16640414	0	1	1	16640412	cluster_2
chr2L	13203260	13203261	CG16972_1	1	-	13203260	13203261	0	1	1	13203259	cluster_2
chr3R	7473769	7473770	CG1142_1	1	-	7473769	7473770	0	1	1	7473762	cluster_2
chr2R	24687374	24687375	Mmp1_2	1	-	24687374	24687375	0	1	1	24687372	cluster_2
chrX	16448287	16448288	CG34015_1	1	-	16448287	16448288	0	1	1	16448286	cluster_2
chr2L	869841	869842	dbe_1	1	-	869841	869842	0	1	1	869833	cluster_2
chrX	12660569	12660570	Tis11_1	1	+	12660569	12660570	0	1	1	12660568	cluster_2
chrX	16448681	16448682	CG4429_1	1	+	16448681	16448682	0	1	1	16448680	cluster_2
chr3L	11120768	11120769	CG11799_1	1	-	11120768	11120769	0	1	1	11120767	cluster_2
chr3R	6353129	6353130	Pak_2	1	+	6353129	6353130	0	1	1	6353123	cluster_2
chr3R	11216554	11216555	CG4820_1	1	+	11216554	11216555	0	1	1	11216553	cluster_2
chrX	8056140	8056141	fs(1)h_5	1	-	8056140	8056141	0	1	1	8056132	cluster_2
chr2L	20822800	20822801	CG9331_5	1	+	20822800	20822801	0	1	1	20822798	cluster_2
chr3L	20387519	20387520	fbl_4	1	+	20387519	20387520	0	1	1	20387517	cluster_2
chr3R	28336462	28336463	larp_1	1	-	28336462	28336463	0	1	1	28336460	cluster_2
chr2R	13220309	13220310	CG17059_1	1	+	13220309	13220310	0	1	1	13220308	cluster_2
chr2R	12259408	12259409	CALM_1	1	+	12259408	12259409	0	1	1	12259407	cluster_2
chr3L	16805080	16805081	nudC_2	1	+	16805080	16805081	0	1	1	16805079	cluster_2
chr3R	10348834	10348835	CG31406_1	1	+	10348834	10348835	0	1	1	10348833	cluster_2
chr3R	25047717	25047718	CG11790_1	1	+	25047717	25047718	0	1	1	25047715	cluster_2
chrX	494901	494902	CG17778_1	1	+	494901	494902	0	1	1	494897	cluster_2
chr3R	28328301	28328302	larp_4	1	-	28328301	28328302	0	1	1	28328299	cluster_2
chr3L	540973	540974	CG17180_1	1	+	540973	540974	0	1	1	540968	cluster_2
chr3R	19905165	19905166	RhoGAP92B_3	1	+	19905165	19905166	0	1	1	19905164	cluster_2
chr3R	26259287	26259288	Ald_3	1	-	26259287	26259288	0	1	1	26259285	cluster_2
chr2L	8082974	8082975	Mcr_1	1	-	8082974	8082975	0	1	1	8082966	cluster_2
chr3L	3222540	3222541	RpL28_1	1	-	3222540	3222541	0	1	1	3222537	cluster_2
chr3L	16610396	16610397	PSB1_1	1	-	16610396	16610397	0	1	1	16610395	cluster_2
chr2R	13220239	13220240	CG4646_1	1	-	13220239	13220240	0	1	1	13220238	cluster_2
chr2R	21143594	21143595	CG9415_1	1	+	21143594	21143595	0	1	1	21143592	cluster_2
chr2L	19165879	19165880	brat_1	1	+	19165879	19165880	0	1	1	19165878	cluster_2
chr3R	26259829	26259830	Ald_2	1	-	26259829	26259830	0	1	1	26259827	cluster_2
chr3R	16099229	16099230	Akt1_2	1	+	16099229	16099230	0	1	1	16099228	cluster_2
chrX	10762694	10762695	Tango5_2	1	-	10762694	10762695	0	1	1	10762693	cluster_2
chr2L	6000230	6000231	Tsp26A_1	1	+	6000230	6000231	0	1	1	6000224	cluster_2
chr3R	16098733	16098734	Mhcl_1	1	-	16098733	16098734	0	1	1	16098732	cluster_2
chrX	21054550	21054551	bves_1	1	+	21054550	21054551	0	1	1	21054548	cluster_2
chr2R	7532976	7532977	Drat_1	1	-	7532976	7532977	0	1	1	7532969	cluster_2
chr3L	14037314	14037315	Hsc70Cb_1	1	+	14037314	14037315	0	1	1	14037313	cluster_2
chr3R	15408422	15408423	Atx2_3	1	+	15408422	15408423	0	1	1	15408421	cluster_2
chrX	635543	635544	Dredd_1	1	-	635543	635544	0	1	1	635537	cluster_2
chrX	636401	636402	su(s)_1	1	+	636401	636402	0	1	1	636395	cluster_2
chr2R	10430028	10430029	RanBPM_1	1	+	10430028	10430029	0	1	1	10430027	cluster_2
chr3R	22626631	22626632	loco_4	1	-	22626631	22626632	0	1	1	22626629	cluster_2
chrX	635897	635898	su(s)_2	1	+	635897	635898	0	1	1	635891	cluster_2
chr2R	20263678	20263679	plu_1	1	-	20263678	20263679	0	1	1	20263676	cluster_2
chr3R	29256484	29256485	CG45544_1	1	+	29256484	29256485	0	1	1	29256482	cluster_2
chr2R	10429731	10429732	RanBPM_2	1	+	10429731	10429732	0	1	1	10429730	cluster_2
chr2L	16288315	16288316	pkaap_1	1	+	16288315	16288316	0	1	1	16288314	cluster_2
chr3R	16100757	16100758	Akt1_1	1	+	16100757	16100758	0	1	1	16100756	cluster_2
chr2L	19054096	19054097	CG10492_1	1	+	19054096	19054097	0	1	1	19054095	cluster_2
chr2R	16186585	16186586	clu_2	1	+	16186585	16186586	0	1	1	16186584	cluster_2
chr2R	16186505	16186506	CG8441_1	1	-	16186505	16186506	0	1	1	16186504	cluster_2
chr2R	16001764	16001765	CG8370_1	1	+	16001764	16001765	0	1	1	16001763	cluster_2
chr3R	19904865	19904866	Surf6_1	1	-	19904865	19904866	0	1	1	19904864	cluster_2
chrX	19669721	19669722	Zw_2	1	+	19669721	19669722	0	1	1	19669720	cluster_2
chr2L	8230673	8230674	Pvr_3	1	-	8230673	8230674	0	1	1	8230665	cluster_2
chr3L	3903193	3903194	Ubi-p63E_1	1	-	3903193	3903194	0	1	1	3903190	cluster_2
chr2R	16001272	16001273	ATPCL_1	1	-	16001272	16001273	0	1	1	16001271	cluster_2
chr2R	16001210	16001211	CG8370_2	1	+	16001210	16001211	0	1	1	16001209	cluster_2
chr3R	15242690	15242691	HS7D_1	1	+	15242690	15242691	0	1	1	15242689	cluster_2
chr3R	18919753	18919754	Xrp1_2	1	+	18919753	18919754	0	1	1	18919752	cluster_2
chr2L	8089112	8089113	Bsg_1	1	+	8089112	8089113	0	1	1	8089104	cluster_2
chr3L	2631728	2631729	MEP-1_5	1	+	2631728	2631729	0	1	1	2631726	cluster_2
chrX	18774027	18774028	CCKLR-17D3_1	1	-	18774027	18774028	0	1	1	18774026	cluster_2
chr3R	19861620	19861621	CG11447_1	1	+	19861620	19861621	0	1	1	19861619	cluster_2
chr2R	20994908	20994909	PSA4_1	1	+	20994908	20994909	0	1	1	20994906	cluster_2
chr2R	13960310	13960311	Rpn13_2	1	-	13960310	13960311	0	1	1	13960309	cluster_2
chr2R	13225400	13225401	Dp_1	1	+	13225400	13225401	0	1	1	13225399	cluster_2
chr3R	30388281	30388282	Fer2LCH_3	1	+	30388281	30388282	0	1	1	30388278	cluster_2
chr3L	273419	273420	CG32845_1	1	-	273419	273420	0	1	1	273417	cluster_2
chr3R	27265431	27265432	CG14260_1	1	+	27265431	27265432	0	1	1	27265429	cluster_2
chr3R	27265429	27265430	CG14262_1	1	-	27265429	27265430	0	1	1	27265427	cluster_2
chr3L	14408859	14408860	stwl_1	1	-	14408859	14408860	0	1	1	14408858	cluster_2
chr2L	107760	107761	METK_2	1	+	107760	107761	0	1	1	107759	cluster_2
chr3R	29491095	29491096	Spase12_1	1	-	29491095	29491096	0	1	1	29491093	cluster_2
chrX	13738171	13738172	CG11134_1	1	+	13738171	13738172	0	1	1	13738170	cluster_2
chr3L	13046987	13046988	CG11279_1	1	+	13046987	13046988	0	1	1	13046986	cluster_2
chr3R	30388103	30388104	Fer1HCH_1	1	-	30388103	30388104	0	1	1	30388100	cluster_2
chr3L	19910331	19910332	Prp3_1	1	+	19910331	19910332	0	1	1	19910330	cluster_2
chr3R	30389143	30389144	Fer2LCH_1	1	+	30389143	30389144	0	1	1	30389140	cluster_2
chrX	13737942	13737943	CG11134_2	1	+	13737942	13737943	0	1	1	13737941	cluster_2
chr3L	19910187	19910188	Mi-2_1	1	-	19910187	19910188	0	1	1	19910186	cluster_2
chr3R	17079942	17079943	Keap1_1	1	-	17079942	17079943	0	1	1	17079941	cluster_2
chr3L	12514768	12514769	sti_1	1	-	12514768	12514769	0	1	1	12514767	cluster_2
chr3R	9552045	9552046	RnpS1_1	1	+	9552045	9552046	0	1	1	9552036	cluster_2
chrX	619749	619750	CG13366_2	1	-	619749	619750	0	1	1	619743	cluster_2
chrX	2048393	2048394	moody_2	1	-	2048393	2048394	0	1	1	2048391	cluster_2
chr3R	14655730	14655731	l(3)L1231_1	1	-	14655730	14655731	0	1	1	14655729	cluster_2
chr2R	24186745	24186746	ocm_3	1	+	24186745	24186746	0	1	1	24186743	cluster_2
chrX	8143790	8143791	CG17982_1	1	-	8143790	8143791	0	1	1	8143782	cluster_2
chr3R	9551807	9551808	mura_1	1	-	9551807	9551808	0	1	1	9551798	cluster_2
chrX	21369594	21369595	bbx_1	1	+	21369594	21369595	0	1	1	21369592	cluster_2
chrX	6279267	6279268	CG11700_2	1	-	6279267	6279268	0	1	1	6279261	cluster_2
chrX	8143621	8143622	CG17982_2	1	-	8143621	8143622	0	1	1	8143613	cluster_2
chr3L	4626126	4626127	SR64_1	1	-	4626126	4626127	0	1	1	4626122	cluster_2
chrX	19695273	19695274	CG14229_1	1	-	19695273	19695274	0	1	1	19695272	cluster_2
chr2R	12198841	12198842	CG8858_1	1	-	12198841	12198842	0	1	1	12198840	cluster_2
chrX	5420383	5420384	spoon_1	1	-	5420383	5420384	0	1	1	5420378	cluster_2
chr2R	9132488	9132489	Hydr1_2	1	+	9132488	9132489	0	1	1	9132479	cluster_2
chr2R	13954498	13954499	CG33184_1	1	+	13954498	13954499	0	1	1	13954497	cluster_2
chr2R	16186016	16186017	CG8441_2	1	-	16186016	16186017	0	1	1	16186015	cluster_2
chr2L	419649	419650	CG13690_1	1	-	419649	419650	0	1	1	419645	cluster_2
chr2L	9699291	9699292	KAPC_1	1	-	9699291	9699292	0	1	1	9699282	cluster_2
chr2R	9579006	9579007	Not1_1	1	-	9579006	9579007	0	1	1	9578997	cluster_2
chr2R	13960429	13960430	Rpn13_1	1	-	13960429	13960430	0	1	1	13960428	cluster_2
chr2R	23385348	23385349	CG30414_1	1	-	23385348	23385349	0	1	1	23385346	cluster_2
chr2R	18411513	18411514	imd_2	1	-	18411513	18411514	0	1	1	18411512	cluster_2
chr3L	11294786	11294787	CG6175_2	1	-	11294786	11294787	0	1	1	11294785	cluster_2
chr2L	19132347	19132348	l(2)37Ce_1	1	+	19132347	19132348	0	1	1	19132346	cluster_2
chr2R	20264822	20264823	CG8908_1	1	+	20264822	20264823	0	1	1	20264820	cluster_2
chr2L	10002760	10002761	SoYb_1	1	-	10002760	10002761	0	1	1	10002759	cluster_2
chrX	16635705	16635706	Rok_2	1	-	16635705	16635706	0	1	1	16635704	cluster_2
chr3R	20779820	20779821	Syp_3	1	+	20779820	20779821	0	1	1	20779818	cluster_2
chr3R	11209842	11209843	SdhC_1	1	-	11209842	11209843	0	1	1	11209841	cluster_2
chr3R	22528603	22528604	CG5346_1	1	-	22528603	22528604	0	1	1	22528601	cluster_2
chr3R	5369519	5369520	CG31542_1	1	+	5369519	5369520	0	1	1	5369514	cluster_2
chr2R	19452497	19452498	CG7744_1	1	+	19452497	19452498	0	1	1	19452496	cluster_2
chr2R	17717267	17717268	CG6424_2	1	-	17717267	17717268	0	1	1	17717266	cluster_2
chr3R	21378978	21378979	tin_1	1	+	21378978	21378979	0	1	1	21378976	cluster_2
chr2L	20824440	20824441	CG9331_3	1	+	20824440	20824441	0	1	1	20824438	cluster_2
chrX	4687839	4687840	ctp_1	1	+	4687839	4687840	0	1	1	4687835	cluster_2
chr3R	27283805	27283806	CG3368_1	1	+	27283805	27283806	0	1	1	27283803	cluster_2
chrX	17888154	17888155	CG6788_1	1	+	17888154	17888155	0	1	1	17888153	cluster_2
chr2R	9577368	9577369	CG1814_2	1	+	9577368	9577369	0	1	1	9577359	cluster_2
chr2R	12507322	12507323	fdl_1	1	-	12507322	12507323	0	1	1	12507321	cluster_2
chr3R	23924404	23924405	Ndc1_1	1	+	23924404	23924405	0	1	1	23924402	cluster_2
chr3L	4136033	4136034	RfC4_1	1	-	4136033	4136034	0	1	1	4136029	cluster_2
chrX	18648214	18648215	CG6540_1	1	+	18648214	18648215	0	1	1	18648213	cluster_2
chrX	20657657	20657658	Cyp6v1_1	1	+	20657657	20657658	0	1	1	20657655	cluster_2
chr2L	9758346	9758347	CG3998_1	1	+	9758346	9758347	0	1	1	9758337	cluster_2
chr3L	11120431	11120432	fd68A_1	1	-	11120431	11120432	0	1	1	11120430	cluster_2
chr2R	23977245	23977246	Gadd34_1	1	-	23977245	23977246	0	1	1	23977243	cluster_2
chr2L	10333900	10333901	GATAd_1	1	+	10333900	10333901	0	1	1	10333899	cluster_2
chr3L	12524381	12524382	ver_1	1	+	12524381	12524382	0	1	1	12524380	cluster_2
chr2L	10333666	10333667	GATAd_2	1	+	10333666	10333667	0	1	1	10333665	cluster_2
chr3L	22266649	22266650	CG11523_1	1	-	22266649	22266650	0	1	1	22266647	cluster_2
chrX	20159864	20159865	Rab35_1	1	-	20159864	20159865	0	1	1	20159862	cluster_2
chr2R	19444157	19444158	Arl6_1	1	+	19444157	19444158	0	1	1	19444156	cluster_2
chr2L	10975290	10975291	abo_1	1	-	10975290	10975291	0	1	1	10975289	cluster_2
chr2L	20734917	20734918	Fs(2)Ket_1	1	+	20734917	20734918	0	1	1	20734915	cluster_2
chr2L	821196	821197	CG3662_2	1	+	821196	821197	0	1	1	821188	cluster_2
chr3R	13366885	13366886	poly_1	1	-	13366885	13366886	0	1	1	13366884	cluster_2
chr2R	23357349	23357350	CG3500_1	1	-	23357349	23357350	0	1	1	23357347	cluster_2
chr3L	1629297	1629298	GC_1	1	-	1629297	1629298	0	1	1	1629296	cluster_2
chrX	7933301	7933302	CG10778_1	1	-	7933301	7933302	0	1	1	7933294	cluster_2
chrX	2295448	2295449	phl_2	1	+	2295448	2295449	0	1	1	2295446	cluster_2
chr2R	9437686	9437687	CG11804_2	1	-	9437686	9437687	0	1	1	9437677	cluster_2
chr2R	12869413	12869414	CG17574_1	1	-	12869413	12869414	0	1	1	12869412	cluster_2
chrX	6225112	6225113	MLRN_1	1	-	6225112	6225113	0	1	1	6225106	cluster_2
chr2L	21220534	21220535	Atg18b_1	1	-	21220534	21220535	0	1	1	21220532	cluster_2
chr2L	12722308	12722309	MRP_1	1	+	12722308	12722309	0	1	1	12722307	cluster_2
chr3L	17846890	17846891	CG7430_2	1	+	17846890	17846891	0	1	1	17846889	cluster_2
chrX	6225614	6225615	CG14446_2	1	+	6225614	6225615	0	1	1	6225608	cluster_2
chr2L	10976386	10976387	CG6105_1	1	-	10976386	10976387	0	1	1	10976385	cluster_2
chr2L	16520199	16520200	CG5953_2	1	-	16520199	16520200	0	1	1	16520198	cluster_2
chrX	19579793	19579794	Tao_1	1	-	19579793	19579794	0	1	1	19579792	cluster_2
chr3R	25331201	25331202	CHKov2_1	1	-	25331201	25331202	0	1	1	25331199	cluster_2
chr3R	15242221	15242222	tefu_1	1	-	15242221	15242222	0	1	1	15242220	cluster_2
chr2L	421861	421862	CG13692_1	1	+	421861	421862	0	1	1	421857	cluster_2
chrX	6225939	6225940	CG14446_1	1	+	6225939	6225940	0	1	1	6225933	cluster_2
chr3L	4626747	4626748	HDA1_1	1	+	4626747	4626748	0	1	1	4626743	cluster_2
chr3R	5623139	5623140	CG2911_1	1	-	5623139	5623140	0	1	1	5623134	cluster_2
chr2L	2748449	2748450	Pgk_3	1	-	2748449	2748450	0	1	1	2748447	cluster_2
chr3R	25490416	25490417	Dhap-at_2	1	-	25490416	25490417	0	1	1	25490414	cluster_2
chrX	5420630	5420631	CG3249_2	1	-	5420630	5420631	0	1	1	5420625	cluster_2
chr2R	12924568	12924569	sug_2	1	+	12924568	12924569	0	1	1	12924567	cluster_2
chr4	1030911	1030912	CG11076_2	1	-	1030911	1030912	0	1	1	1030910	cluster_2
chr2R	7534983	7534984	Cyt-b5_1	1	+	7534983	7534984	0	1	1	7534976	cluster_2
chr3R	23923327	23923328	CG31141_1	1	+	23923327	23923328	0	1	1	23923325	cluster_2
chr3L	18993907	18993908	CG18135_3	1	-	18993907	18993908	0	1	1	18993906	cluster_2
chr2L	819491	819492	CG3876_1	1	-	819491	819492	0	1	1	819483	cluster_2
chr2R	19449596	19449597	betaTub56D_2	1	-	19449596	19449597	0	1	1	19449595	cluster_2
chr3R	5635625	5635626	CG31546_1	1	-	5635625	5635626	0	1	1	5635620	cluster_2
chr2R	8599930	8599931	CG8735_1	1	-	8599930	8599931	0	1	1	8599922	cluster_2
chr2L	16327081	16327082	CG4278_1	1	+	16327081	16327082	0	1	1	16327080	cluster_2
chr3L	3899155	3899156	Ccz1_1	1	-	3899155	3899156	0	1	1	3899152	cluster_2
chrX	11136757	11136758	Klp10A_2	1	-	11136757	11136758	0	1	1	11136756	cluster_2
chr2L	10976811	10976812	CG4636_1	1	+	10976811	10976812	0	1	1	10976810	cluster_2
chr2L	71740	71741	galectin_4	1	+	71740	71741	0	1	1	71733	cluster_2
chr3R	28599278	28599279	Noa36_1	1	-	28599278	28599279	0	1	1	28599276	cluster_2
chr2L	20734612	20734613	Fs(2)Ket_2	1	+	20734612	20734613	0	1	1	20734610	cluster_2
chr3L	1517874	1517875	Psa_1	1	+	1517874	1517875	0	1	1	1517873	cluster_2
chr2L	15264210	15264211	yuri_2	1	-	15264210	15264211	0	1	1	15264209	cluster_2
chr3R	29063052	29063053	CG11873_3	1	+	29063052	29063053	0	1	1	29063050	cluster_2
chr3R	29062996	29062997	Cul5_1	1	-	29062996	29062997	0	1	1	29062994	cluster_2
chr2R	12923870	12923871	CG13319_1	1	+	12923870	12923871	0	1	1	12923869	cluster_2
chrX	621788	621789	mod(r)_1	1	+	621788	621789	0	1	1	621782	cluster_2
chr2L	5000361	5000362	Rtnl1_4	1	-	5000361	5000362	0	1	1	5000356	cluster_2
chrX	16553939	16553940	Arp2_1	1	-	16553939	16553940	0	1	1	16553938	cluster_2
chr2L	9895319	9895320	Bka_1	1	+	9895319	9895320	0	1	1	9895310	cluster_2
chrX	4106832	4106833	cib_2	1	+	4106832	4106833	0	1	1	4106828	cluster_2
chr2L	72387	72388	galectin_3	1	+	72387	72388	0	1	1	72380	cluster_2
chr3R	24048306	24048307	CG5986_1	1	+	24048306	24048307	0	1	1	24048304	cluster_2
chr2R	16856223	16856224	CG5935_1	1	+	16856223	16856224	0	1	1	16856222	cluster_2
chr4	1031442	1031443	ATPsyn-beta_1	1	+	1031442	1031443	0	1	1	1031441	cluster_2
chr3L	3328887	3328888	Strip_1	1	-	3328887	3328888	0	1	1	3328884	cluster_2
chr3R	12997536	12997537	CG17327_1	1	-	12997536	12997537	0	1	1	12997535	cluster_2
chr3L	16583008	16583009	CG4157_1	1	+	16583008	16583009	0	1	1	16583007	cluster_2
chr3L	1517610	1517611	Psa_2	1	+	1517610	1517611	0	1	1	1517609	cluster_2
chrX	15746654	15746655	Tcp-1zeta_1	1	+	15746654	15746655	0	1	1	15746653	cluster_2
chr2L	19426297	19426298	CG13085_1	1	+	19426297	19426298	0	1	1	19426296	cluster_2
chr2L	19051969	19051970	Rpn3_1	1	+	19051969	19051970	0	1	1	19051968	cluster_2
chr2R	16855462	16855463	Fen1_1	1	-	16855462	16855463	0	1	1	16855461	cluster_2
chr3R	29153570	29153571	Rpn2_1	1	+	29153570	29153571	0	1	1	29153568	cluster_2
chr3R	4811444	4811445	CG1129_3	1	+	4811444	4811445	0	1	1	4811440	cluster_2
chr3R	30045787	30045788	RL32_2	1	-	30045787	30045788	0	1	1	30045784	cluster_2
chrX	11137021	11137022	Klp10A_1	1	-	11137021	11137022	0	1	1	11137020	cluster_2
chr3R	28889036	28889037	Doa_5	1	+	28889036	28889037	0	1	1	28889034	cluster_2
chrX	18788170	18788171	CG6961_1	1	-	18788170	18788171	0	1	1	18788169	cluster_2
chrX	1386728	1386729	CG32813_2	1	+	1386728	1386729	0	1	1	1386727	cluster_2
chr2R	7535978	7535979	CG2137_1	1	+	7535978	7535979	0	1	1	7535971	cluster_2
chr3L	2632276	2632277	MEP-1_4	1	+	2632276	2632277	0	1	1	2632274	cluster_2
chr2L	74114	74115	galectin_1	1	+	74114	74115	0	1	1	74107	cluster_2
chr2L	16352620	16352621	chif_1	1	-	16352620	16352621	0	1	1	16352619	cluster_2
chr3L	3148360	3148361	CG12082_1	1	-	3148360	3148361	0	1	1	3148357	cluster_2
chrX	2010783	2010784	east_4	1	+	2010783	2010784	0	1	1	2010781	cluster_2
chr2R	8069811	8069812	lig_1	1	+	8069811	8069812	0	1	1	8069803	cluster_2
chr2R	23357687	23357688	CG9875_1	1	+	23357687	23357688	0	1	1	23357685	cluster_2
chrX	2012311	2012312	east_3	1	+	2012311	2012312	0	1	1	2012309	cluster_2
chr3L	4103599	4103600	CG14991_1	1	+	4103599	4103600	0	1	1	4103595	cluster_2
chr3R	24048260	24048261	Rox8_1	1	-	24048260	24048261	0	1	1	24048258	cluster_2
chrX	5420862	5420863	CG3249_1	1	-	5420862	5420863	0	1	1	5420857	cluster_2
chr2R	9590872	9590873	Map60_1	1	+	9590872	9590873	0	1	1	9590863	cluster_2
chr3L	3148657	3148658	BtbVII_3	1	+	3148657	3148658	0	1	1	3148654	cluster_2
chr3R	29151732	29151733	ligatin_1	1	-	29151732	29151733	0	1	1	29151730	cluster_2
chr3R	25516119	25516120	msi_4	1	+	25516119	25516120	0	1	1	25516117	cluster_2
chrX	9155004	9155005	His3.3B_2	1	-	9155004	9155005	0	1	1	9154995	cluster_2
chr3R	5463886	5463887	PEK_2	1	-	5463886	5463887	0	1	1	5463881	cluster_2
chr2R	20320968	20320969	CG8920_1	1	+	20320968	20320969	0	1	1	20320966	cluster_2
chr3R	19888199	19888200	OPS1_1	1	-	19888199	19888200	0	1	1	19888198	cluster_2
chr2R	12504724	12504725	fdl_2	1	-	12504724	12504725	0	1	1	12504723	cluster_2
chr2L	15262883	15262884	yuri_3	1	-	15262883	15262884	0	1	1	15262882	cluster_2
chrX	9162139	9162140	CG44532_1	1	+	9162139	9162140	0	1	1	9162130	cluster_2
chrX	654976	654977	Hmt4-20_2	1	-	654976	654977	0	1	1	654970	cluster_2
chr3R	4359884	4359885	CG1090_1	1	+	4359884	4359885	0	1	1	4359880	cluster_2
chr3R	26262666	26262667	CG6154_2	1	+	26262666	26262667	0	1	1	26262664	cluster_2
chr3L	16612193	16612194	CG4086_1	1	-	16612193	16612194	0	1	1	16612192	cluster_2
chr3R	28887685	28887686	CG33203_1	1	-	28887685	28887686	0	1	1	28887683	cluster_2
chr3R	28888079	28888080	Doa_6	1	+	28888079	28888080	0	1	1	28888077	cluster_2
chrX	623512	623513	CG13369_1	1	+	623512	623513	0	1	1	623506	cluster_2
chr3L	833381	833382	CG13900_1	1	-	833381	833382	0	1	1	833373	cluster_2
chr3R	12426573	12426574	Sas_1	1	+	12426573	12426574	0	1	1	12426572	cluster_2
chr3L	3148908	3148909	BtbVII_2	1	+	3148908	3148909	0	1	1	3148905	cluster_2
chr3R	27922332	27922333	BCAS2_1	1	-	27922332	27922333	0	1	1	27922330	cluster_2
chr3R	30015375	30015376	CG7920_1	1	-	30015375	30015376	0	1	1	30015372	cluster_2
chr3R	5613363	5613364	Atu_1	1	+	5613363	5613364	0	1	1	5613358	cluster_2
chrX	9162087	9162088	Zpr1_1	1	-	9162087	9162088	0	1	1	9162078	cluster_2
chr2L	19426598	19426599	Pax_1	1	-	19426598	19426599	0	1	1	19426597	cluster_2
chr3L	20520758	20520759	mTerf3_1	1	-	20520758	20520759	0	1	1	20520756	cluster_2
chrX	9163258	9163259	mei-P26_3	1	+	9163258	9163259	0	1	1	9163249	cluster_2
chrX	656376	656377	CG16983_1	1	+	656376	656377	0	1	1	656370	cluster_2
chr2L	20734284	20734285	CG9318_1	1	-	20734284	20734285	0	1	1	20734282	cluster_2
chr3L	4102696	4102697	CG14995_3	1	-	4102696	4102697	0	1	1	4102692	cluster_2
chr3L	20509592	20509593	CG32425_2	1	+	20509592	20509593	0	1	1	20509590	cluster_2
chr3L	1331769	1331770	msd1_1	1	+	1331769	1331770	0	1	1	1331768	cluster_2
chr3R	25247884	25247885	Nup37_1	1	+	25247884	25247885	0	1	1	25247882	cluster_2
chr3L	12523951	12523952	CG4107_1	1	-	12523951	12523952	0	1	1	12523950	cluster_2
chrX	9158487	9158488	Ost48_1	1	-	9158487	9158488	0	1	1	9158478	cluster_2
chr2L	4456801	4456802	Gs1l_1	1	-	4456801	4456802	0	1	1	4456797	cluster_2
chrX	8116099	8116100	Gclc_1	1	-	8116099	8116100	0	1	1	8116091	cluster_2
chr3R	26870566	26870567	BM-40-SPARC_1	1	-	26870566	26870567	0	1	1	26870564	cluster_2
chrX	15860135	15860136	GBB1_1	1	+	15860135	15860136	0	1	1	15860134	cluster_2
chrX	6823219	6823220	Atx-1_1	1	+	6823219	6823220	0	1	1	6823213	cluster_2
chr2R	14256222	14256223	Hsc70-5_1	1	-	14256222	14256223	0	1	1	14256221	cluster_2
chrX	17149043	17149044	CG5010_1	1	+	17149043	17149044	0	1	1	17149042	cluster_2
chr2R	16123447	16123448	CG30095_1	1	+	16123447	16123448	0	1	1	16123446	cluster_2
chrX	9158588	9158589	Dip1_1	1	+	9158588	9158589	0	1	1	9158579	cluster_2
chrX	22455835	22455836	CG14619_4	1	+	22455835	22455836	0	1	1	22455833	cluster_2
chrX	8142239	8142240	Smox_1	1	-	8142239	8142240	0	1	1	8142231	cluster_2
chr3L	4103278	4103279	CG14995_1	1	-	4103278	4103279	0	1	1	4103274	cluster_2
chr3L	6743158	6743159	dikar_1	1	-	6743158	6743159	0	1	1	6743152	cluster_2
chr2L	4813013	4813014	CG15629_1	1	+	4813013	4813014	0	1	1	4813009	cluster_2
chr3R	17080247	17080248	kuk_3	1	+	17080247	17080248	0	1	1	17080246	cluster_2
chr3L	15566016	15566017	dop_1	1	+	15566016	15566017	0	1	1	15566015	cluster_2
chr2R	13855777	13855778	CG6553_1	1	-	13855777	13855778	0	1	1	13855776	cluster_2
chr3R	9340677	9340678	CG45050_2	1	+	9340677	9340678	0	1	1	9340668	cluster_2
chr3R	24047009	24047010	Rox8_4	1	-	24047009	24047010	0	1	1	24047007	cluster_2
chr3R	24047989	24047990	CG5422_1	1	-	24047989	24047990	0	1	1	24047987	cluster_2
chrX	11125245	11125246	CG16916_1	1	+	11125245	11125246	0	1	1	11125244	cluster_2
chr2L	6472064	6472065	CG9535_1	1	-	6472064	6472065	0	1	1	6472058	cluster_2
chr2R	20319207	20319208	CG8920_3	1	+	20319207	20319208	0	1	1	20319205	cluster_2
chr3L	4102401	4102402	CG14995_4	1	-	4102401	4102402	0	1	1	4102397	cluster_2
chr3L	1602922	1602923	CG33791_2	1	+	1602922	1602923	0	1	1	1602921	cluster_2
chr2L	558983	558984	rempA_2	1	-	558983	558984	0	1	1	558978	cluster_2
chrX	621562	621563	mod(r)_2	1	+	621562	621563	0	1	1	621556	cluster_2
chr3L	4102959	4102960	CG14995_2	1	-	4102959	4102960	0	1	1	4102955	cluster_2
chr3L	1602655	1602656	CG12104_1	1	-	1602655	1602656	0	1	1	1602654	cluster_2
chr2R	20328333	20328334	CG8929_1	1	+	20328333	20328334	0	1	1	20328331	cluster_2
chr3R	24047816	24047817	CG5986_2	1	+	24047816	24047817	0	1	1	24047814	cluster_2
chr2R	7988462	7988463	Nup44A_2	1	+	7988462	7988463	0	1	1	7988455	cluster_2
chr2R	18172584	18172585	Dgp-1_1	1	-	18172584	18172585	0	1	1	18172583	cluster_2
chr2R	14267913	14267914	CG8547_1	1	-	14267913	14267914	0	1	1	14267912	cluster_2
chrX	19259904	19259905	rictor_2	1	-	19259904	19259905	0	1	1	19259903	cluster_2
chr3R	23358818	23358819	RS3_1	1	+	23358818	23358819	0	1	1	23358816	cluster_2
chr3R	24047672	24047673	Rox8_2	1	-	24047672	24047673	0	1	1	24047670	cluster_2
chrX	2012648	2012649	east_2	1	+	2012648	2012649	0	1	1	2012646	cluster_2
chr2R	20641749	20641750	CG11110_1	1	+	20641749	20641750	0	1	1	20641747	cluster_2
chr3R	9006456	9006457	CG11982_1	1	+	9006456	9006457	0	1	1	9006447	cluster_2
chr2R	7812044	7812045	CG1550_1	1	-	7812044	7812045	0	1	1	7812037	cluster_2
chr3L	6742782	6742783	dikar_2	1	-	6742782	6742783	0	1	1	6742776	cluster_2
chrX	22455391	22455392	wap_1	1	-	22455391	22455392	0	1	1	22455389	cluster_2
chr2L	3056598	3056599	CG3523_2	1	+	3056598	3056599	0	1	1	3056595	cluster_2
chr3L	13486272	13486273	Abp1_1	1	-	13486272	13486273	0	1	1	13486271	cluster_2
chrX	2052685	2052686	CG4313_1	1	+	2052685	2052686	0	1	1	2052683	cluster_2
chr3R	21024184	21024185	CG17278_1	1	-	21024184	21024185	0	1	1	21024182	cluster_2
chr3R	15131923	15131924	CG42788_1	1	-	15131923	15131924	0	1	1	15131922	cluster_2
chr2L	109564	109565	Sam-S_1	1	+	109564	109565	0	1	1	109563	cluster_2
chr3R	25249338	25249339	Nup358_1	1	+	25249338	25249339	0	1	1	25249336	cluster_2
chr3L	18673362	18673363	Capr_1	1	-	18673362	18673363	0	1	1	18673361	cluster_2
chrX	6276711	6276712	CG3566_1	1	-	6276711	6276712	0	1	1	6276705	cluster_2
chrX	656696	656697	SkpA_2	1	+	656696	656697	0	1	1	656690	cluster_2
chrX	15859368	15859369	AlkB_1	1	-	15859368	15859369	0	1	1	15859367	cluster_2
chr2L	19131864	19131865	CG10687_1	1	-	19131864	19131865	0	1	1	19131863	cluster_2
chr3R	5613078	5613079	CG2161_1	1	-	5613078	5613079	0	1	1	5613073	cluster_2
chr2R	24938379	24938380	CG3760_1	1	+	24938379	24938380	0	1	1	24938377	cluster_2
chr3R	5612807	5612808	Rga_1	1	-	5612807	5612808	0	1	1	5612802	cluster_2
chr3R	9006167	9006168	Prosbeta3_1	1	-	9006167	9006168	0	1	1	9006158	cluster_2
chr3L	16112409	16112410	Zn72D_2	1	-	16112409	16112410	0	1	1	16112408	cluster_2
chr3R	23933530	23933531	RpS19b_1	1	-	23933530	23933531	0	1	1	23933528	cluster_2
chr2L	21629924	21629925	CG2207_1	1	-	21629924	21629925	0	1	1	21629922	cluster_2
chr3R	29146932	29146933	CG14511_1	1	-	29146932	29146933	0	1	1	29146930	cluster_2
chr2L	19424037	19424038	CG16771_2	1	+	19424037	19424038	0	1	1	19424036	cluster_2
chr3L	16112628	16112629	Zn72D_1	1	-	16112628	16112629	0	1	1	16112627	cluster_2
chr3L	14029134	14029135	ptip_1	1	-	14029134	14029135	0	1	1	14029133	cluster_2
chr2R	7249164	7249165	Gadd45_1	1	+	7249164	7249165	0	1	1	7249157	cluster_2
chrX	19261247	19261248	rictor_1	1	-	19261247	19261248	0	1	1	19261246	cluster_2
chr2L	21658738	21658739	Cul2_1	1	+	21658738	21658739	0	1	1	21658736	cluster_2
chr3R	30806618	30806619	wts_1	1	-	30806618	30806619	0	1	1	30806615	cluster_2
chr2R	8067978	8067979	lig_3	1	+	8067978	8067979	0	1	1	8067970	cluster_2
chrX	19135867	19135868	Obp18a_1	1	-	19135867	19135868	0	1	1	19135866	cluster_2
chr3L	15535417	15535418	CrebA_1	1	+	15535417	15535418	0	1	1	15535416	cluster_2
chr2L	8415762	8415763	CG13388_2	1	+	8415762	8415763	0	1	1	8415754	cluster_2
chrX	9579976	9579977	CG32699_1	1	-	9579976	9579977	0	1	1	9579967	cluster_2
chr3L	17486247	17486248	CG6333_1	1	-	17486247	17486248	0	1	1	17486246	cluster_2
chr3L	11118465	11118466	fd68A_3	1	-	11118465	11118466	0	1	1	11118464	cluster_2
chr2R	18853019	18853020	CG18190_1	1	-	18853019	18853020	0	1	1	18853018	cluster_2
chrX	19748927	19748928	Alr_1	1	+	19748927	19748928	0	1	1	19748926	cluster_2
chr2R	23548252	23548253	levy_1	1	+	23548252	23548253	0	1	1	23548250	cluster_2
chr2R	20326786	20326787	MED8_1	1	-	20326786	20326787	0	1	1	20326784	cluster_2
chrX	19642811	19642812	CG12237_1	1	-	19642811	19642812	0	1	1	19642810	cluster_2
chr2R	23548154	23548155	wmd_1	1	-	23548154	23548155	0	1	1	23548152	cluster_2
chr3R	26042615	26042616	gro_2	1	+	26042615	26042616	0	1	1	26042613	cluster_2
chr2L	6048265	6048266	CG12393_1	1	+	6048265	6048266	0	1	1	6048259	cluster_2
chr2R	24938242	24938243	CG3760_2	1	+	24938242	24938243	0	1	1	24938240	cluster_2
chr2R	24743812	24743813	CG30421_1	1	+	24743812	24743813	0	1	1	24743810	cluster_2
chr2R	8067668	8067669	CG17977_1	1	-	8067668	8067669	0	1	1	8067660	cluster_2
chr2R	18835265	18835266	CG15083_1	1	+	18835265	18835266	0	1	1	18835264	cluster_2
chr2R	24131855	24131856	tamo_2	1	-	24131855	24131856	0	1	1	24131853	cluster_2
chr3L	16114307	16114308	Taf4_1	1	+	16114307	16114308	0	1	1	16114306	cluster_2
chr2R	6221039	6221040	bin3_2	1	+	6221039	6221040	0	1	1	6221033	cluster_2
chr2R	7829063	7829064	CG18853_1	1	+	7829063	7829064	0	1	1	7829056	cluster_2
chr3L	1302680	1302681	Rac1_1	1	-	1302680	1302681	0	1	1	1302679	cluster_2
chr3L	6944679	6944680	tow_1	1	+	6944679	6944680	0	1	1	6944673	cluster_2
chr2R	13960715	13960716	CATL_1	1	+	13960715	13960716	0	1	1	13960714	cluster_2
chrX	19643900	19643901	Sec61gamma_1	1	+	19643900	19643901	0	1	1	19643899	cluster_2
chr3R	29858915	29858916	CG7824_1	1	-	29858915	29858916	0	1	1	29858913	cluster_2
chr3L	16581566	16581567	Smn_1	1	-	16581566	16581567	0	1	1	16581565	cluster_2
chrX	15746197	15746198	CG8944_1	1	-	15746197	15746198	0	1	1	15746196	cluster_2
chr3L	5813085	5813086	mad2_1	1	-	5813085	5813086	0	1	1	5813080	cluster_2
chrX	5421527	5421528	CG4165_4	1	+	5421527	5421528	0	1	1	5421522	cluster_2
chr2R	24795481	24795482	ETH_1	1	-	24795481	24795482	0	1	1	24795479	cluster_2
chr2R	12174818	12174819	CG8862_1	1	+	12174818	12174819	0	1	1	12174817	cluster_2
chr2R	10125912	10125913	gem_2	1	+	10125912	10125913	0	1	1	10125911	cluster_2
chr3L	4254781	4254782	CG1265_1	1	+	4254781	4254782	0	1	1	4254777	cluster_2
chr3L	18622097	18622098	not_1	1	-	18622097	18622098	0	1	1	18622096	cluster_2
chr3R	24585148	24585149	CG13625_1	1	-	24585148	24585149	0	1	1	24585146	cluster_2
chr2R	8131301	8131302	Pbp49_1	1	-	8131301	8131302	0	1	1	8131293	cluster_2
chr3R	21269026	21269027	CG3320_1	1	-	21269026	21269027	0	1	1	21269024	cluster_2
chr2L	8415250	8415251	CG13398_1	1	-	8415250	8415251	0	1	1	8415242	cluster_2
chr3R	8357334	8357335	stck_2	1	+	8357334	8357335	0	1	1	8357326	cluster_2
chr3L	16588568	16588569	l(3)73Ah_1	1	+	16588568	16588569	0	1	1	16588567	cluster_2
chr2R	18834741	18834742	CG15098_1	1	-	18834741	18834742	0	1	1	18834740	cluster_2
chr3L	4254291	4254292	ago_1	1	-	4254291	4254292	0	1	1	4254287	cluster_2
chr3L	16581264	16581265	Smn_2	1	-	16581264	16581265	0	1	1	16581263	cluster_2
chr3L	9429813	9429814	RpS17_1	1	-	9429813	9429814	0	1	1	9429804	cluster_2
chrX	16441406	16441407	rngo_2	1	+	16441406	16441407	0	1	1	16441405	cluster_2
chr2R	20640998	20640999	maf-S_1	1	+	20640998	20640999	0	1	1	20640996	cluster_2
chr3L	4254036	4254037	ago_2	1	-	4254036	4254037	0	1	1	4254032	cluster_2
chr2L	868351	868352	CG4276_1	1	-	868351	868352	0	1	1	868343	cluster_2
chr3R	20252769	20252770	cic_2	1	+	20252769	20252770	0	1	1	20252767	cluster_2
chrX	13561671	13561672	CG32633_1	1	+	13561671	13561672	0	1	1	13561670	cluster_2
chr2R	23864376	23864377	CG4585_3	1	-	23864376	23864377	0	1	1	23864374	cluster_2
chr2R	11632579	11632580	CG9005_2	1	-	11632579	11632580	0	1	1	11632578	cluster_2
chrX	16441279	16441280	CG9947_1	1	-	16441279	16441280	0	1	1	16441278	cluster_2
chr3R	18199575	18199576	Ssdp_1	1	-	18199575	18199576	0	1	1	18199574	cluster_2
chr3L	4414666	4414667	DOR_2	1	+	4414666	4414667	0	1	1	4414662	cluster_2
chr2L	19427113	19427114	CG16771_1	1	+	19427113	19427114	0	1	1	19427112	cluster_2
chr3R	22686840	22686841	CG17625_1	1	+	22686840	22686841	0	1	1	22686838	cluster_2
chr2L	415068	415069	ebi_1	1	+	415068	415069	0	1	1	415064	cluster_2
chr2R	8131456	8131457	CG2163_1	1	+	8131456	8131457	0	1	1	8131448	cluster_2
chr3R	8356992	8356993	stck_3	1	+	8356992	8356993	0	1	1	8356984	cluster_2
chr2R	18440440	18440441	CG30118_1	1	-	18440440	18440441	0	1	1	18440439	cluster_2
chr3L	834094	834095	CG42553_1	1	+	834094	834095	0	1	1	834086	cluster_2
chrX	9554630	9554631	CG2998_1	1	+	9554630	9554631	0	1	1	9554621	cluster_2
chr2R	19292162	19292163	CG15119_1	1	-	19292162	19292163	0	1	1	19292161	cluster_2
chr3R	10109598	10109599	Fmr1_3	1	-	10109598	10109599	0	1	1	10109597	cluster_2
chrX	621209	621210	CG13365_1	1	-	621209	621210	0	1	1	621203	cluster_2
chr2L	11280315	11280316	Ppt2_1	1	+	11280315	11280316	0	1	1	11280314	cluster_2
chr3R	27582857	27582858	CG5692_1	1	+	27582857	27582858	0	1	1	27582855	cluster_2
chr2L	867984	867985	aru_1	1	-	867984	867985	0	1	1	867976	cluster_2
chr2L	8030731	8030732	CG7392_1	1	+	8030731	8030732	0	1	1	8030723	cluster_2
chr3L	18622694	18622695	bora_1	1	+	18622694	18622695	0	1	1	18622693	cluster_2
chr4	1029344	1029345	CG11077_1	1	-	1029344	1029345	0	1	1	1029343	cluster_2
chr3L	4414361	4414362	DOR_3	1	+	4414361	4414362	0	1	1	4414357	cluster_2
chrX	19748343	19748344	Alr_2	1	+	19748343	19748344	0	1	1	19748342	cluster_2
chr3R	27582204	27582205	wdb_1	1	-	27582204	27582205	0	1	1	27582202	cluster_2
chr2R	9586678	9586679	CG12929_1	1	-	9586678	9586679	0	1	1	9586669	cluster_2
chr2L	16352935	16352936	CG4455_1	1	+	16352935	16352936	0	1	1	16352934	cluster_2
chr3L	3239327	3239328	CG17746_2	1	-	3239327	3239328	0	1	1	3239324	cluster_2
chr3L	20521009	20521010	CG5104_1	1	+	20521009	20521010	0	1	1	20521007	cluster_2
chrX	7931376	7931377	CG10777_1	1	-	7931376	7931377	0	1	1	7931369	cluster_2
chrX	19664596	19664597	Ssu72_1	1	+	19664596	19664597	0	1	1	19664595	cluster_2
chr3R	5659907	5659908	CG2182_1	1	-	5659907	5659908	0	1	1	5659902	cluster_2
chr2L	16326218	16326219	cact_1	1	-	16326218	16326219	0	1	1	16326217	cluster_2
chr3L	16612490	16612491	CG4101_1	1	+	16612490	16612491	0	1	1	16612489	cluster_2
chrX	19663995	19663996	CG14223_1	1	-	19663995	19663996	0	1	1	19663994	cluster_2
chr2R	10569941	10569942	psq_2	1	+	10569941	10569942	0	1	1	10569940	cluster_2
chr2L	1158661	1158662	Tango14_1	1	+	1158661	1158662	0	1	1	1158660	cluster_2
chr3R	25882575	25882576	SppL_1	1	+	25882575	25882576	0	1	1	25882573	cluster_2
chrX	11146589	11146590	CG1404_1	1	-	11146589	11146590	0	1	1	11146588	cluster_2
chr3R	25882013	25882014	SppL_2	1	+	25882013	25882014	0	1	1	25882011	cluster_2
chrX	6261137	6261138	CG3781_1	1	+	6261137	6261138	0	1	1	6261131	cluster_2
chr2L	5055013	5055014	CG14036_1	1	-	5055013	5055014	0	1	1	5055008	cluster_2
chrX	19491924	19491925	pcm_1	1	-	19491924	19491925	0	1	1	19491923	cluster_2
chr3R	30046156	30046157	RL32_1	1	-	30046156	30046157	0	1	1	30046153	cluster_2
chr2L	6082582	6082583	Kr-h1_2	1	+	6082582	6082583	0	1	1	6082576	cluster_2
chr3L	9713794	9713795	SH3PX1_1	1	-	9713794	9713795	0	1	1	9713785	cluster_2
chrX	8094057	8094058	CG2257_1	1	-	8094057	8094058	0	1	1	8094049	cluster_2
chr3L	14051239	14051240	CG6833_1	1	+	14051239	14051240	0	1	1	14051238	cluster_2
chr2R	9116125	9116126	Su(var)2-10_1	1	+	9116125	9116126	0	1	1	9116116	cluster_2
chr3L	1862213	1862214	R_1	1	-	1862213	1862214	0	1	1	1862212	cluster_2
chrX	657137	657138	SkpA_1	1	+	657137	657138	0	1	1	657131	cluster_2
chr3R	24582854	24582855	CG13624_1	1	-	24582854	24582855	0	1	1	24582852	cluster_2
chr3R	15330740	15330741	mRpL9_1	1	+	15330740	15330741	0	1	1	15330739	cluster_2
chr2R	5980087	5980088	mle_2	1	-	5980087	5980088	0	1	1	5980082	cluster_2
chr3R	14724254	14724255	kibra_1	1	-	14724254	14724255	0	1	1	14724253	cluster_2
chr3R	10109958	10109959	Fmr1_2	1	-	10109958	10109959	0	1	1	10109957	cluster_2
chr2L	8029524	8029525	baf_1	1	+	8029524	8029525	0	1	1	8029516	cluster_2
chr3L	20309661	20309662	polo_2	1	+	20309661	20309662	0	1	1	20309659	cluster_2
chrX	5419090	5419091	spoon_2	1	-	5419090	5419091	0	1	1	5419085	cluster_2
chr3R	4450833	4450834	CG31522_3	1	-	4450833	4450834	0	1	1	4450829	cluster_2
chr3L	16587057	16587058	Syx8_1	1	-	16587057	16587058	0	1	1	16587056	cluster_2
chrX	5916792	5916793	CG3011_1	1	-	5916792	5916793	0	1	1	5916787	cluster_2
chr2R	20670487	20670488	exu_3	1	-	20670487	20670488	0	1	1	20670485	cluster_2
chr3R	9504660	9504661	CG8149_1	1	+	9504660	9504661	0	1	1	9504651	cluster_2
chr3L	15498985	15498986	CG7275_1	1	+	15498985	15498986	0	1	1	15498984	cluster_2
chr2R	6657364	6657365	CG3273_1	1	+	6657364	6657365	0	1	1	6657358	cluster_2
chr2R	20618659	20618660	CG9945_1	1	+	20618659	20618660	0	1	1	20618657	cluster_2
chr3L	18822653	18822654	Cat_1	1	+	18822653	18822654	0	1	1	18822652	cluster_2
chr2R	14270642	14270643	SelD_1	1	-	14270642	14270643	0	1	1	14270641	cluster_2
chr2R	13961159	13961160	Cp1_2	1	+	13961159	13961160	0	1	1	13961158	cluster_2
chr2R	14270960	14270961	conv_1	1	+	14270960	14270961	0	1	1	14270959	cluster_2
chrX	17125908	17125909	CG5004_3	1	+	17125908	17125909	0	1	1	17125907	cluster_2
chr3L	16587119	16587120	CG32163_2	1	+	16587119	16587120	0	1	1	16587118	cluster_2
chrX	15334206	15334207	HDAC6_3	1	+	15334206	15334207	0	1	1	15334205	cluster_2
chr3R	22583178	22583179	Dph5_1	1	-	22583178	22583179	0	1	1	22583176	cluster_2
chr3L	19635627	19635628	wnd_2	1	-	19635627	19635628	0	1	1	19635626	cluster_2
chrX	5917163	5917164	CG3726_1	1	+	5917163	5917164	0	1	1	5917158	cluster_2
chrX	18634902	18634903	wgn_1	1	-	18634902	18634903	0	1	1	18634901	cluster_2
chr2R	9114287	9114288	Phax_1	1	+	9114287	9114288	0	1	1	9114278	cluster_2
chrX	15335163	15335164	HDAC6_1	1	+	15335163	15335164	0	1	1	15335162	cluster_2
chr3R	5591434	5591435	noi_1	1	-	5591434	5591435	0	1	1	5591429	cluster_2
chrX	15334529	15334530	HDAC6_2	1	+	15334529	15334530	0	1	1	15334528	cluster_2
chr3L	9855279	9855280	RasGAP1_1	1	-	9855279	9855280	0	1	1	9855270	cluster_2
chr2L	16325383	16325384	cact_4	1	-	16325383	16325384	0	1	1	16325382	cluster_2
chr3R	23356568	23356569	Sec13_1	1	+	23356568	23356569	0	1	1	23356566	cluster_2
chrX	5690041	5690042	cv_2	1	+	5690041	5690042	0	1	1	5690036	cluster_2
chr3R	23933915	23933916	CG5854_1	1	+	23933915	23933916	0	1	1	23933913	cluster_2
chrX	9089516	9089517	CG7033_1	1	+	9089516	9089517	0	1	1	9089507	cluster_2
chr2L	6339803	6339804	Cpr_3	1	+	6339803	6339804	0	1	1	6339797	cluster_2
chr2L	1185896	1185897	CG5001_2	1	+	1185896	1185897	0	1	1	1185895	cluster_2
chr3R	5660687	5660688	CG1109_1	1	+	5660687	5660688	0	1	1	5660682	cluster_2
chr3R	31794012	31794013	Acf1_1	1	+	31794012	31794013	0	1	1	31794009	cluster_2
chr3R	31793942	31793943	CG2118_1	1	-	31793942	31793943	0	1	1	31793939	cluster_2
chr3R	12720781	12720782	Men_2	1	-	12720781	12720782	0	1	1	12720780	cluster_2
chr3R	31793715	31793716	CG2118_2	1	-	31793715	31793716	0	1	1	31793712	cluster_2
chr3R	23053505	23053506	p53_2	1	-	23053505	23053506	0	1	1	23053503	cluster_2
chr3R	4400000	4400001	CG9853_2	1	-	4400000	4400001	0	1	1	4399996	cluster_2
chrX	5689425	5689426	CG3160_1	1	-	5689425	5689426	0	1	1	5689420	cluster_2
chr2R	9092804	9092805	CG8080_2	1	-	9092804	9092805	0	1	1	9092795	cluster_2
chr2R	8649649	8649650	ptc_1	1	+	8649649	8649650	0	1	1	8649641	cluster_2
chr3R	13687212	13687213	omd_1	1	-	13687212	13687213	0	1	1	13687211	cluster_2
chr3L	1302956	1302957	CG9149_1	1	+	1302956	1302957	0	1	1	1302955	cluster_2
chr2R	17027222	17027223	RhoGEF2_1	1	+	17027222	17027223	0	1	1	17027221	cluster_2
chr3R	30046470	30046471	CG7943_2	1	+	30046470	30046471	0	1	1	30046467	cluster_2
chr2R	19292547	19292548	Tab2_2	1	+	19292547	19292548	0	1	1	19292546	cluster_2
chr3R	9340130	9340131	CG45050_3	1	+	9340130	9340131	0	1	1	9340121	cluster_2
chr3L	14786817	14786818	Tdrd3_1	1	+	14786817	14786818	0	1	1	14786816	cluster_2
chr4	69359	69360	pan_4	1	+	69359	69360	0	1	1	69353	cluster_2
chrX	11348137	11348138	CG11756_1	1	+	11348137	11348138	0	1	1	11348136	cluster_2
chr3R	9049242	9049243	Nmdmc_2	1	-	9049242	9049243	0	1	1	9049233	cluster_2
chr3R	31793450	31793451	CG2118_3	1	-	31793450	31793451	0	1	1	31793447	cluster_2
chr2L	16325616	16325617	cact_3	1	-	16325616	16325617	0	1	1	16325615	cluster_2
chrX	15738919	15738920	CG11679_1	1	-	15738919	15738920	0	1	1	15738918	cluster_2
chr2R	17871979	17871980	CG5784_1	1	-	17871979	17871980	0	1	1	17871978	cluster_2
chrX	11340104	11340105	Kap3_1	1	-	11340104	11340105	0	1	1	11340103	cluster_2
chr3L	3071130	3071131	CG11486_5	1	+	3071130	3071131	0	1	1	3071127	cluster_2
chr2L	2129232	2129233	CG4259_1	1	-	2129232	2129233	0	1	1	2129230	cluster_2
chrX	625193	625194	CG13364_1	1	-	625193	625194	0	1	1	625187	cluster_2
chr2R	9094619	9094620	CG13741_1	1	-	9094619	9094620	0	1	1	9094610	cluster_2
chrX	5418554	5418555	spoon_3	1	-	5418554	5418555	0	1	1	5418549	cluster_2
chr2R	5980777	5980778	mle_1	1	-	5980777	5980778	0	1	1	5980772	cluster_2
chrX	15761263	15761264	mRpL3_1	1	+	15761263	15761264	0	1	1	15761262	cluster_2
chr3R	24585644	24585645	mld_2	1	+	24585644	24585645	0	1	1	24585642	cluster_2
chr2R	24146922	24146923	Dat_1	1	+	24146922	24146923	0	1	1	24146920	cluster_2
chrX	15749178	15749179	CG8239_1	1	+	15749178	15749179	0	1	1	15749177	cluster_2
chr2L	9966981	9966982	CG5838_1	1	-	9966981	9966982	0	1	1	9966972	cluster_2
chr2R	6810493	6810494	ubl_1	1	-	6810493	6810494	0	1	1	6810487	cluster_2
chr3R	9780038	9780039	CG12947_1	1	+	9780038	9780039	0	1	1	9780029	cluster_2
chrX	11149342	11149343	Lint-1_2	1	+	11149342	11149343	0	1	1	11149341	cluster_2
chr3L	16587292	16587293	CG32163_1	1	+	16587292	16587293	0	1	1	16587291	cluster_2
chr3R	28340345	28340346	Moca-cyp_1	1	+	28340345	28340346	0	1	1	28340343	cluster_2
chr3R	10110164	10110165	Fmr1_1	1	-	10110164	10110165	0	1	1	10110163	cluster_2
chrX	11149452	11149453	Lint-1_1	1	+	11149452	11149453	0	1	1	11149451	cluster_2
chr3R	5591766	5591767	VATE_1	1	+	5591766	5591767	0	1	1	5591761	cluster_2
chr3R	24050729	24050730	Atg6_1	1	-	24050729	24050730	0	1	1	24050727	cluster_2
chr3L	18820695	18820696	CG14073_1	1	-	18820695	18820696	0	1	1	18820694	cluster_2
chr2R	19462972	19462973	par-1_2	1	+	19462972	19462973	0	1	1	19462971	cluster_2
chr2R	24133550	24133551	tamo_1	1	-	24133550	24133551	0	1	1	24133548	cluster_2
chr2R	8901355	8901356	MrgBP_1	1	-	8901355	8901356	0	1	1	8901347	cluster_2
chr2R	10811095	10811096	mms4_1	1	+	10811095	10811096	0	1	1	10811094	cluster_2
chr2R	7825520	7825521	phr_1	1	+	7825520	7825521	0	1	1	7825513	cluster_2
chr3R	14731275	14731276	CG7530_2	1	-	14731275	14731276	0	1	1	14731274	cluster_2
chr3L	200222	200223	mri_1	1	+	200222	200223	0	1	1	200220	cluster_2
chrX	8558752	8558753	IntS4_1	1	-	8558752	8558753	0	1	1	8558744	cluster_2
chr2L	13166948	13166949	CG5216_1	1	+	13166948	13166949	0	1	1	13166947	cluster_2
chr2L	13165017	13165018	DnaJ-H_2	1	-	13165017	13165018	0	1	1	13165016	cluster_2
chr3L	18899114	18899115	RpL26_1	1	+	18899114	18899115	0	1	1	18899113	cluster_2
chr3L	18898834	18898835	RpL26_2	1	+	18898834	18898835	0	1	1	18898833	cluster_2
chr2R	7825236	7825237	phr_2	1	+	7825236	7825237	0	1	1	7825229	cluster_2
chr2R	21608124	21608125	CG10433_1	1	-	21608124	21608125	0	1	1	21608122	cluster_2
chr2L	22537671	22537672	CG17490_2	1	+	22537671	22537672	0	1	1	22537669	cluster_2
chr3R	14731508	14731509	CG7530_1	1	-	14731508	14731509	0	1	1	14731507	cluster_2
chr3R	12431360	12431361	Prosalpha2_1	1	+	12431360	12431361	0	1	1	12431359	cluster_2
chrX	19695049	19695050	CG14229_2	1	-	19695049	19695050	0	1	1	19695048	cluster_2
chrX	625554	625555	CG17829_1	1	+	625554	625555	0	1	1	625548	cluster_2
chr2L	6338405	6338406	CG9493_1	1	-	6338405	6338406	0	1	1	6338399	cluster_2
chrX	18790161	18790162	Pk17E_1	1	+	18790161	18790162	0	1	1	18790160	cluster_2
chr3L	1329985	1329986	mtacp1_1	1	+	1329985	1329986	0	1	1	1329984	cluster_2
chr3L	1568623	1568624	CG7879_1	1	-	1568623	1568624	0	1	1	1568622	cluster_2
chr2R	5981880	5981881	Src42A_2	1	+	5981880	5981881	0	1	1	5981875	cluster_2
chr2R	7825205	7825206	CG30383_1	1	-	7825205	7825206	0	1	1	7825198	cluster_2
chr2R	4728965	4728966	Nipped-B_1	1	-	4728965	4728966	0	1	1	4728961	cluster_2
chr3R	30807143	30807144	dj-1beta_1	1	+	30807143	30807144	0	1	1	30807140	cluster_2
chr3L	21824746	21824747	CG7414_2	1	+	21824746	21824747	0	1	1	21824744	cluster_2
chr2L	1186256	1186257	CG5001_1	1	+	1186256	1186257	0	1	1	1186255	cluster_2
chr3L	15142937	15142938	Pdi_1	1	-	15142937	15142938	0	1	1	15142936	cluster_2
chr3L	14786340	14786341	bmm_1	1	-	14786340	14786341	0	1	1	14786339	cluster_2
chr3L	15142578	15142579	Pdi_2	1	-	15142578	15142579	0	1	1	15142577	cluster_2
chr3L	203756	203757	NitFhit_1	1	+	203756	203757	0	1	1	203754	cluster_2
chr3L	1670105	1670106	RabX5_1	1	-	1670105	1670106	0	1	1	1670104	cluster_2
chr2R	23075162	23075163	CG3085_1	1	+	23075162	23075163	0	1	1	23075160	cluster_2
chr3L	8186661	8186662	ERR_1	1	-	8186661	8186662	0	1	1	8186653	cluster_2
chr3L	21823501	21823502	CG7407_1	1	+	21823501	21823502	0	1	1	21823499	cluster_2
chr3L	3376785	3376786	CG12012_1	1	+	3376785	3376786	0	1	1	3376782	cluster_2
chr3L	199795	199796	rno_1	1	-	199795	199796	0	1	1	199794	cluster_2
chr3R	23058957	23058958	CG17119_1	1	-	23058957	23058958	0	1	1	23058955	cluster_2
chr2L	8381723	8381724	Aats-ala_1	1	-	8381723	8381724	0	1	1	8381715	cluster_2
chr3L	18821172	18821173	HipHop_1	1	+	18821172	18821173	0	1	1	18821171	cluster_2
chr3L	205714	205715	Gyk_2	1	-	205714	205715	0	1	1	205712	cluster_2
chr2R	14363050	14363051	Tfb1_1	1	+	14363050	14363051	0	1	1	14363049	cluster_2
chr2L	2363503	2363504	Rab5_3	1	-	2363503	2363504	0	1	1	2363501	cluster_2
chr2R	21711608	21711609	CG30403_1	1	-	21711608	21711609	0	1	1	21711606	cluster_2
chrX	20393735	20393736	Syx16_1	1	-	20393735	20393736	0	1	1	20393733	cluster_2
[truncated: 14,973 more rows]
