# Supplementary material for: Aclarubicin stimulates RNA polymerase II elongation at closely spaced divergent promoters
Source: Sci Adv. 2023 Jun 14;9(24):eadg3257. doi: 10.1126/sciadv.adg3257 (PMC10266722; doi:10.1126/sciadv.adg3257)
Supplement: Supplementary file 2 — Supplementary excel files S1 to S4 [file sciadv.adg3257_supplementary_excel_files_s1_to_s4.zip › adg3257_Supplementary_excel_file_S3.xlsm]

## Sheet: divergent all decending
#chrom	start	end	name	score	strand	upstream promoter (0 divergent, 1 tandem)	distance
chrX	22444249	22444250	CG14621_2	1	+	0	814109
chrX	21630139	21630140	DIP1_1	1	-	0	814109
chr3L	10412814	10412815	CG12362_1	1	+	0	145678
chr3L	10267135	10267136	can_1	1	-	0	145678
chr2R	11085568	11085569	CG43188_1	1	+	0	143850
chr2R	10941717	10941718	Spn47C_1	1	-	0	143850
chr2L	21573392	21573393	CG3305_1	1	+	0	143347
chr2L	21430044	21430045	His4:CG33907_1	1	-	0	143347
chr2L	23311747	23311748	Gpb5_1	1	+	0	137412
chr2L	23174334	23174335	CG12567_1	1	-	0	137412
chr2R	1072012	1072013	rl_1	1	+	0	120760
chr2R	951251	951252	CG40498_1	1	-	0	120760
chrX	5296082	5296083	CG42749_1	1	+	0	113692
chrX	5182389	5182390	CG5062_1	1	-	0	113692
chr2R	20111510	20111511	18w_1	1	+	0	106507
chr2R	20005002	20005003	CG16898_1	1	-	0	106507
chrX	4075995	4075996	CG43689_1	1	+	0	104647
chrX	3971347	3971348	CG6414_1	1	-	0	104647
chr2R	3066530	3066531	CG42596_1	1	+	0	99190
chr2R	2967339	2967340	Scp1_1	1	-	0	99190
chr2L	12912561	12912562	ACXC_1	1	+	0	89756
chr2L	12822804	12822805	kek1_1	1	-	0	89756
chr3R	15635441	15635442	CG43335_1	1	+	0	82584
chr3R	15552856	15552857	AOX4_1	1	-	0	82584
chr3L	15808309	15808310	CG6244_1	1	+	0	79887
chr3L	15728421	15728422	comm_1	1	-	0	79887
chr3L	10771991	10771992	CG43245_1	1	+	0	75118
chr3L	10696872	10696873	NijA_1	1	-	0	75118
chrX	7528310	7528311	CG43138_1	1	+	0	74979
chrX	7453330	7453331	CG43198_1	1	-	0	74979
chr3L	10972653	10972654	CG14147_1	1	+	0	73563
chr3L	10899089	10899090	CG6391_1	1	-	0	73563
chrX	10744508	10744509	ras_1	1	+	0	71045
chrX	10673462	10673463	CG12637_1	1	-	0	71045
chrX	20327488	20327489	CG1631_1	1	+	0	70360
chrX	20257127	20257128	CG17065_1	1	-	0	70360
chrX	13527998	13527999	CG15754_1	1	+	0	70335
chrX	13457662	13457663	CG34324_1	1	-	0	70335
chr2L	3269768	3269769	CG3347_1	1	+	0	70065
chr2L	3199702	3199703	CG34393_1	1	-	0	70065
chr2R	20424337	20424338	CG12484_1	1	+	0	69274
chr2R	20355062	20355063	CG11192_1	1	-	0	69274
chr2R	1590579	1590580	CG17691_1	1	+	0	63568
chr2R	1527010	1527011	Maf1_1	1	-	0	63568
chr2L	16973063	16973064	beat-IIIb_1	1	+	0	62716
chr2L	16910346	16910347	CG6291_1	1	-	0	62716
chr2R	13753938	13753939	CG6280_1	1	+	0	60539
chr2R	13693398	13693399	CG6220_1	1	-	0	60539
chr2R	15115237	15115238	chn_3	1	+	0	58986
chr2R	15056250	15056251	CG33467_1	1	-	0	58986
chr3R	12526189	12526190	HUGN_1	1	+	0	58396
chr3R	12467792	12467793	Hsp70Ba_1	1	-	0	58396
chr2R	8327489	8327490	pdm3_1	1	+	0	58142
chr2R	8269346	8269347	CG30371_1	1	-	0	58142
chr3R	10950287	10950288	Tengl4_1	1	+	0	56801
chr3R	10893485	10893486	CG6621_1	1	-	0	56801
chr3R	19354031	19354032	CG43203_1	1	+	0	56329
chr3R	19297701	19297702	CG44174_1	1	-	0	56329
chr3L	5424108	5424109	CG34391_2	1	+	0	56075
chr3L	5368032	5368033	CG10635_1	1	-	0	56075
chrX	9030184	9030185	CG42388_3	1	+	0	55929
chrX	8974254	8974255	CG10962_1	1	-	0	55929
chr3L	10151810	10151811	CG8072_1	1	+	0	53702
chr3L	10098107	10098108	CG42825_1	1	-	0	53702
chr3R	7052289	7052290	Sodh-1_1	1	+	0	53064
chr3R	6999224	6999225	HMAN_1	1	-	0	53064
chr3R	22899286	22899287	klg_1	1	+	0	53012
chr3R	22846273	22846274	CG4704_1	1	-	0	53012
chr3L	27136552	27136553	vtd_1	1	+	0	52656
chr3L	27083895	27083896	CG40228_1	1	-	0	52656
chr3L	5131547	5131548	CG15212_1	1	+	0	52514
chr3L	5079032	5079033	Con_1	1	-	0	52514
chr2L	16601912	16601913	CG42389_2	1	+	0	51931
chr2L	16549980	16549981	CG5968_1	1	-	0	51931
chr3R	30357851	30357852	hdc_1	1	+	0	51213
chr3R	30306637	30306638	CG34300_1	1	-	0	51213
chr3R	28418186	28418187	beat-VI_1	1	+	0	50885
chr3R	28367300	28367301	CG33105_1	1	-	0	50885
chr2R	5413747	5413748	laccase2_2	1	+	0	50647
chr2R	5363099	5363100	CG10417_1	1	-	0	50647
chr3L	19387596	19387597	ms(3)76Ba_1	1	+	0	49997
chr3L	19337598	19337599	CG9614_1	1	-	0	49997
chr3R	29369334	29369335	CG45546_1	1	+	0	49739
chr3R	29319594	29319595	Cnx99A_1	1	-	0	49739
chrX	20574188	20574189	CG42580_1	1	+	0	49288
chrX	20524899	20524900	Tak1_1	1	-	0	49288
chrX	20051303	20051304	CG9570_1	1	+	0	49239
chrX	20002063	20002064	CG17003_1	1	-	0	49239
chr2L	17963392	17963393	CG5674_1	1	+	0	48381
chr2L	17915010	17915011	CG43271_1	1	-	0	48381
chr3L	6400603	6400604	CG42747_1	1	+	0	48190
chr3L	6352412	6352413	CG13300_1	1	-	0	48190
chr3R	21482294	21482295	CG7922_1	1	+	0	48171
chr3R	21434122	21434123	lbl_1	1	-	0	48171
chr3L	20188541	20188542	CG6981_1	1	+	0	48009
chr3L	20140531	20140532	CG7328_1	1	-	0	48009
chr2R	22034842	22034843	CG9308_1	1	+	0	48003
chr2R	21986838	21986839	CG30401_1	1	-	0	48003
chr2L	13106858	13106859	CG5142_1	1	+	0	46720
chr2L	13060137	13060138	CG9932_1	1	-	0	46720
chr3L	22454291	22454292	CG11449_1	1	+	0	46430
chr3L	22407860	22407861	Ten-m_1	1	-	0	46430
chr2L	22844240	22844241	CG17715_1	1	+	0	45973
chr2L	22798266	22798267	CG40439_1	1	-	0	45973
chrX	4617568	4617569	peb_1	1	+	0	45600
chrX	4571967	4571968	CG12684_1	1	-	0	45600
chr3L	7234540	7234541	CG14826_2	1	+	0	44611
chr3L	7189928	7189929	Dscam2_1	1	-	0	44611
chr3L	15207843	15207844	CG6888_1	1	+	0	44260
chr3L	15163582	15163583	CG7011_1	1	-	0	44260
chr3L	22548399	22548400	CG11404_1	1	+	0	43173
chr3L	22505225	22505226	CG43329_1	1	-	0	43173
chr2L	8825646	8825647	SoxN_1	1	+	0	43127
chr2L	8782518	8782519	CG42710_1	1	-	0	43127
chr3R	20252769	20252770	cic_2	1	+	0	42973
chr3R	20209795	20209796	CG17199_1	1	-	0	42973
chr2L	17363510	17363511	CG31804_1	1	+	0	42803
chr2L	17320706	17320707	CG45691_1	1	-	0	42803
chr3R	13587990	13587991	CG14370_1	1	+	0	42606
chr3R	13545383	13545384	CG31337_1	1	-	0	42606
chr3L	24028544	24028545	CG40045_1	1	+	0	42136
chr3L	23986407	23986408	CG40470_1	1	-	0	42136
chr3L	648516	648517	Gale_2	1	+	0	41947
chr3L	606568	606569	Reg-2_1	1	-	0	41947
chr2L	12587624	12587625	nub_3	1	+	0	41012
chr2L	12546611	12546612	bun_1	1	-	0	41012
chr2L	14924617	14924618	CG3491_1	1	+	0	40917
chr2L	14883699	14883700	Mst35Bb_1	1	-	0	40917
chr3R	31978126	31978127	CG2003_1	1	+	0	40743
chr3R	31937382	31937383	heph_3	1	-	0	40743
chr3R	8517889	8517890	CG11737_2	1	+	0	40275
chr3R	8477613	8477614	CG45263_1	1	-	0	40275
chr2L	14490862	14490863	noc_1	1	+	0	39953
chr2L	14450908	14450909	CG15283_1	1	-	0	39953
chr2R	15613853	15613854	CG42524_1	1	+	0	39840
chr2R	15574012	15574013	CG8204_1	1	-	0	39840
chr2L	16445280	16445281	Idgf1_1	1	+	0	39330
chr2L	16405949	16405950	CG5888_2	1	-	0	39330
chr2L	17087616	17087617	CG12620_1	1	+	0	39284
chr2L	17048331	17048332	CG15136_1	1	-	0	39284
chr2L	11484696	11484697	CG43355_1	1	+	0	39083
chr2L	11445612	11445613	salm_1	1	-	0	39083
chr3R	26230255	26230256	CG12290_1	1	+	0	39036
chr3R	26191218	26191219	CG34129_1	1	-	0	39036
chrX	12274635	12274636	CG45603_1	1	+	0	38732
chrX	12235902	12235903	CG32655_1	1	-	0	38732
chrX	990453	990454	CG18823_1	1	+	0	38539
chrX	951913	951914	CG3690_1	1	-	0	38539
chr3L	21808728	21808729	eg_3	1	+	0	38194
chr3L	21770533	21770534	Syn1_1	1	-	0	38194
chr3L	749405	749406	emc_1	1	+	0	37623
chr3L	711781	711782	CG13896_1	1	-	0	37623
chr3R	16242819	16242820	tara_1	1	+	0	37576
chr3R	16205242	16205243	mtSSB_1	1	-	0	37576
chr2L	1651259	1651260	chinmo_2	1	+	0	37110
chr2L	1614148	1614149	CG7361_1	1	-	0	37110
chr2L	1555129	1555130	haf_1	1	+	0	36984
chr2L	1518144	1518145	halo_1	1	-	0	36984
chr3R	16788322	16788323	Glut3_1	1	+	0	36963
chr3R	16751358	16751359	CG31275_1	1	-	0	36963
chr3L	16201311	16201312	CG33690_1	1	+	0	36580
chr3L	16164730	16164731	CG5151_1	1	-	0	36580
chr2R	25226614	25226615	Kr_1	1	+	0	36505
chr2R	25190108	25190109	CG9380_2	1	-	0	36505
chrX	4997426	4997427	CG12680_1	1	+	0	36287
chrX	4961138	4961139	SIP3_1	1	-	0	36287
chr3R	3623164	3623165	Alg-2_1	1	+	0	36154
chr3R	3587009	3587010	Parp_1	1	-	0	36154
chr3R	19461087	19461088	Dys_6	1	+	0	35893
chr3R	19425193	19425194	CG3517_1	1	-	0	35893
chr3R	28026612	28026613	CG34362_2	1	+	0	35871
chr3R	27990740	27990741	CG4815_1	1	-	0	35871
chr2L	16042047	16042048	BicC_2	1	+	0	35745
chr2L	16006301	16006302	CG31820_1	1	-	0	35745
chr2R	18947318	18947319	sano_1	1	+	0	35506
chr2R	18911811	18911812	Vha100-3_1	1	-	0	35506
chr2L	19849990	19849991	sick_5	1	+	0	35452
chr2L	19814537	19814538	CG13962_1	1	-	0	35452
chr2R	9793327	9793328	CG1698_1	1	+	0	35305
chr2R	9758021	9758022	CG1690_1	1	-	0	35305
chr3L	13837742	13837743	CG43184_1	1	+	0	34331
chr3L	13803410	13803411	bru-3_1	1	-	0	34331
chr3R	4612875	4612876	5-HT2A_1	1	+	0	34206
chr3R	4578668	4578669	CG32945_1	1	-	0	34206
chrX	5594256	5594257	Vsx1_1	1	+	0	34054
chrX	5560201	5560202	Vsx2_1	1	-	0	34054
chrX	20822159	20822160	CG15450_1	1	+	0	34015
chrX	20788143	20788144	shakB_4	1	-	0	34015
chrX	20657657	20657658	Cyp6v1_1	1	+	0	33801
chrX	20623855	20623856	RunxA_1	1	-	0	33801
chr2L	11788266	11788267	CG14931_2	1	+	0	33764
chr2L	11754501	11754502	Sfp33A1_1	1	-	0	33764
chrX	9533801	9533802	CG34026_1	1	+	0	33658
chrX	9500142	9500143	mgl_1	1	-	0	33658
chr2L	17589209	17589210	Oli_3	1	+	0	33504
chr2L	17555704	17555705	CG7094_1	1	-	0	33504
chr3R	14787897	14787898	jvl_1	1	+	0	33373
chr3R	14754523	14754524	CG7362_1	1	-	0	33373
chr2L	21828594	21828595	tsh_1	1	+	0	33149
chr2L	21795444	21795445	CG31612_1	1	-	0	33149
chr3L	5234534	5234535	CG4669_1	1	+	0	33125
chr3L	5201408	5201409	shep_4	1	-	0	33125
chr3R	12891969	12891970	d-cup_1	1	+	0	32699
chr3R	12859269	12859270	CG10126_1	1	-	0	32699
chr3R	28789604	28789605	CG34295_1	1	+	0	32600
chr3R	28757003	28757004	CG9997_1	1	-	0	32600
chrX	8838323	8838324	CG12075_2	1	+	0	32525
chrX	8805797	8805798	Lim1_1	1	-	0	32525
chr3L	11921511	11921512	CG11588_1	1	+	0	32502
chr3L	11889008	11889009	CG5897_1	1	-	0	32502
chr3L	22987624	22987625	CG32457_1	1	+	0	32262
chr3L	22955361	22955362	CG32461_1	1	-	0	32262
chrX	3099548	3099549	kirre_2	1	+	0	32049
chrX	3067498	3067499	CG4116_1	1	-	0	32049
chr3L	22669919	22669920	CG14457_1	1	+	0	31980
chr3L	22637938	22637939	CG14459_1	1	-	0	31980
chr2R	19815520	19815521	Obp56h_1	1	+	0	31477
chr2R	19784042	19784043	Obp56g_1	1	-	0	31477
chr3L	129451	129452	Pdk1_6	1	+	0	31080
chr3L	98370	98371	CG12483_1	1	-	0	31080
chr3R	13364939	13364940	Dic1_2	1	+	0	30775
chr3R	13334163	13334164	PK2-R2_1	1	-	0	30775
chr2L	16165829	16165830	Ca-alpha1D_2	1	+	0	30580
chr2L	16135248	16135249	CG34168_1	1	-	0	30580
chr2L	20294751	20294752	CG12617_1	1	+	0	30311
chr2L	20264439	20264440	CG17570_1	1	-	0	30311
chr2R	25129458	25129459	CG30430_1	1	+	0	30270
chr2R	25099187	25099188	lov_1	1	-	0	30270
chr2R	4546691	4546692	Stlk_1	1	+	0	30238
chr2R	4516452	4516453	RpL38_1	1	-	0	30238
chr2L	7307160	7307161	wg_1	1	+	0	29992
chr2L	7277167	7277168	Wnt4_1	1	-	0	29992
chr3L	11394685	11394686	CG11726_1	1	+	0	29786
chr3L	11364898	11364899	CG6163_1	1	-	0	29786
chr2L	2725679	2725680	CG31689_4	1	+	0	29242
chr2L	2696436	2696437	CG15398_1	1	-	0	29242
chrX	19812753	19812754	SkpD_1	1	+	0	29213
chrX	19783539	19783540	vfl_1	1	-	0	29213
chr2L	14263026	14263027	wb_2	1	+	0	28904
chr2L	14234121	14234122	CG4551_1	1	-	0	28904
chr2R	17195214	17195215	CG10950_1	1	+	0	28716
chr2R	17166497	17166498	CG10953_1	1	-	0	28716
chr2L	4762910	4762911	CG42523_1	1	+	0	28422
chr2L	4734487	4734488	CG15631_1	1	-	0	28422
chr3R	4906629	4906630	Gnf1_1	1	+	0	28097
chr3R	4878531	4878532	laf_1	1	-	0	28097
chr3R	18081049	18081050	CG14317_1	1	+	0	28065
chr3R	18052983	18052984	htl_1	1	-	0	28065
chr2R	25167634	25167635	CG34038_1	1	+	0	27948
chr2R	25139685	25139686	CG43106_1	1	-	0	27948
chr2R	22454740	22454741	CG10384_1	1	+	0	27767
chr2R	22426972	22426973	CG10344_1	1	-	0	27767
chrX	176070	176071	tyn_1	1	+	0	27644
chrX	148425	148426	CG17707_1	1	-	0	27644
chrX	7137722	7137723	CG9650_3	1	+	0	27432
chrX	7110289	7110290	fz4_1	1	-	0	27432
chr3L	14921695	14921696	DCX-EMAP_1	1	+	0	27322
chr3L	14894372	14894373	CG34245_1	1	-	0	27322
chr2L	14615556	14615557	Adhr_2	1	+	0	27297
chr2L	14588258	14588259	CG42680_1	1	-	0	27297
chr3R	16430815	16430816	CG31279_2	1	+	0	27125
chr3R	16403689	16403690	ss_1	1	-	0	27125
chrX	3557784	3557785	ppk8_1	1	+	0	27122
chrX	3530661	3530662	CG32791_1	1	-	0	27122
chr2R	5754532	5754533	l(2)09851_1	1	+	0	27049
chr2R	5727482	5727483	ap_1	1	-	0	27049
chr2L	4641276	4641277	BG642163_1	1	+	0	26969
chr2L	4614306	4614307	dp_1	1	-	0	26969
chr3R	13901854	13901855	ems_1	1	+	0	26954
chr3R	13874899	13874900	E5_1	1	-	0	26954
chr3R	4533248	4533249	CG31526_1	1	+	0	26921
chr3R	4506326	4506327	CG34425_1	1	-	0	26921
chr3L	6790159	6790160	vvl_1	1	+	0	26918
chr3L	6763240	6763241	CG32392_1	1	-	0	26918
chr2R	11939558	11939559	CG13188_1	1	+	0	26782
chr2R	11912775	11912776	CG13183_1	1	-	0	26782
chrX	7452208	7452209	CG11368_1	1	+	0	26465
chrX	7425742	7425743	CG32726_1	1	-	0	26465
chrX	8677107	8677108	CG12772_1	1	+	0	26430
chrX	8650676	8650677	oc_1	1	-	0	26430
chr2R	24377817	24377818	CG13578_1	1	+	0	26428
chr2R	24351388	24351389	CG44812_1	1	-	0	26428
chrX	7574324	7574325	CG11369_1	1	+	0	26323
chrX	7548000	7548001	CG32719_1	1	-	0	26323
chrX	21093824	21093825	stg1_1	1	+	0	26291
chrX	21067532	21067533	CG32512_1	1	-	0	26291
chr2L	10936629	10936630	CG14072_2	1	+	0	26073
chr2L	10910555	10910556	CG14069_1	1	-	0	26073
chr3L	1463818	1463819	rho_1	1	+	0	26038
chr3L	1437779	1437780	SA-2_1	1	-	0	26038
chr3L	5871520	5871521	CG5568_1	1	+	0	25844
chr3L	5845675	5845676	vn_1	1	-	0	25844
chr2R	23183980	23183981	CG13539_2	1	+	0	25799
chr2R	23158180	23158181	CG13545_1	1	-	0	25799
chrX	14679555	14679556	CG5321_1	1	+	0	25726
chrX	14653828	14653829	NetA_1	1	-	0	25726
chr3R	13181271	13181272	CG8138_1	1	+	0	25584
chr3R	13155686	13155687	2mit_1	1	-	0	25584
chr2L	22239925	22239926	CG3262_1	1	+	0	25526
chr2L	22214398	22214399	Ir40a_1	1	-	0	25526
chr2L	17286257	17286258	CG15140_1	1	+	0	25525
chr2L	17260731	17260732	beat-IIIc_1	1	-	0	25525
chrX	12203815	12203816	Ten-a_1	1	+	0	25138
chrX	12178676	12178677	CG1924_1	1	-	0	25138
chr2L	7182259	7182260	CG4495_1	1	+	0	24564
chr2L	7157694	7157695	Pvf3_1	1	-	0	24564
chr3R	23091726	23091727	CG6726_1	1	+	0	24441
chr3R	23067284	23067285	CG17111_1	1	-	0	24441
chr2R	13103959	13103960	CG44341_1	1	+	0	24421
chr2R	13079537	13079538	Drl-2_1	1	-	0	24421
chr3L	18526963	18526964	CG32198_1	1	+	0	24406
chr3L	18502556	18502557	AstC-R2_1	1	-	0	24406
chr3L	13114272	13114273	trn_1	1	+	0	24289
chr3L	13089982	13089983	CG11251_1	1	-	0	24289
chr3R	31193358	31193359	bnk_1	1	+	0	24258
chr3R	31169099	31169100	CG15557_1	1	-	0	24258
chr3L	23174445	23174446	CG34031_1	1	+	0	23995
chr3L	23150449	23150450	CG32350_1	1	-	0	23995
chr3R	14845046	14845047	CG3610_1	1	+	0	23895
chr3R	14821150	14821151	btsz_4	1	-	0	23895
chr2L	14134474	14134475	CG17341_1	1	+	0	23738
chr2L	14110735	14110736	CG31769_1	1	-	0	23738
chr3R	8552595	8552596	Or85d_1	1	+	0	23706
chr3R	8528888	8528889	CG11741_1	1	-	0	23706
chr3R	18875512	18875513	CG14298_2	1	+	0	23701
chr3R	18851810	18851811	CG31226_1	1	-	0	23701
chr2L	12201342	12201343	aret_4	1	+	0	23656
chr2L	12177685	12177686	atilla_1	1	-	0	23656
chr3L	21123726	21123727	CG33284_1	1	+	0	23628
chr3L	21100097	21100098	ko_2	1	-	0	23628
chrX	18685769	18685770	phm_1	1	+	0	23607
chrX	18662161	18662162	CG6696_1	1	-	0	23607
chr2L	19158544	19158545	brat_2	1	+	0	23358
chr2L	19135185	19135186	l(2)37Cg_1	1	-	0	23358
chrX	460762	460763	ase_1	1	+	0	23324
chrX	437437	437438	pcl_1	1	-	0	23324
chr3L	14969347	14969348	Tom_1	1	+	0	23250
chr3L	14946096	14946097	BobA_1	1	-	0	23250
chr2R	23499619	23499620	CG13558_1	1	+	0	23201
chr2R	23476417	23476418	CG13557_1	1	-	0	23201
chr3R	27464185	27464186	CG13978_1	1	+	0	23170
chr3R	27441014	27441015	CG44290_1	1	-	0	23170
chr3R	27049224	27049225	TwdlT_1	1	+	0	23112
chr3R	27026111	27026112	CG6271_1	1	-	0	23112
chrX	7609240	7609241	ct_2	1	+	0	23089
chrX	7586150	7586151	CG12689_1	1	-	0	23089
chr2L	14712421	14712422	CG15282_2	1	+	0	23083
chr2L	14689337	14689338	osp_1	1	-	0	23083
chr2L	13665527	13665528	CG18507_1	1	+	0	22874
chr2L	13642652	13642653	ics_1	1	-	0	22874
chr3R	32038359	32038360	CG2053_1	1	+	0	22839
chr3R	32015519	32015520	heph_1	1	-	0	22839
chr3L	5630982	5630983	Blimp-1_3	1	+	0	22695
chr3L	5608286	5608287	Eaf6_1	1	-	0	22695
chr3R	30959687	30959688	CG15548_1	1	+	0	22569
chr3R	30937117	30937118	CG15550_1	1	-	0	22569
chr2R	20235055	20235056	CG44624_1	1	+	0	22417
chr2R	20212637	20212638	CG16894_1	1	-	0	22417
chr3L	17879100	17879101	CG7408_1	1	+	0	22338
chr3L	17856761	17856762	CG5535_1	1	-	0	22338
chr3R	9675502	9675503	CG8358_1	1	+	0	22279
chr3R	9653222	9653223	CG43441_1	1	-	0	22279
chr2L	22015208	22015209	CG31693_1	1	+	0	22241
chr2L	21992966	21992967	CG2528_1	1	-	0	22241
chr3L	9041386	9041387	Doc1_2	1	+	0	22146
chr3L	9019239	9019240	Doc2_1	1	-	0	22146
chr3L	12885025	12885026	CG14120_1	1	+	0	22099
chr3L	12862925	12862926	CG10943_1	1	-	0	22099
chr2L	10144849	10144850	CG4839_1	1	+	0	22078
chr2L	10122770	10122771	CG13135_1	1	-	0	22078
chr2R	21860828	21860829	CG9294_1	1	+	0	22004
chr2R	21838823	21838824	CG4372_1	1	-	0	22004
chrX	13955235	13955236	CG11068_1	1	+	0	21892
chrX	13933342	13933343	mamo_4	1	-	0	21892
chr3L	7048554	7048555	Mp_1	1	+	0	21759
chr3L	7026794	7026795	CG17744_1	1	-	0	21759
chr2L	20495025	20495026	CG34007_1	1	+	0	21634
chr2L	20473390	20473391	CG43233_1	1	-	0	21634
chr3R	4852813	4852814	opa_1	1	+	0	21497
chr3R	4831315	4831316	CG14659_1	1	-	0	21497
chr3L	5997213	5997214	PVRAP_1	1	+	0	21209
chr3L	5976003	5976004	CG10479_1	1	-	0	21209
chr3L	18744493	18744494	CG6885_1	1	+	0	21203
chr3L	18723289	18723290	CG12477_1	1	-	0	21203
chr2R	23232676	23232677	CG3092_1	1	+	0	21105
chr2R	23211570	23211571	LS2_1	1	-	0	21105
chrX	4825948	4825949	CG12682_1	1	+	0	21074
chrX	4804873	4804874	CG2861_1	1	-	0	21074
chr3L	21427806	21427807	CG33288_1	1	+	0	21057
chr3L	21406748	21406749	sa_1	1	-	0	21057
chr2R	19864708	19864709	Obp56i_2	1	+	0	21040
chr2R	19843667	19843668	CG44569_1	1	-	0	21040
chrX	15293055	15293056	CG5877_2	1	+	0	20641
chrX	15272413	15272414	CG9106_1	1	-	0	20641
chr3R	14056947	14056948	foxo_1	1	+	0	20595
chr3R	14036351	14036352	CG9922_1	1	-	0	20595
chr3R	6580852	6580853	CG2336_1	1	+	0	20442
chr3R	6560409	6560410	CG1137_1	1	-	0	20442
chr2R	5090583	5090584	CG3107_3	1	+	0	20373
chr2R	5070209	5070210	TpnC41C_1	1	-	0	20373
chr2R	20750919	20750920	CG34201_1	1	+	0	20292
chr2R	20730626	20730627	CG13442_1	1	-	0	20292
chr2L	378115	378116	al_1	1	+	0	20260
chr2L	357854	357855	Ent1_1	1	-	0	20260
chr2R	16816590	16816591	CG5550_1	1	+	0	20165
chr2R	16796424	16796425	CG15615_1	1	-	0	20165
chr3R	30726150	30726151	CG1340_1	1	+	0	20009
chr3R	30706140	30706141	CG31010_1	1	-	0	20009
chr3R	21044073	21044074	CG12278_1	1	+	0	19888
chr3R	21024184	21024185	CG17278_1	1	-	0	19888
chr2L	810567	810568	Nnf1b_1	1	+	0	19770
chr2L	790796	790797	Pkg21D_1	1	-	0	19770
chr2L	5263979	5263980	Cyp4ac1_1	1	+	0	19760
chr2L	5244218	5244219	tkv_2	1	-	0	19760
chrX	1773749	1773750	Adar_2	1	+	0	19686
chrX	1754062	1754063	Scgdelta_1	1	-	0	19686
chr3L	7423826	7423827	CG42458_1	1	+	0	19679
chr3L	7404146	7404147	CG8560_1	1	-	0	19679
chr3R	30765931	30765932	zfh1_2	1	+	0	19645
chr3R	30746285	30746286	Npc2h_1	1	-	0	19645
chr3R	11372789	11372790	pros_1	1	+	0	19637
chr3R	11353151	11353152	KP78a_1	1	-	0	19637
chr2L	18378604	18378605	CG34171_1	1	+	0	19568
chr2L	18359035	18359036	Acp36DE_1	1	-	0	19568
chr3R	9177516	9177517	CG11997_1	1	+	0	19552
chr3R	9157963	9157964	pum_4	1	-	0	19552
chr2R	11135922	11135923	BBS4_1	1	+	0	19546
chr2R	11116375	11116376	luna_1	1	-	0	19546
chr2R	12138777	12138778	CG18343_1	1	+	0	19437
chr2R	12119339	12119340	jeb_1	1	-	0	19437
chr2R	24661506	24661507	CG3663_1	1	+	0	19273
chr2R	24642232	24642233	CG4781_1	1	-	0	19273
chr2L	3445997	3445998	CG2772_1	1	+	0	19235
chr2L	3426761	3426762	pgant2_1	1	-	0	19235
chrX	20984635	20984636	CG11666_1	1	+	0	19219
chrX	20965415	20965416	CG1304_1	1	-	0	19219
chr3R	5128135	5128136	CG12007_1	1	+	0	18937
chr3R	5109197	5109198	CG43131_1	1	-	0	18937
chr3R	7658248	7658249	Nlg1_1	1	+	0	18790
chr3R	7639457	7639458	CG34127_1	1	-	0	18790
chr3R	10434789	10434790	Cyp12e1_1	1	+	0	18745
chr3R	10416043	10416044	CG6345_1	1	-	0	18745
chr2L	19102025	19102026	CG17344_1	1	+	0	18704
chr2L	19083320	19083321	Lim3_5	1	-	0	18704
chr3R	28669209	28669210	CG33346_1	1	+	0	18694
chr3R	28650514	28650515	CG31050_1	1	-	0	18694
chr2L	9729945	9729946	CG13116_1	1	+	0	18685
chr2L	9711259	9711260	T2D9_1	1	-	0	18685
chrX	8385781	8385782	CG1387_1	1	+	0	18588
chrX	8367192	8367193	nAChRalpha3_1	1	-	0	18588
chr3R	31035359	31035360	CG33773_1	1	+	0	18522
chr3R	31016836	31016837	5-HT7_1	1	-	0	18522
chrX	4347918	4347919	norpA_1	1	+	0	18478
chrX	4329439	4329440	CG12693_1	1	-	0	18478
chr3R	19509259	19509260	Dys_2	1	+	0	18200
chr3R	19491058	19491059	CG15025_1	1	-	0	18200
chrX	20694443	20694444	run_1	1	+	0	18057
chrX	20676385	20676386	hydra_1	1	-	0	18057
chr2L	10819096	10819097	CG6508_1	1	+	0	17988
chr2L	10801107	10801108	CG31869_1	1	-	0	17988
chr2L	5784038	5784039	CG31913_1	1	+	0	17918
chr2L	5766119	5766120	obst-E_1	1	-	0	17918
chr2R	8649649	8649650	ptc_1	1	+	0	17859
chr2R	8631789	8631790	CG8635_1	1	-	0	17859
chr3R	8980861	8980862	CAHbeta_1	1	+	0	17826
chr3R	8963034	8963035	CG11966_1	1	-	0	17826
chr3R	28282557	28282558	CG34436_1	1	+	0	17780
chr3R	28264776	28264777	CG43124_1	1	-	0	17780
chr2L	14802337	14802338	CG33308_1	1	+	0	17738
chr2L	14784598	14784599	CG18636_1	1	-	0	17738
chrX	18277269	18277270	upd3_1	1	+	0	17732
chrX	18259536	18259537	CG15059_1	1	-	0	17732
chrX	22872904	22872905	CG34334_1	1	+	0	17716
chrX	22855187	22855188	fog_1	1	-	0	17716
chr2R	15011397	15011398	hbs_1	1	+	0	17566
chr2R	14993830	14993831	CG10265_1	1	-	0	17566
chrX	14169594	14169595	CG12480_1	1	+	0	17564
chrX	14152029	14152030	CG12479_1	1	-	0	17564
chr2R	8031283	8031284	Optix_3	1	+	0	17529
chr2R	8013753	8013754	CG14762_1	1	-	0	17529
chr3L	18863641	18863642	CG6865_1	1	+	0	17381
chr3L	18846259	18846260	CG3979_1	1	-	0	17381
chrX	13022197	13022198	CG2209_1	1	+	0	17346
chrX	13004850	13004851	CG15719_1	1	-	0	17346
chr3R	13735469	13735470	CG34383_1	1	+	0	17293
chr3R	13718175	13718176	Ubc87F_1	1	-	0	17293
chr3R	12739633	12739634	CG5724_1	1	+	0	17202
chr3R	12722430	12722431	Men_1	1	-	0	17202
chr2L	15979516	15979517	CG10839_1	1	+	0	17083
chr2L	15962432	15962433	beat-Ib_1	1	-	0	17083
chr3R	20731631	20731632	CG31205_1	1	+	0	17056
chr3R	20714574	20714575	Oamb_1	1	-	0	17056
chr3L	2229547	2229548	Oseg2_1	1	+	0	17047
chr3L	2212499	2212500	CG15878_1	1	-	0	17047
chr2L	15852622	15852623	CG13243_1	1	+	0	16950
chr2L	15835671	15835672	CG18518_1	1	-	0	16950
chr3L	20991611	20991612	CG12984_1	1	+	0	16899
chr3L	20974711	20974712	CG33286_1	1	-	0	16899
chrX	18709851	18709852	Cyp308a1_1	1	+	0	16887
chrX	18692963	18692964	Cyp18a1_1	1	-	0	16887
chr3R	5733515	5733516	CG1239_1	1	+	0	16715
chr3R	5716799	5716800	cas_1	1	-	0	16715
chrX	12801665	12801666	CG3775_1	1	+	0	16707
chrX	12784957	12784958	CG32647_1	1	-	0	16707
chrX	7307941	7307942	brk_1	1	+	0	16670
chrX	7291270	7291271	unc-119_1	1	-	0	16670
chr2L	13347776	13347777	CG16826_1	1	+	0	16656
chr2L	13331119	13331120	CG43778_1	1	-	0	16656
chr3L	20637110	20637111	CG13251_1	1	+	0	16550
chr3L	20620559	20620560	knrl_1	1	-	0	16550
chr2R	23346614	23346615	CG9863_1	1	+	0	16547
chr2R	23330066	23330067	CG30413_1	1	-	0	16547
chr3L	15716376	15716377	CG42571_1	1	+	0	16527
chr3L	15699848	15699849	comm2_1	1	-	0	16527
chr2R	5144734	5144735	Atf6_1	1	+	0	16433
chr2R	5128300	5128301	gus_1	1	-	0	16433
chr3L	9529128	9529129	Or67a_1	1	+	0	16415
chr3L	9512712	9512713	CG33703_1	1	-	0	16415
chr2L	3128667	3128668	CG15403_1	1	+	0	16345
chr2L	3112321	3112322	toc_2	1	-	0	16345
chr2L	6821937	6821938	sens-2_2	1	+	0	16157
chr2L	6805779	6805780	CG17375_1	1	-	0	16157
chrX	8709654	8709655	CG1787_1	1	+	0	16069
chrX	8693584	8693585	CG11294_1	1	-	0	16069
chrX	14496136	14496137	CG12540_1	1	+	0	16057
chrX	14480078	14480079	CG9411_1	1	-	0	16057
chr2L	2285172	2285173	CG4271_1	1	+	0	16031
chr2L	2269140	2269141	CG17242_1	1	-	0	16031
chr3R	29220177	29220178	Ef1gamma_1	1	+	0	16024
chr3R	29204152	29204153	CG14508_1	1	-	0	16024
chrX	16913181	16913182	CG4928_2	1	+	0	15985
chrX	16897195	16897196	CG33252_1	1	-	0	15985
chr3R	25806446	25806447	BG642167_1	1	+	0	15949
chr3R	25790496	25790497	CG31093_1	1	-	0	15949
chr2R	24631062	24631063	Cyp9c1_1	1	+	0	15933
chr2R	24615128	24615129	CG4741_1	1	-	0	15933
chr2R	23632611	23632612	retn_2	1	+	0	15841
chr2R	23616769	23616770	CG17664_1	1	-	0	15841
chr3L	18201466	18201467	CG7320_1	1	+	0	15829
chr3L	18185636	18185637	hid_1	1	-	0	15829
chr3L	11311708	11311709	CG7573_1	1	+	0	15692
chr3L	11296015	11296016	CG6175_1	1	-	0	15692
chrX	11599790	11599791	rho-4_1	1	+	0	15620
chrX	11584169	11584170	CG1561_1	1	-	0	15620
chr2L	11358873	11358874	salr_2	1	+	0	15609
chr2L	11343263	11343264	CG14926_1	1	-	0	15609
chr2L	14760789	14760790	CG4691_1	1	+	0	15579
chr2L	14745209	14745210	CG42587_1	1	-	0	15579
chr2L	11944142	11944143	Cry_1	1	+	0	15572
chr2L	11928569	11928570	Pde1c_1	1	-	0	15572
chr2R	7147701	7147702	Spn43Aa_1	1	+	0	15566
chr2R	7132134	7132135	Cyp9b2_1	1	-	0	15566
chr3R	4706146	4706147	CG43427_1	1	+	0	15525
chr3R	4690620	4690621	CG33927_1	1	-	0	15525
chr2R	12996500	12996501	Su(z)2_2	1	+	0	15511
chr2R	12980988	12980989	Psc_1	1	-	0	15511
chr2R	14591255	14591256	CG12869_3	1	+	0	15488
chr2R	14575766	14575767	LamC_1	1	-	0	15488
chrX	862592	862593	CG14634_1	1	+	0	15439
chrX	847152	847153	CG3713_1	1	-	0	15439
chr2R	22243963	22243964	dve_2	1	+	0	15398
chr2R	22228564	22228565	Oatp58Dc_1	1	-	0	15398
chr2R	4744359	4744360	conu_4	1	+	0	15393
chr2R	4728965	4728966	Nipped-B_1	1	-	0	15393
chr3R	8712996	8712997	CG8112_1	1	+	0	15179
chr3R	8697816	8697817	hb_1	1	-	0	15179
chr2L	13158793	13158794	Pk34A_1	1	+	0	15167
chr2L	13143625	13143626	CG16978_1	1	-	0	15167
chr3R	15731692	15731693	CG34274_1	1	+	0	15119
chr3R	15716572	15716573	CG31294_1	1	-	0	15119
chr2R	16432245	16432246	CG4398_1	1	+	0	15081
chr2R	16417163	16417164	Menl-2_1	1	-	0	15081
chrX	10839233	10839234	CG15210_1	1	+	0	15039
chrX	10824193	10824194	Imp_1	1	-	0	15039
chr3R	26440813	26440814	tx_1	1	+	0	15034
chr3R	26425778	26425779	CG34291_1	1	-	0	15034
chr3R	12254198	12254199	CG3942_1	1	+	0	15030
chr3R	12239167	12239168	Cyp313a3_1	1	-	0	15030
chr2L	15333867	15333868	esg_1	1	+	0	15000
chr2L	15318866	15318867	nht_1	1	-	0	15000
chr3L	14614457	14614458	shd_2	1	+	0	14920
chr3L	14599536	14599537	HGTX_1	1	-	0	14920
chr2R	18207722	18207723	CG30114_1	1	+	0	14873
chr2R	18192848	18192849	CG33958_1	1	-	0	14873
chr3R	19730714	19730715	GluClalpha_1	1	+	0	14770
chr3R	19715943	19715944	CG34286_1	1	-	0	14770
chr2R	22755218	22755219	CG13526_1	1	+	0	14759
chr2R	22740458	22740459	jbug_1	1	-	0	14759
chr2R	21951591	21951592	CG13488_1	1	+	0	14728
chr2R	21936862	21936863	CG43742_1	1	-	0	14728
chr2R	15727381	15727382	CG30089_2	1	+	0	14708
chr2R	15712672	15712673	CG30083_1	1	-	0	14708
chr2L	10724197	10724198	CG6431_2	1	+	0	14680
chr2L	10709516	10709517	Lip2_1	1	-	0	14680
chr3L	12310797	12310798	CG44355_1	1	+	0	14674
chr3L	12296122	12296123	CG4328_1	1	-	0	14674
chr3R	14918682	14918683	Sdr_1	1	+	0	14661
chr3R	14904020	14904021	CG7007_1	1	-	0	14661
chr2R	10557880	10557881	psq_5	1	+	0	14593
chr2R	10543286	10543287	lola_1	1	-	0	14593
chr2R	16380515	16380516	CG43187_1	1	+	0	14573
chr2R	16365941	16365942	CG15711_1	1	-	0	14573
chr2R	13794783	13794784	Cpr50Cb_1	1	+	0	14558
chr2R	13780224	13780225	S-Lap7_1	1	-	0	14558
chrX	21217868	21217869	CG32523_1	1	+	0	14541
chrX	21203326	21203327	CG1724_1	1	-	0	14541
chr2L	15916932	15916933	CG13244_1	1	+	0	14529
chr2L	15902402	15902403	CG31821_1	1	-	0	14529
chr3R	5517117	5517118	Itp-r83A_1	1	+	0	14411
chr3R	5502705	5502706	CG31547_1	1	-	0	14411
chr3L	11023518	11023519	Fad2_1	1	+	0	14329
chr3L	11009188	11009189	klu_1	1	-	0	14329
chr3R	6864273	6864274	HMFT_1	1	+	0	14299
chr3R	6849973	6849974	Scr_1	1	-	0	14299
chr3R	18559899	18559900	CG7691_1	1	+	0	14292
chr3R	18545606	18545607	fru_1	1	-	0	14292
chr3L	18040299	18040300	CG32192_1	1	+	0	14267
chr3L	18026031	18026032	Eip75B_4	1	-	0	14267
chr3L	11165018	11165019	Alg10_1	1	+	0	14240
chr3L	11150777	11150778	CG6216_1	1	-	0	14240
chrX	13811684	13811685	CG11095_1	1	+	0	13985
chrX	13797698	13797699	CG10996_1	1	-	0	13985
chr3R	29983427	29983428	CG7896_1	1	+	0	13964
chr3R	29969462	29969463	TkR99D_1	1	-	0	13964
chr2R	7172166	7172167	pk_2	1	+	0	13926
chr2R	7158239	7158240	nec_1	1	-	0	13926
chr2R	13623047	13623048	fas_1	1	+	0	13882
chr2R	13609164	13609165	CG12464_1	1	-	0	13882
chr2R	17154699	17154700	CG17290_1	1	+	0	13838
chr2R	17140860	17140861	CG43107_1	1	-	0	13838
chr3R	17379931	17379932	lute_2	1	+	0	13814
chr3R	17366116	17366117	beat-IIa_1	1	-	0	13814
chr3L	10215642	10215643	CG8065_1	1	+	0	13809
chr3L	10201832	10201833	ect_1	1	-	0	13809
chr2R	16973928	16973929	CB32_1	1	+	0	13742
chr2R	16960185	16960186	CG9010_1	1	-	0	13742
chr2R	23415941	23415942	CG30411_1	1	+	0	13657
chr2R	23402283	23402284	CG3520_1	1	-	0	13657
chr3L	9250235	9250236	CG4477_1	1	+	0	13573
chr3L	9236661	9236662	CG4483_1	1	-	0	13573
chr2L	17471604	17471605	Sgt_2	1	+	0	13553
chr2L	17458050	17458051	CG18563_1	1	-	0	13553
chr2L	898644	898645	LP1B_1	1	+	0	13528
chr2L	885115	885116	CG15824_1	1	-	0	13528
chr2R	9561648	9561649	CG1809_1	1	+	0	13522
chr2R	9548125	9548126	CG1888_1	1	-	0	13522
chr2R	5893894	5893895	CG43366_1	1	+	0	13499
chr2R	5880394	5880395	CG44438_1	1	-	0	13499
chr2R	24243258	24243259	nord_1	1	+	0	13467
chr2R	24229790	24229791	CG30419_1	1	-	0	13467
chr3R	19948451	19948452	CG4783_1	1	+	0	13455
chr3R	19934995	19934996	CG12249_1	1	-	0	13455
chr2L	728409	728410	Hsp60B_1	1	+	0	13427
chr2L	714981	714982	ds_1	1	-	0	13427
chrX	2809903	2809904	CG12498_1	1	+	0	13419
chrX	2796483	2796484	w_1	1	-	0	13419
chr3L	4648233	4648234	CG32238_1	1	+	0	13412
chr3L	4634820	4634821	CG13716_1	1	-	0	13412
chr3R	28872889	28872890	CG14529_1	1	+	0	13393
chr3R	28859495	28859496	Inx3_1	1	-	0	13393
chrX	4266079	4266080	CG12691_1	1	+	0	13366
chrX	4252712	4252713	CG15576_1	1	-	0	13366
chr3R	5150944	5150945	dpr16_2	1	+	0	13328
chr3R	5137615	5137616	CG12589_1	1	-	0	13328
chr3R	4359884	4359885	CG1090_1	1	+	0	13242
chr3R	4346641	4346642	hkb_1	1	-	0	13242
chr3L	16842266	16842267	TSG101_1	1	+	0	13196
chr3L	16829069	16829070	CG13024_1	1	-	0	13196
chr2R	20526310	20526311	GNBP-like3_1	1	+	0	13176
chr2R	20513133	20513134	CG13426_1	1	-	0	13176
chr3R	14418585	14418586	natalisin_1	1	+	0	13139
chr3R	14405445	14405446	cv-c_2	1	-	0	13139
chr2L	15215229	15215230	CG43230_1	1	+	0	13137
chr2L	15202091	15202092	Sfp35C_1	1	-	0	13137
chr3R	8217971	8217972	CG7800_1	1	+	0	13117
chr3R	8204853	8204854	CheA84a_1	1	-	0	13117
chr2L	14743257	14743258	CG34166_1	1	+	0	13110
chr2L	14730146	14730147	CG42685_1	1	-	0	13110
chr3L	6275741	6275742	CG43168_1	1	+	0	13072
chr3L	6262668	6262669	ImpL3_1	1	-	0	13072
chrX	3329410	3329411	dnc_2	1	+	0	13047
chrX	3316362	3316363	CG10793_1	1	-	0	13047
chrX	15568940	15568941	CG7860_2	1	+	0	12902
chrX	15556037	15556038	CG42300_1	1	-	0	12902
chr4	501815	501816	zfh2_1	1	+	0	12900
chr4	488914	488915	Asator_1	1	-	0	12900
chr3R	6234709	6234710	CG1151_1	1	+	0	12897
chr3R	6221811	6221812	Osi4_1	1	-	0	12897
chr3L	21757125	21757126	CG14564_1	1	+	0	12861
chr3L	21744263	21744264	CG14565_1	1	-	0	12861
chr2R	14832833	14832834	CG10205_1	1	+	0	12843
chr2R	14819989	14819990	CG10202_1	1	-	0	12843
chr2R	24445515	24445516	CG3483_1	1	+	0	12755
chr2R	24432759	24432760	Pgam5-2_1	1	-	0	12755
chrX	307715	307716	CG12470_1	1	+	0	12734
chrX	294980	294981	CG13375_1	1	-	0	12734
chrX	1287962	1287963	CG32812_1	1	+	0	12669
chrX	1275292	1275293	Atf3_1	1	-	0	12669
chr3R	21180765	21180766	SNF4Agamma_6	1	+	0	12530
chr3R	21168234	21168235	Snmp1_1	1	-	0	12530
chr2R	5795382	5795383	Tsp42A_1	1	+	0	12527
chr2R	5782854	5782855	ZnT41F_1	1	-	0	12527
chr2L	13736139	13736140	CG31813_1	1	+	0	12481
chr2L	13723657	13723658	CG9014_1	1	-	0	12481
chr2L	914089	914090	GluRIIC_1	1	+	0	12435
chr2L	901653	901654	U1_1	1	-	0	12435
chr3R	17558901	17558902	Hmx_1	1	+	0	12416
chr3R	17546484	17546485	Prx3_1	1	-	0	12416
chr3R	4174638	4174639	CG12581_1	1	+	0	12407
chr3R	4162230	4162231	CG40198_1	1	-	0	12407
chr2L	3619132	3619133	Dot_2	1	+	0	12384
chr2L	3606747	3606748	odd_1	1	-	0	12384
chr3L	1189589	1189590	CG13912_1	1	+	0	12315
chr3L	1177273	1177274	bab2_1	1	-	0	12315
chr3L	16970012	16970013	Exn_3	1	+	0	12298
chr3L	16957713	16957714	Cpr73D_1	1	-	0	12298
chr2L	3825676	3825677	slp1_1	1	+	0	12271
chr2L	3813404	3813405	CG3407_1	1	-	0	12271
chr3L	14381912	14381913	CG43120_1	1	+	0	12259
chr3L	14369652	14369653	CG13481_1	1	-	0	12259
chrX	11182918	11182919	CG15200_1	1	+	0	12247
chrX	11170670	11170671	CG1394_1	1	-	0	12247
chr3R	24469416	24469417	CG31128_1	1	+	0	12246
chr3R	24457169	24457170	nAChRalpha1_1	1	-	0	12246
chrX	15175441	15175442	CG43737_1	1	+	0	12219
chrX	15163221	15163222	CG9095_1	1	-	0	12219
chr2R	7086315	7086316	esn_3	1	+	0	12207
chr2R	7074107	7074108	CG12831_1	1	-	0	12207
chr2L	7257536	7257537	CG31909_1	1	+	0	12140
chr2L	7245395	7245396	Ndae1_1	1	-	0	12140
chr2R	7440717	7440718	CG11123_1	1	+	0	12107
chr2R	7428609	7428610	CG11145_1	1	-	0	12107
chr3L	4059780	4059781	CG18869_2	1	+	0	12106
chr3L	4047673	4047674	Dpy-30L2_1	1	-	0	12106
chr3L	13878995	13878996	CG13737_2	1	+	0	12093
chr3L	13866901	13866902	CG8745_1	1	-	0	12093
chr3R	29515755	29515756	CG2014_1	1	+	0	12007
chr3R	29503747	29503748	Trc8_1	1	-	0	12007
chrX	20122459	20122460	CG34331_1	1	+	0	11926
chrX	20110532	20110533	karr_1	1	-	0	11926
chr2R	12453194	12453195	LACH_1	1	+	0	11897
chr2R	12441296	12441297	CG30334_1	1	-	0	11897
chr3L	1034656	1034657	CG9205_2	1	+	0	11727
chr3L	1022928	1022929	trio_2	1	-	0	11727
chr3R	30742886	30742887	CG15543_1	1	+	0	11700
chr3R	30731185	30731186	CG11313_1	1	-	0	11700
chr3L	16023482	16023483	Notum_1	1	+	0	11697
chr3L	16011784	16011785	mib1_1	1	-	0	11697
chr2R	20863808	20863809	CG15227_1	1	+	0	11687
chr2R	20852120	20852121	CG9993_1	1	-	0	11687
chr3L	66432	66433	LP1G_1	1	+	0	11661
chr3L	54770	54771	CG43149_1	1	-	0	11661
chrX	1369251	1369252	CG14770_1	1	+	0	11655
chrX	1357595	1357596	png_1	1	-	0	11655
chr2L	8752306	8752307	CG12438_1	1	+	0	11651
chr2L	8740654	8740655	raw_1	1	-	0	11651
chr3L	2185929	2185930	CG13810_1	1	+	0	11562
chr3L	2174366	2174367	CG15820_1	1	-	0	11562
chr2R	8691450	8691451	Jon44E_1	1	+	0	11531
chr2R	8679918	8679919	CG30355_1	1	-	0	11531
chr2L	16695501	16695502	grp_1	1	+	0	11518
chr2L	16683982	16683983	CG31807_1	1	-	0	11518
chr3L	8372410	8372411	ImpE1_1	1	+	0	11517
chr3L	8360892	8360893	CG7176_1	1	-	0	11517
chr3L	20730591	20730592	CG13252_1	1	+	0	11403
chr3L	20719187	20719188	cmpy_1	1	-	0	11403
chr2L	12657683	12657684	pdm2_3	1	+	0	11377
chr2L	12646305	12646306	Ref2_1	1	-	0	11377
chrX	7358822	7358823	CG1999_1	1	+	0	11363
chrX	7347458	7347459	CG15034_1	1	-	0	11363
chr3R	25358240	25358241	CG11913_1	1	+	0	11325
chr3R	25346914	25346915	tobi_1	1	-	0	11325
chrX	6863905	6863906	CG43736_5	1	+	0	11267
chrX	6852637	6852638	CG14434_2	1	-	0	11267
chrX	6384176	6384177	CG33664_1	1	+	0	11263
chrX	6372912	6372913	PpV_1	1	-	0	11263
chr4	989728	989729	toy_1	1	+	0	11245
chr4	978482	978483	fuss_1	1	-	0	11245
chr2R	5519108	5519109	CG30438_3	1	+	0	11242
chr2R	5507865	5507866	TpnC4_1	1	-	0	11242
chr3L	16556827	16556828	CG4229_1	1	+	0	11203
chr3L	16545623	16545624	CG13033_1	1	-	0	11203
chr2L	490833	490834	ush_3	1	+	0	11152
chr2L	479680	479681	CG4427_1	1	-	0	11152
chr3R	9997198	9997199	Spn85F_1	1	+	0	11148
chr3R	9986049	9986050	Art4_1	1	-	0	11148
chr3R	11554075	11554076	CG14708_1	1	+	0	11126
chr3R	11542948	11542949	dpr4_1	1	-	0	11126
chr2L	4813013	4813014	CG15629_1	1	+	0	11094
chr2L	4801918	4801919	CG3244_1	1	-	0	11094
chr3L	1921295	1921296	Dbx_1	1	+	0	11084
chr3L	1910210	1910211	dsb_1	1	-	0	11084
chr2R	9704383	9704384	CG30002_1	1	+	0	11083
chr2R	9693299	9693300	Uba1_1	1	-	0	11083
chr2R	12240378	12240379	CG13170_1	1	+	0	11068
chr2R	12229309	12229310	CG8854_1	1	-	0	11068
chr2R	14526266	14526267	ttv_3	1	+	0	11063
chr2R	14515202	14515203	Cpr51A_1	1	-	0	11063
chr3R	25637883	25637884	CG17383_1	1	+	0	10969
chr3R	25626913	25626914	Ssadh_1	1	-	0	10969
chrX	14776734	14776735	CG5347_1	1	+	0	10947
chrX	14765786	14765787	CG15890_1	1	-	0	10947
chr2R	19658480	19658481	CG15125_1	1	+	0	10826
chr2R	19647653	19647654	CG15905_1	1	-	0	10826
chr2R	23444136	23444137	CG43795_1	1	+	0	10782
chr2R	23433353	23433354	CG9815_1	1	-	0	10782
chr2R	18018665	18018666	CG5084_1	1	+	0	10763
chr2R	18007901	18007902	dpr13_1	1	-	0	10763
chr3R	19387971	19387972	CG3734_1	1	+	0	10746
chr3R	19377224	19377225	CG31245_1	1	-	0	10746
chrX	15644195	15644196	CG8117_1	1	+	0	10745
chrX	15633449	15633450	sog_1	1	-	0	10745
chr3R	16594403	16594404	CG14892_1	1	+	0	10744
chr3R	16583658	16583659	CG14904_1	1	-	0	10744
chrX	1145594	1145595	CG14628_1	1	+	0	10702
chrX	1134891	1134892	CG3655_1	1	-	0	10702
chr2L	18320106	18320107	Fas3_1	1	+	0	10668
chr2L	18309437	18309438	CG43354_1	1	-	0	10668
chr3R	14256123	14256124	CG43179_1	1	+	0	10630
chr3R	14245492	14245493	CG9616_1	1	-	0	10630
chr2L	232479	232480	CG13693_1	1	+	0	10517
chr2L	221961	221962	kis_2	1	-	0	10517
chr3L	17264401	17264402	CG13723_1	1	+	0	10447
chr3L	17253953	17253954	CG6497_1	1	-	0	10447
chr3L	4677825	4677826	CG34266_1	1	+	0	10429
chr3L	4667395	4667396	CG32236_1	1	-	0	10429
chr2L	20614558	20614559	CG15475_1	1	+	0	10370
chr2L	20604187	20604188	CG31677_1	1	-	0	10370
chr2L	1037256	1037257	CG4415_1	1	+	0	10344
chr2L	1026911	1026912	CG4375_1	1	-	0	10344
chr3R	6122618	6122619	Vha14-2_1	1	+	0	10321
chr3R	6112296	6112297	Obp83g_1	1	-	0	10321
chr3R	6167482	6167483	CG1077_1	1	+	0	10255
chr3R	6157226	6157227	CG31559_1	1	-	0	10255
chr2R	18878393	18878394	sano_2	1	+	0	10214
chr2R	18868178	18868179	CG43109_1	1	-	0	10214
chr2R	17044784	17044785	CG9640_2	1	+	0	10213
chr2R	17034570	17034571	CG43371_1	1	-	0	10213
chr3R	10388261	10388262	cwo_1	1	+	0	10122
chr3R	10378138	10378139	Rfx_1	1	-	0	10122
chr3L	7450848	7450849	CG33278_1	1	+	0	10093
chr3L	7440754	7440755	sphinx2_1	1	-	0	10093
chr2L	13957521	13957522	NimA_1	1	+	0	10050
chr2L	13947470	13947471	CG16884_1	1	-	0	10050
chr3R	25505190	25505191	CG5107_1	1	+	0	10016
chr3R	25495173	25495174	CG33494_1	1	-	0	10016
chrX	894472	894473	CG11663_1	1	+	0	9990
chrX	884481	884482	CG43867_4	1	-	0	9990
chr2R	7419349	7419350	so_1	1	+	0	9966
chr2R	7409382	7409383	CG1701_1	1	-	0	9966
chr2L	6611022	6611023	CG11050_4	1	+	0	9956
chr2L	6601065	6601066	CG11319_1	1	-	0	9956
chr2L	15285001	15285002	CG15263_1	1	+	0	9942
chr2L	15275058	15275059	UK114_1	1	-	0	9942
chr3R	26355435	26355436	CG33970_1	1	+	0	9938
chr3R	26345496	26345497	CG6036_1	1	-	0	9938
chr2R	18754995	18754996	Cyp12b2_1	1	+	0	9930
chr2R	18745064	18745065	CG17821_1	1	-	0	9930
chr3R	22781713	22781714	CG7029_1	1	+	0	9925
chr3R	22771787	22771788	CG43095_1	1	-	0	9925
chr2R	24400050	24400051	Rpn8_2	1	+	0	9756
chr2R	24390293	24390294	mAChR-A_1	1	-	0	9756
chr3R	6278532	6278533	Osi12_1	1	+	0	9752
chr3R	6268779	6268780	Osi11_1	1	-	0	9752
chr2L	16542546	16542547	CG31816_1	1	+	0	9696
chr2L	16532849	16532850	CG5953_1	1	-	0	9696
chr3R	10222700	10222701	CG12420_1	1	+	0	9696
chr3R	10213003	10213004	Timp_1	1	-	0	9696
chrX	8421346	8421347	Trf2_1	1	+	0	9692
chrX	8411653	8411654	lawc_1	1	-	0	9692
chr3L	11445166	11445167	CG7557_1	1	+	0	9690
chr3L	11435475	11435476	CG6149_1	1	-	0	9690
chrX	16731090	16731091	TwdlX_1	1	+	0	9683
chrX	16721406	16721407	CG34325_1	1	-	0	9683
chrX	16083199	16083200	CG8958_1	1	+	0	9675
chrX	16073523	16073524	Nipsnap_1	1	-	0	9675
chr3R	20669572	20669573	Cpr92F_1	1	+	0	9667
chr3R	20659904	20659905	Nep4_1	1	-	0	9667
chr2R	25061964	25061965	gsb_1	1	+	0	9636
chr2R	25052327	25052328	gsb-n_1	1	-	0	9636
chrX	11422834	11422835	Gs2_1	1	+	0	9630
chrX	11413203	11413204	Gr10b_1	1	-	0	9630
chr2L	3398042	3398043	CG34175_1	1	+	0	9586
chr2L	3388455	3388456	CG42460_1	1	-	0	9586
chr2R	5350492	5350493	CG10395_2	1	+	0	9583
chr2R	5340908	5340909	CG10465_1	1	-	0	9583
chr3R	23373102	23373103	CG42827_1	1	+	0	9578
chr3R	23363523	23363524	CG4408_1	1	-	0	9578
chr2L	6367883	6367884	CG9505_1	1	+	0	9570
chr2L	6358312	6358313	CG9500_1	1	-	0	9570
chr3L	9813822	9813823	CG43897_4	1	+	0	9569
chr3L	9804252	9804253	Ilp4_1	1	-	0	9569
chrX	3514364	3514365	CG13021_1	1	+	0	9531
chrX	3504832	3504833	Gas8_1	1	-	0	9531
chr3R	22351790	22351791	rdhB_2	1	+	0	9521
chr3R	22342268	22342269	CG5386_1	1	-	0	9521
chr3L	2400519	2400520	CG45186_12	1	+	0	9512
chr3L	2391006	2391007	CG32298_1	1	-	0	9512
chr2R	14563863	14563864	ttv_1	1	+	0	9476
chr2R	14554386	14554387	CG43919_1	1	-	0	9476
chr2R	14808424	14808425	hui_1	1	+	0	9470
chr2R	14798953	14798954	kn_1	1	-	0	9470
chr2R	6610485	6610486	jing_2	1	+	0	9448
chr2R	6601036	6601037	CG15233_1	1	-	0	9448
chr3L	15023495	15023496	CG32148_1	1	+	0	9439
chr3L	15014055	15014056	Reck_1	1	-	0	9439
chrX	21316085	21316086	PRS8_1	1	+	0	9406
chrX	21306678	21306679	CG1718_1	1	-	0	9406
chr3L	11597168	11597169	CG7368_2	1	+	0	9401
chr3L	11587766	11587767	rt_1	1	-	0	9401
chr2L	2300095	2300096	CG31949_1	1	+	0	9390
chr2L	2290704	2290705	robl22E_1	1	-	0	9390
chr2R	22868158	22868159	fd59A_1	1	+	0	9364
chr2R	22858793	22858794	inaD_1	1	-	0	9364
chr2L	10026733	10026734	CG13127_1	1	+	0	9330
chr2L	10017402	10017403	CG13131_1	1	-	0	9330
chr2L	12076081	12076082	CG14947_1	1	+	0	9308
chr2L	12066772	12066773	CG14946_1	1	-	0	9308
chr2R	14898311	14898312	Cyp317a1_2	1	+	0	9302
chr2R	14889008	14889009	Cyp6a8_1	1	-	0	9302
chr2R	12253976	12253977	CG13168_1	1	+	0	9274
chr2R	12244701	12244702	CG43244_1	1	-	0	9274
chr2L	16365904	16365905	jhamt_1	1	+	0	9249
chr2L	16356654	16356655	CG5809_1	1	-	0	9249
chr3L	866472	866473	CG12502_1	1	+	0	9234
chr3L	857237	857238	CG12191_1	1	-	0	9234
chrX	15125754	15125755	drd_1	1	+	0	9215
chrX	15116538	15116539	Cyp4s3_1	1	-	0	9215
chrX	5732730	5732731	CG15773_1	1	+	0	9147
chrX	5723582	5723583	CG32758_2	1	-	0	9147
chrX	9989694	9989695	CG12649_1	1	+	0	9134
chrX	9980559	9980560	CG15252_1	1	-	0	9134
chr3R	29669132	29669133	ppk30_1	1	+	0	9072
chr3R	29660059	29660060	Dop1R2_1	1	-	0	9072
chr2L	9449831	9449832	numb_1	1	+	0	9065
chr2L	9440765	9440766	CG33723_1	1	-	0	9065
chr3L	1227744	1227745	LysS_1	1	+	0	9044
chr3L	1218699	1218700	LysP_1	1	-	0	9044
chr3L	14560008	14560009	CG34039_1	1	+	0	9038
chr3L	14550969	14550970	CG9238_1	1	-	0	9038
chrX	18806693	18806694	CG7058_1	1	+	0	9017
chrX	18797675	18797676	bnb_1	1	-	0	9017
chr3R	21015952	21015953	CG5697_1	1	+	0	8965
chr3R	21006986	21006987	CG10827_1	1	-	0	8965
chr3R	21865214	21865215	lsn_1	1	+	0	8952
chr3R	21856261	21856262	glec_1	1	-	0	8952
chr2L	9634186	9634187	Apoltp_1	1	+	0	8916
chr2L	9625269	9625270	CG31882_1	1	-	0	8916
chr3L	7650492	7650493	CG32373_2	1	+	0	8848
chr3L	7641643	7641644	CG7506_1	1	-	0	8848
chr2L	12678605	12678606	pdm2_1	1	+	0	8834
chr2L	12669770	12669771	CG15485_1	1	-	0	8834
chrX	19077724	19077725	CG7406_1	1	+	0	8834
chrX	19068889	19068890	CG34330_1	1	-	0	8834
chr3R	11137160	11137161	CG4706_1	1	+	0	8818
chr3R	11128341	11128342	Ugt86Dd_1	1	-	0	8818
chr3L	3035197	3035198	CG2162_2	1	+	0	8806
chr3L	3026390	3026391	aly_1	1	-	0	8806
chr3R	20914300	20914301	hdly_1	1	+	0	8785
chr3R	20905514	20905515	TotX_1	1	-	0	8785
chr3L	4861168	4861169	CG17150_2	1	+	0	8713
chr3L	4852454	4852455	CG32237_1	1	-	0	8713
chr2R	6807633	6807634	DHSB_1	1	+	0	8692
chr2R	6798940	6798941	Epac_1	1	-	0	8692
chrX	17883714	17883715	CG12985_1	1	+	0	8650
chrX	17875063	17875064	mnb_2	1	-	0	8650
chrX	15697498	15697499	CG8128_2	1	+	0	8639
chrX	15688858	15688859	CG15599_1	1	-	0	8639
chrX	18023870	18023871	CG6867_1	1	+	0	8635
chrX	18015234	18015235	Sh_2	1	-	0	8635
chr2L	14040193	14040194	nAChRalpha5_1	1	+	0	8634
chr2L	14031558	14031559	CG18095_1	1	-	0	8634
chrX	11787392	11787393	Karl_2	1	+	0	8611
chrX	11778780	11778781	dy_1	1	-	0	8611
chr2R	14629912	14629913	CG10131_1	1	+	0	8594
chr2R	14621317	14621318	CG12863_1	1	-	0	8594
chr3R	19256686	19256687	CG14280_1	1	+	0	8572
chr3R	19248113	19248114	CG5217_1	1	-	0	8572
chr2R	24342865	24342866	bs_2	1	+	0	8559
chr2R	24334305	24334306	slbo_1	1	-	0	8559
chr2R	19712347	19712348	Obp56e_1	1	+	0	8552
chr2R	19703794	19703795	Obp56d_1	1	-	0	8552
chr2R	10791416	10791417	mthl13_1	1	+	0	8550
chr2R	10782865	10782866	CG33144_2	1	-	0	8550
chr3R	22402635	22402636	CG13856_1	1	+	0	8514
chr3R	22394120	22394121	CG13857_1	1	-	0	8514
chr3R	7325590	7325591	CG44335_1	1	+	0	8413
chr3R	7317176	7317177	CG10029_1	1	-	0	8413
chr2L	2263489	2263490	CG4270_1	1	+	0	8412
chr2L	2255076	2255077	Send1_1	1	-	0	8412
chr2L	5596826	5596827	CG18266_1	1	+	0	8407
chr2L	5588418	5588419	CG7251_1	1	-	0	8407
chrX	1170822	1170823	CG11378_2	1	+	0	8407
chrX	1162414	1162415	eIF4E-7_1	1	-	0	8407
chr2R	23138577	23138578	CG30192_1	1	+	0	8357
chr2R	23130219	23130220	CG3215_1	1	-	0	8357
chrX	12984531	12984532	CG32643_1	1	+	0	8286
chrX	12976244	12976245	CG12716_1	1	-	0	8286
chr2L	9758346	9758347	CG3998_1	1	+	0	8263
chr2L	9750082	9750083	Cyp4e3_1	1	-	0	8263
chr2L	3999995	3999996	CG43797_1	1	+	0	8262
chr2L	3991732	3991733	fred_1	1	-	0	8262
chrX	343044	343045	CG3777_1	1	+	0	8247
chrX	334796	334797	CG32816_3	1	-	0	8247
chr2R	18738487	18738488	CG33998_1	1	+	0	8211
chr2R	18730275	18730276	List_1	1	-	0	8211
chr3R	26106875	26106876	CG31324_2	1	+	0	8189
chr3R	26098685	26098686	dys_1	1	-	0	8189
chr2L	15005740	15005741	dyn-p25_1	1	+	0	8184
chr2L	14997555	14997556	CG4482_1	1	-	0	8184
chr2R	11405596	11405597	CG7759_1	1	+	0	8166
chr2R	11397429	11397430	sprt_1	1	-	0	8166
chr3R	8278051	8278052	ato_1	1	+	0	8166
chr3R	8269884	8269885	CG9630_1	1	-	0	8166
chr3L	15619929	15619930	CG7372_1	1	+	0	8148
chr3L	15611780	15611781	CG13449_1	1	-	0	8148
chr3L	12580673	12580674	ara_1	1	+	0	8138
chr3L	12572534	12572535	sowah_1	1	-	0	8138
chr3R	7758197	7758198	CG10919_1	1	+	0	8122
chr3R	7750074	7750075	pyd3_1	1	-	0	8122
chr2L	602808	602809	CG13689_1	1	+	0	8121
chr2L	594686	594687	Gsc_1	1	-	0	8121
chr3L	3972885	3972886	CG43915_1	1	+	0	8116
chr3L	3964768	3964769	CG12605_1	1	-	0	8116
chr3L	4621204	4621205	CG32246_1	1	+	0	8108
chr3L	4613095	4613096	Src64B_1	1	-	0	8108
chr2L	1428483	1428484	CG43401_1	1	+	0	8034
chr2L	1420448	1420449	lea_1	1	-	0	8034
chr2L	13457497	13457498	CG42809_1	1	+	0	8032
chr2L	13449464	13449465	Hsp60D_1	1	-	0	8032
chr2R	5258982	5258983	d4_2	1	+	0	7981
chr2R	5251000	5251001	Nipped-A_1	1	-	0	7981
chr2L	12093766	12093767	Pex19_1	1	+	0	7940
chr2L	12085825	12085826	prd_1	1	-	0	7940
chrX	5789554	5789555	CG15767_1	1	+	0	7940
chrX	5781613	5781614	CG3108_1	1	-	0	7940
chr3R	18573096	18573097	fray_3	1	+	0	7923
chr3R	18565172	18565173	CG43194_1	1	-	0	7923
chr3L	18694172	18694173	CG6893_1	1	+	0	7857
chr3L	18686314	18686315	Cyp12c1_1	1	-	0	7857
chr2R	17255238	17255239	CG43272_1	1	+	0	7837
chr2R	17247400	17247401	CG12699_1	1	-	0	7837
chr3L	20460683	20460684	mag_1	1	+	0	7822
chr3L	20452860	20452861	CG5199_1	1	-	0	7822
chr2L	15433387	15433388	CG4161_1	1	+	0	7810
chr2L	15425576	15425577	wor_1	1	-	0	7810
chr3L	11879114	11879115	CG14128_1	1	+	0	7803
chr3L	11871310	11871311	CG5906_1	1	-	0	7803
chr3R	11877234	11877235	sad_1	1	+	0	7776
chr3R	11869457	11869458	CG6959_1	1	-	0	7776
chr3R	7162890	7162891	sas_1	1	+	0	7738
chr3R	7155151	7155152	MAGE_1	1	-	0	7738
chr3R	13279722	13279723	CG8630_2	1	+	0	7714
chr3R	13272007	13272008	CG8449_1	1	-	0	7714
chr2L	9589450	9589451	CG3841_2	1	+	0	7711
chr2L	9581738	9581739	gcm_1	1	-	0	7711
chr3R	23677359	23677360	GILT3_1	1	+	0	7704
chr3R	23669654	23669655	CG31145_1	1	-	0	7704
chr3L	14517789	14517790	CG9592_1	1	+	0	7698
chr3L	14510090	14510091	bbg_2	1	-	0	7698
chr2L	9608561	9608562	gcm2_1	1	+	0	7683
chr2L	9600877	9600878	CG4382_1	1	-	0	7683
chr3R	20756744	20756745	Syp_5	1	+	0	7638
chr3R	20749105	20749106	Prosalpha4T1_1	1	-	0	7638
chr3R	22570189	22570190	CG33110_1	1	+	0	7624
chr3R	22562564	22562565	CG5278_1	1	-	0	7624
chr3R	13958805	13958806	CG3028_1	1	+	0	7616
chr3R	13951188	13951189	CG9926_1	1	-	0	7616
chr2R	17265522	17265523	mbl_1	1	+	0	7604
chr2R	17257917	17257918	CG43108_1	1	-	0	7604
chr3R	17028687	17028688	CG5225_1	1	+	0	7599
chr3R	17021087	17021088	AdSL_1	1	-	0	7599
chr3R	29608454	29608455	Diedel2_1	1	+	0	7572
chr3R	29600881	29600882	CG7568_1	1	-	0	7572
chr3R	4427088	4427089	CG31525_1	1	+	0	7491
chr3R	4419596	4419597	CG32944_1	1	-	0	7491
chrX	9142493	9142494	CG7065_1	1	+	0	7460
chrX	9135032	9135033	fend_1	1	-	0	7460
chr2R	21583510	21583511	CG30222_1	1	+	0	7457
chr2R	21576052	21576053	CG10440_1	1	-	0	7457
chr3L	11473280	11473281	Vha16-3_1	1	+	0	7443
chr3L	11465836	11465837	CG6140_1	1	-	0	7443
chr2R	12700077	12700078	wuc_1	1	+	0	7405
chr2R	12692671	12692672	CG8768_1	1	-	0	7405
chr2L	11179057	11179058	CG4788_1	1	+	0	7397
chr2L	11171659	11171660	Vm32E_1	1	-	0	7397
chr2L	94741	94742	Zir_1	1	+	0	7359
chr2L	87381	87382	net_1	1	-	0	7359
chr2L	15784092	15784093	CG18109_1	1	+	0	7306
chr2L	15776785	15776786	CG43760_1	1	-	0	7306
chr2R	16443211	16443212	CG4409_1	1	+	0	7291
chr2R	16435919	16435920	CG7848_1	1	-	0	7291
chr2L	19041898	19041899	Catsup_1	1	+	0	7280
chr2L	19034617	19034618	CG31800_1	1	-	0	7280
chr2R	18718114	18718115	Hs3st-A_1	1	+	0	7261
chr2R	18710852	18710853	CG15087_1	1	-	0	7261
chr2L	66494	66495	dbr_2	1	+	0	7252
chr2L	59241	59242	Cda5_1	1	-	0	7252
chr3R	6108126	6108127	Obp83cd_1	1	+	0	7242
chr3R	6100883	6100884	CG10287_1	1	-	0	7242
chr2R	15248783	15248784	scb_2	1	+	0	7194
chr2R	15241588	15241589	Fs_1	1	-	0	7194
chr2R	24743812	24743813	CG30421_1	1	+	0	7159
chr2R	24736652	24736653	Mid1_1	1	-	0	7159
chr3L	7320069	7320070	CG8607_1	1	+	0	7153
chr3L	7312915	7312916	unc-13-4A_1	1	-	0	7153
chrX	2893042	2893043	CG3526_1	1	+	0	7132
chrX	2885909	2885910	CG14419_1	1	-	0	7132
chrX	9694187	9694188	btd_1	1	+	0	7099
chrX	9687087	9687088	nej_1	1	-	0	7099
chr2L	11210680	11210681	ab_3	1	+	0	7096
chr2L	11203583	11203584	Ca-beta_1	1	-	0	7096
chr3R	15846555	15846556	CG4546_1	1	+	0	7076
chr3R	15839478	15839479	Pbp45_1	1	-	0	7076
chr3R	4197290	4197291	CG12582_1	1	+	0	7030
chr3R	15908408	15908409	CG3303_1	1	+	0	7030
chr3R	4190259	4190260	Dsk_1	1	-	0	7030
chr3R	15901377	15901378	glob1_1	1	-	0	7030
chr3R	15774450	15774451	CG4525_1	1	+	0	7016
chr3R	15767433	15767434	CG5623_1	1	-	0	7016
chr2R	15504185	15504186	Ir52c_1	1	+	0	6954
chr2R	15497230	15497231	CG12964_1	1	-	0	6954
chr3R	21283197	21283198	CG17298_1	1	+	0	6951
chr3R	21276245	21276246	CG3301_1	1	-	0	6951
chr3R	23168301	23168302	Irk1_5	1	+	0	6946
chr3R	23161354	23161355	CG13829_1	1	-	0	6946
chr2L	14008145	14008146	CG42692_1	1	+	0	6897
chr2L	14001247	14001248	rk_1	1	-	0	6897
chrX	4212973	4212974	CG43288_1	1	+	0	6883
chrX	4206089	4206090	Fas2_1	1	-	0	6883
chr2L	12618347	12618348	nub_2	1	+	0	6879
chr2L	12611467	12611468	Ref2_2	1	-	0	6879
chr3R	20114858	20114859	CG10887_1	1	+	0	6867
chr3R	20107990	20107991	CG31206_1	1	-	0	6867
chr3L	14705460	14705461	CG13476_1	1	+	0	6859
chr3L	14698600	14698601	CG17177_1	1	-	0	6859
chr3R	13694026	13694027	CG14367_1	1	+	0	6813
chr3R	13687212	13687213	omd_1	1	-	0	6813
chr3L	12088636	12088637	CG17154_1	1	+	0	6809
chr3L	12081826	12081827	Sema-5c_1	1	-	0	6809
chr2L	14027009	14027010	CG4500_1	1	+	0	6785
chr2L	14020223	14020224	NimC3_1	1	-	0	6785
chrX	2552205	2552206	Pdfr_2	1	+	0	6780
chrX	2545424	2545425	trol_1	1	-	0	6780
chr3R	20042760	20042761	Indy-2_1	1	+	0	6724
chr3R	20036035	20036036	CG10889_1	1	-	0	6724
chr3L	14567471	14567472	CG42758_1	1	+	0	6697
chr3L	14560773	14560774	Lk_1	1	-	0	6697
chr2R	19259891	19259892	CG7229_1	1	+	0	6663
chr2R	19253227	19253228	CG33453_1	1	-	0	6663
chrX	18186156	18186157	Frq2_1	1	+	0	6655
chrX	18179500	18179501	Andorra_1	1	-	0	6655
chr3R	23042228	23042229	CG13838_1	1	+	0	6655
chr3R	23035572	23035573	CG13833_1	1	-	0	6655
chrX	14322210	14322211	dpr8_1	1	+	0	6646
chrX	14315563	14315564	betaNACtes2_1	1	-	0	6646
chr3L	14684768	14684769	CG5048_1	1	+	0	6621
chr3L	18139403	18139404	gk_1	1	+	0	6621
chr3L	14678146	14678147	CG4914_1	1	-	0	6621
chr3L	18132781	18132782	Cyp312a1_1	1	-	0	6621
chr2R	11436245	11436246	CG7777_1	1	+	0	6606
chr2R	11429638	11429639	Drip_1	1	-	0	6606
chr2L	13790960	13790961	CG16863_1	1	+	0	6606
chr2L	13784353	13784354	CG16890_1	1	-	0	6606
chr3R	27912447	27912448	mil_1	1	+	0	6606
chr3R	27905840	27905841	CG34353_1	1	-	0	6606
chr2L	16766737	16766738	Mhc_4	1	+	0	6599
chr2L	16760137	16760138	ppk17_1	1	-	0	6599
chr3L	5802981	5802982	CG42272_1	1	+	0	6594
chr3L	5796386	5796387	Tektin-C_1	1	-	0	6594
chr2R	24275737	24275738	nvy_2	1	+	0	6558
chr2R	24269178	24269179	CG13577_1	1	-	0	6558
chr3R	9874680	9874681	Glut4EF_2	1	+	0	6541
chr3R	9868138	9868139	Teh1_1	1	-	0	6541
chr2L	7666051	7666052	Myo28B1_2	1	+	0	6530
chr2L	7659520	7659521	Slob_2	1	-	0	6530
chr2L	2591945	2591946	CG15394_2	1	+	0	6517
chr2L	2585427	2585428	Drp1_1	1	-	0	6517
chr2L	12027439	12027440	CG5304_1	1	+	0	6481
chr2L	12020957	12020958	CG6734_1	1	-	0	6481
chr2L	15484661	15484662	Tim17b2_1	1	+	0	6408
chr2L	15478252	15478253	sna_1	1	-	0	6408
chr3L	8640442	8640443	Cpr66D_1	1	+	0	6405
chr3L	8634036	8634037	CG5971_1	1	-	0	6405
chr2L	1368098	1368099	CG14346_1	1	+	0	6370
chr2L	1361727	1361728	NLaz_1	1	-	0	6370
chr3L	5583674	5583675	l(3)psg2_1	1	+	0	6344
chr3L	5577329	5577330	Msr-110_1	1	-	0	6344
chr2R	18783300	18783301	CG15080_1	1	+	0	6328
chr2R	18776971	18776972	D3HI_1	1	-	0	6328
chr2L	22175425	22175426	CG3635_1	1	+	0	6326
chr2L	22169098	22169099	CG1832_1	1	-	0	6326
chr3R	20778894	20778895	Syp_4	1	+	0	6280
chr3R	20772613	20772614	Takl1_1	1	-	0	6280
chr2R	20909676	20909677	CG9235_1	1	+	0	6271
chr2R	20903404	20903405	otp_1	1	-	0	6271
chr3L	19092674	19092675	MESR6_1	1	+	0	6252
chr3L	19086421	19086422	Mkp3_1	1	-	0	6252
chr2L	750605	750606	GABA-B-R3_1	1	+	0	6211
chr2L	744393	744394	CG3159_1	1	-	0	6211
chr2R	5804713	5804714	dpr12_1	1	+	0	6189
chr2R	5798523	5798524	Or42b_1	1	-	0	6189
chr2R	5697903	5697904	CG17337_2	1	+	0	6182
chr2R	5691720	5691721	scaf_1	1	-	0	6182
chrX	16303897	16303898	CG3679_1	1	+	0	6177
chrX	16297719	16297720	CG9911_1	1	-	0	6177
chr3R	27694313	27694314	CG43319_1	1	+	0	6162
chr3R	27688150	27688151	CG31055_1	1	-	0	6162
chrX	12553124	12553125	Cpr11B_1	1	+	0	6142
chrX	12546981	12546982	CG43921_2	1	-	0	6142
chr4	936818	936819	mGluR_1	1	+	0	6127
chr4	930690	930691	eIF4G_1	1	-	0	6127
chr2R	21546642	21546643	Egfr_1	1	+	0	6114
chr2R	21540527	21540528	CG30283_1	1	-	0	6114
chr3L	888011	888012	CG32479_1	1	+	0	6078
chr3L	881932	881933	CG13907_1	1	-	0	6078
chr3L	6990625	6990626	bin_1	1	+	0	6044
chr3L	6984580	6984581	CG32388_1	1	-	0	6044
chr2L	12719045	12719046	MRP_2	1	+	0	6008
chr2L	12713036	12713037	CG5787_1	1	-	0	6008
chr3R	10686943	10686944	Skeletor_1	1	+	0	6002
chr3R	10680940	10680941	CG14688_1	1	-	0	6002
chr2L	9077142	9077143	CG12439_1	1	+	0	5980
chr2L	9071161	9071162	CG31708_1	1	-	0	5980
chr3R	11999282	11999283	Ect3_1	1	+	0	5970
chr3R	11993311	11993312	CG3359_1	1	-	0	5970
chr3L	16301452	16301453	CG4982_1	1	+	0	5912
chr3L	16295539	16295540	CG4962_1	1	-	0	5912
chrX	10460773	10460774	Neb-cGP_1	1	+	0	5877
chrX	10454895	10454896	CG32683_1	1	-	0	5877
chrX	13996384	13996385	UBC3_1	1	+	0	5866
chrX	13990517	13990518	mamo_1	1	-	0	5866
chr3R	6684445	6684446	Edg84A_1	1	+	0	5863
chr3R	6678581	6678582	lab_1	1	-	0	5863
chr3L	4313563	4313564	Claspin_1	1	+	0	5852
chr3L	4307710	4307711	dyl_1	1	-	0	5852
chrX	19718888	19718889	CG12531_1	1	+	0	5847
chrX	19713040	19713041	meso18E_1	1	-	0	5847
chr2L	12008095	12008096	Rh5_1	1	+	0	5833
chr2L	12002261	12002262	CG6746_1	1	-	0	5833
chr2R	14308142	14308143	Shroom_3	1	+	0	5829
chr2R	14302312	14302313	tej_1	1	-	0	5829
chr3R	27075870	27075871	CG14257_1	1	+	0	5802
chr3R	27070067	27070068	spz_1	1	-	0	5802
chr2L	22071130	22071131	CG31702_1	1	+	0	5798
chr2L	22065331	22065332	CG42597_1	1	-	0	5798
chr3L	16314284	16314285	CG13062_1	1	+	0	5783
chr3L	16308500	16308501	CG13042_1	1	-	0	5783
chr2R	13500624	13500625	mars_3	1	+	0	5770
chr2R	13494853	13494854	CG13329_1	1	-	0	5770
chr2L	3662719	3662720	CG34340_1	1	+	0	5768
chr2L	3656950	3656951	for_1	1	-	0	5768
chr3R	31311157	31311158	CG34347_1	1	+	0	5762
chr3R	31305394	31305395	CG11340_1	1	-	0	5762
chr3R	15481939	15481940	CG14870_1	1	+	0	5734
chr3R	15476204	15476205	AdamTS-A_1	1	-	0	5734
chr2R	22317664	22317665	CG5820_1	1	+	0	5729
chr2R	22311934	22311935	wdp_1	1	-	0	5729
chr2R	8590497	8590498	CG14752_1	1	+	0	5714
chr2R	8584782	8584783	CG42326_1	1	-	0	5714
chr2R	22122040	22122041	mei-S332_2	1	+	0	5702
chr2R	22116337	22116338	CG13503_2	1	-	0	5702
chrX	9585678	9585679	Hex-A_2	1	+	0	5701
chrX	9579976	9579977	CG32699_1	1	-	0	5701
chrX	2340347	2340348	phl_1	1	+	0	5670
chrX	2334676	2334677	Ilp6_1	1	-	0	5670
chr3L	11720937	11720938	Bmcp_1	1	+	0	5655
chr3L	11715281	11715282	CG14132_1	1	-	0	5655
chr2L	8705595	8705596	CG9314_1	1	+	0	5649
chr2L	8699945	8699946	Hnf4_3	1	-	0	5649
chr2R	18062680	18062681	CG34386_1	1	+	0	5621
chr2R	18057058	18057059	CG10912_1	1	-	0	5621
chr3L	20367199	20367200	in_1	1	+	0	5614
chr3L	20361584	20361585	DNApol-alpha60_1	1	-	0	5614
chrX	15809507	15809508	CG8509_1	1	+	0	5613
chrX	15803893	15803894	PGRP-LE_1	1	-	0	5613
chr2R	11324270	11324271	sha_2	1	+	0	5595
chr2R	11318674	11318675	nompA_1	1	-	0	5595
chr2L	18509560	18509561	CG10178_1	1	+	0	5587
chr2L	18503972	18503973	kon_1	1	-	0	5587
chr2R	18503609	18503610	GstE11_1	1	+	0	5586
chr2R	18498022	18498023	CG30116_1	1	-	0	5586
chr2L	5824011	5824012	TrissinR_1	1	+	0	5585
chr2L	5818425	5818426	CG31644_1	1	-	0	5585
chr3R	31713868	31713869	ttk_1	1	+	0	5581
chr3R	31708286	31708287	CG42693_1	1	-	0	5581
chr3R	12648059	12648060	CG6234_1	1	+	0	5578
chr3R	12642480	12642481	CG6753_1	1	-	0	5578
chr3R	30532613	30532614	tmod_7	1	+	0	5577
chr3R	30527035	30527036	jdp_1	1	-	0	5577
chr3R	27652762	27652763	RpS10a_1	1	+	0	5536
chr3R	27647225	27647226	tau_2	1	-	0	5536
chr3L	9829423	9829424	CG14172_1	1	+	0	5515
chr3L	9823907	9823908	Ilp5_1	1	-	0	5515
chr2R	6949478	6949479	CheB42a_1	1	+	0	5483
chr2R	6943994	6943995	CheB42b_1	1	-	0	5483
chr2R	15555445	15555446	CG12963_10	1	+	0	5465
chr2R	15549979	15549980	CG8192_1	1	-	0	5465
chr3R	21242611	21242612	CG5892_1	1	+	0	5437
chr3R	21237173	21237174	e_1	1	-	0	5437
chr3L	317090	317091	CG34264_1	1	+	0	5427
chr3L	311662	311663	fwd_2	1	-	0	5427
chr2R	6137324	6137325	CG14589_1	1	+	0	5406
chr2R	6131917	6131918	EcR_3	1	-	0	5406
chr2R	22066886	22066887	Snp_2	1	+	0	5403
chr2R	22061482	22061483	CG13501_1	1	-	0	5403
chr2R	16850438	16850439	IntS8_1	1	+	0	5400
chr2R	16845037	16845038	Ugt37c1_1	1	-	0	5400
chr2R	19330888	19330889	CG34045_1	1	+	0	5398
chr2R	19325489	19325490	Rgk1_2	1	-	0	5398
chr2L	6160423	6160424	CG13989_1	1	+	0	5346
chr2L	6155076	6155077	CG31639_1	1	-	0	5346
chr3L	3626344	3626345	dar1_1	1	+	0	5317
chr3L	3621026	3621027	CG14974_1	1	-	0	5317
chrX	18415419	18415420	CG15056_1	1	+	0	5277
chrX	18410141	18410142	CG32549_1	1	-	0	5277
chr2L	2805217	2805218	daw_2	1	+	0	5246
chr2L	2799970	2799971	Syt1_1	1	-	0	5246
chr3L	22034993	22034994	Oct-TyrR_1	1	+	0	5242
chr3L	22029750	22029751	CG43392_1	1	-	0	5242
chr2L	8980662	8980663	CG18662_1	1	+	0	5226
chr2L	8975435	8975436	CG9541_1	1	-	0	5226
chr3R	15439964	15439965	Act88F_1	1	+	0	5201
chr3R	15434762	15434763	CG6118_1	1	-	0	5201
chr3R	22329302	22329303	CG7080_1	1	+	0	5188
chr3R	22324113	22324114	CG34377_1	1	-	0	5188
chr2R	5668384	5668385	CG8245_1	1	+	0	5182
chr2R	5663201	5663202	CG8426_1	1	-	0	5182
chr3L	8063884	8063885	Ect4_6	1	+	0	5173
chr3L	8058710	8058711	bip1_1	1	-	0	5173
chrX	7337357	7337358	CG1435_1	1	+	0	5165
chrX	7332191	7332192	CG42780_1	1	-	0	5165
chr2R	21872031	21872032	Fili_2	1	+	0	5150
chr2R	21866880	21866881	comr_1	1	-	0	5150
chr3L	21672120	21672121	CG11249_1	1	+	0	5128
chr3L	21666991	21666992	Cpr78E_1	1	-	0	5128
chr3L	19275766	19275767	CG14086_1	1	+	0	5098
chr3L	19270667	19270668	CG14088_1	1	-	0	5098
chr2L	15628675	15628676	CG7631_1	1	+	0	5081
chr2L	15623593	15623594	Or35a_1	1	-	0	5081
chr3L	2739752	2739753	Acp62F_1	1	+	0	5072
chr3L	2734679	2734680	Mrtf_3	1	-	0	5072
chrX	15081281	15081282	CG33177_1	1	+	0	5071
chrX	15076209	15076210	Lsd-2_1	1	-	0	5071
chr2L	17131049	17131050	beat-IIIa_1	1	+	0	5067
chr2L	17125981	17125982	CG31784_1	1	-	0	5067
chrX	6998674	6998675	Inx2_1	1	+	0	5067
chrX	6993606	6993607	Inx7_2	1	-	0	5067
chr3R	30894045	30894046	Cyp4c3_1	1	+	0	5039
chr3R	30889005	30889006	Sap-r_1	1	-	0	5039
chr3R	9038741	9038742	hyx_2	1	+	0	5014
chr3R	9033726	9033727	neur_2	1	-	0	5014
chr3R	13420289	13420290	Ir87a_1	1	+	0	5009
chr3R	13415279	13415280	yellow-e_1	1	-	0	5009
chr2R	19552065	19552066	CG43111_1	1	+	0	4994
chr2R	23270474	23270475	CG13540_1	1	+	0	4994
chr2R	19547070	19547071	sm_4	1	-	0	4994
chr2R	23265479	23265480	CG12782_1	1	-	0	4994
chr3R	26994835	26994836	TwdlC_1	1	+	0	4983
chr3R	26989851	26989852	CG31076_1	1	-	0	4983
chr2R	4829282	4829283	CG14464_1	1	+	0	4980
chr2R	4824301	4824302	CG17528_1	1	-	0	4980
chr3R	4811444	4811445	CG1129_3	1	+	0	4978
chr3R	4806465	4806466	ctrip_1	1	-	0	4978
chr3R	23723333	23723334	CG10365_3	1	+	0	4976
chr3R	23718356	23718357	nau_1	1	-	0	4976
chr2R	8237289	8237290	pnut_2	1	+	0	4962
chr2R	8232326	8232327	dpn_1	1	-	0	4962
chr2R	20661584	20661585	CG13437_1	1	+	0	4957
chr2R	20656626	20656627	CG11159_1	1	-	0	4957
chr2L	13540713	13540714	CG16852_1	1	+	0	4942
chr2L	13535770	13535771	CG15638_1	1	-	0	4942
chr2L	5746162	5746163	CG11029_1	1	+	0	4934
chr2L	5741227	5741228	CG11147_1	1	-	0	4934
chr2L	18948890	18948891	CG10428_1	1	+	0	4932
chr2L	18943957	18943958	ssp3_1	1	-	0	4932
chrX	770027	770028	fz3_2	1	+	0	4904
chrX	765122	765123	RL22_1	1	-	0	4904
chr3L	16805080	16805081	nudC_2	1	+	0	4891
chr3L	16800188	16800189	CG9674_2	1	-	0	4891
chr2R	11154884	11154885	CG13230_1	1	+	0	4884
chr2R	11149999	11150000	CG12391_1	1	-	0	4884
chr3R	26010892	26010893	E(spl)malpha-BFM_1	1	+	0	4869
chr3R	26006022	26006023	E(spl)mbeta-HLH_1	1	-	0	4869
chr3R	16609719	16609720	NPF_1	1	+	0	4860
chr3R	16604858	16604859	CG10345_1	1	-	0	4860
chr2R	10048352	10048353	CoVIIc_1	1	+	0	4848
chr2R	10043503	10043504	CG34220_1	1	-	0	4848
chrX	11044757	11044758	CG11160_1	1	+	0	4845
chrX	11039911	11039912	CG42339_1	1	-	0	4845
chr3L	25120754	25120755	Ucrh_1	1	+	0	4838
chr3L	25115915	25115916	MED21_1	1	-	0	4838
chr3L	2483280	2483281	CG45186_2	1	+	0	4836
chr3L	2478443	2478444	Cyp4d20_1	1	-	0	4836
chr2R	21796415	21796416	CG34204_1	1	+	0	4835
chr2R	21791579	21791580	lox2_1	1	-	0	4835
chr2R	7400764	7400765	CG11112_1	1	+	0	4834
chr2R	7395929	7395930	CG1707_1	1	-	0	4834
chr2L	10761127	10761128	CG6495_1	1	+	0	4812
chr2L	10756314	10756315	CG17124_1	1	-	0	4812
chr3R	20871036	20871037	TotA_1	1	+	0	4808
chr3R	20866227	20866228	CG3822_1	1	-	0	4808
chr3L	7511036	7511037	CG7546_1	1	+	0	4808
chr3L	7506227	7506228	CG7548_1	1	-	0	4808
chr3L	2196985	2196986	CG8960_2	1	+	0	4805
chr3L	2192179	2192180	CG5707_1	1	-	0	4805
chrX	16881348	16881349	CG4872_1	1	+	0	4804
chrX	16876543	16876544	CG13003_1	1	-	0	4804
chr2R	20556878	20556879	lms_1	1	+	0	4792
chr2R	20552085	20552086	CG13430_1	1	-	0	4792
chr2R	9252027	9252028	CG30343_1	1	+	0	4785
chr2R	9247241	9247242	hig_1	1	-	0	4785
chr2R	7709873	7709874	CG1941_2	1	+	0	4767
chr2R	7705105	7705106	CG34216_1	1	-	0	4767
chrX	19353184	19353185	kek5_1	1	+	0	4740
chrX	19348443	19348444	nAChRalpha7_1	1	-	0	4740
chr3R	12916084	12916085	beat-Vb_1	1	+	0	4739
chr3R	12911344	12911345	CG10909_1	1	-	0	4739
chr3L	8096522	8096523	Ect4_2	1	+	0	4733
chr3L	8091788	8091789	CG7565_1	1	-	0	4733
chr3L	12396170	12396171	Obp69a_1	1	+	0	4731
chr3L	12391438	12391439	Ncc69_1	1	-	0	4731
chr2L	21903030	21903031	CG1421_1	1	+	0	4715
chr2L	21898314	21898315	CG11629_1	1	-	0	4715
chr2L	11834106	11834107	CG45011_1	1	+	0	4703
chr2L	11829402	11829403	esc_1	1	-	0	4703
chr3R	7224402	7224403	CG14608_1	1	+	0	4689
chr3R	7219712	7219713	CG14605_1	1	-	0	4689
chr3L	22860772	22860773	CG13239_1	1	+	0	4682
chr3L	22856089	22856090	CG32459_1	1	-	0	4682
chr2L	7227715	7227716	CG43799_1	1	+	0	4662
chr2L	7223052	7223053	ico_1	1	-	0	4662
chr2L	1112972	1112973	CG14340_1	1	+	0	4654
chr2L	1108317	1108318	mtRNApol_1	1	-	0	4654
chrX	2166810	2166811	CG3630_1	1	+	0	4653
chrX	2162156	2162157	Cyp4d1_1	1	-	0	4653
chr3R	7907302	7907303	Taf7_2	1	+	0	4644
chr3R	7902657	7902658	CG2957_1	1	-	0	4644
chr2L	19918146	19918147	sick_2	1	+	0	4630
chr2L	19913515	19913516	Victoria_1	1	-	0	4630
chr3R	20901943	20901944	CG5621_1	1	+	0	4623
chr3R	20897319	20897320	CG10830_1	1	-	0	4623
chr2L	12138009	12138010	Gr33a_1	1	+	0	4612
chr2L	12133396	12133397	rho-6_1	1	-	0	4612
chrX	2141490	2141491	CG3835_2	1	+	0	4604
chrX	2136885	2136886	ph-p_1	1	-	0	4604
chr2R	6173683	6173684	Cyp6w1_1	1	+	0	4601
chr2R	6169081	6169082	EcR_1	1	-	0	4601
chr3L	18950631	18950632	CG6836_1	1	+	0	4595
chr3L	18946035	18946036	CG32204_1	1	-	0	4595
chr2R	24506868	24506869	CG13581_1	1	+	0	4579
chr2R	24502288	24502289	Prosalpha4T2_1	1	-	0	4579
chr2R	10903595	10903596	polyph_1	1	+	0	4559
chr2R	10899035	10899036	Rpb5_1	1	-	0	4559
chr2L	6874941	6874942	Nlg2_2	1	+	0	4554
chr2L	6870386	6870387	Nha1_1	1	-	0	4554
chr2R	8254222	8254223	CG14760_1	1	+	0	4544
chr2R	8249677	8249678	CG44439_1	1	-	0	4544
chr3R	25613669	25613670	CG5079_1	1	+	0	4530
chr3R	25609138	25609139	ymp_1	1	-	0	4530
chr2R	16359765	16359766	CG6262_2	1	+	0	4524
chr2R	16355240	16355241	CG30098_1	1	-	0	4524
chr2L	15074775	15074776	CG15270_1	1	+	0	4478
chr2L	15070296	15070297	vig_1	1	-	0	4478
chr3L	6163133	6163134	CG13296_1	1	+	0	4478
chr3L	6158654	6158655	Cpr65Ay_1	1	-	0	4478
chrX	16271010	16271011	Mfe2_2	1	+	0	4472
chrX	16266537	16266538	CG12507_1	1	-	0	4472
chr3L	22465595	22465596	CG11438_2	1	+	0	4464
chr3L	22461130	22461131	laza_1	1	-	0	4464
chrX	15675477	15675478	CG12708_1	1	+	0	4425
chrX	15671051	15671052	CG15646_1	1	-	0	4425
chr2R	12884635	12884636	vg_1	1	+	0	4423
chr2R	12880211	12880212	Nmda1_1	1	-	0	4423
chr3L	7093206	7093207	Cpr65Ec_1	1	+	0	4421
chr3L	7088784	7088785	Cpr65Eb_1	1	-	0	4421
chr2R	11301923	11301924	CG7741_2	1	+	0	4414
chr2R	11297508	11297509	CG42336_1	1	-	0	4414
chrX	16711264	16711265	CG13008_1	1	+	0	4394
chrX	16706869	16706870	CG9672_1	1	-	0	4394
chr3R	26021827	26021828	E(spl)m3-HLH_1	1	+	0	4357
chr3R	26017469	26017470	E(spl)m2-BFM_1	1	-	0	4357
chr4	210280	210281	Crk_1	1	+	0	4342
chr4	205937	205938	CG31998_1	1	-	0	4342
chr2R	21701469	21701470	HmgD_3	1	+	0	4317
chr2R	21697151	21697152	CngB_1	1	-	0	4317
chr2L	5662869	5662870	Hsp60C_1	1	+	0	4316
chr2L	5658552	5658553	CG31646_1	1	-	0	4316
chrX	9214854	9214855	Obp8a_1	1	+	0	4307
chrX	9210546	9210547	CG12119_1	1	-	0	4307
chr2R	10256688	10256689	CG12911_1	1	+	0	4300
chr2R	10252387	10252388	Syb_1	1	-	0	4300
chr3R	24769353	24769354	CG13631_1	1	+	0	4293
chr3R	27233770	27233771	CG31068_1	1	+	0	4293
chr3R	24765059	24765060	AstA_1	1	-	0	4293
chr3R	27229476	27229477	CG42814_1	1	-	0	4293
chr2L	7466549	7466550	CG6055_2	1	+	0	4287
chr2L	7462261	7462262	Gr28b_1	1	-	0	4287
chr2L	18096557	18096558	CG5755_1	1	+	0	4282
chr2L	18092274	18092275	CG15153_1	1	-	0	4282
chr2R	12495673	12495674	s-cup_1	1	+	0	4278
chr2R	12491394	12491395	fdl_3	1	-	0	4278
chr3L	7747330	7747331	CG13685_1	1	+	0	4278
chr3L	7743051	7743052	Snmp2_1	1	-	0	4278
chrX	18209427	18209428	Him_1	1	+	0	4269
chrX	18205157	18205158	Her_1	1	-	0	4269
chr2L	5883758	5883759	CG44574_1	1	+	0	4263
chr2L	5879494	5879495	rau_1	1	-	0	4263
chr2R	17786149	17786150	aft_1	1	+	0	4262
chr2R	17781886	17781887	fab1_1	1	-	0	4262
chr3L	3659045	3659046	CG43098_1	1	+	0	4262
chr3L	3654782	3654783	CG10862_1	1	-	0	4262
chr2R	21255218	21255219	Rgk3_2	1	+	0	4261
chr2R	21250956	21250957	ASPP_1	1	-	0	4261
chr3R	11897559	11897560	CG34307_1	1	+	0	4241
chr3R	11893317	11893318	CG6971_1	1	-	0	4241
chr3R	12094877	12094878	dpr17_3	1	+	0	4239
chr3R	12090637	12090638	ATP8B_1	1	-	0	4239
chr2R	1349331	1349332	l(2)41Ab_2	1	+	0	4230
chr2R	1345100	1345101	Yeti_1	1	-	0	4230
chr3R	18732681	18732682	CG14302_1	1	+	0	4213
chr3R	18728467	18728468	CG7715_1	1	-	0	4213
chrX	7722133	7722134	Hira_1	1	+	0	4205
chrX	7717927	7717928	CG15478_1	1	-	0	4205
chrX	13534443	13534444	CG15756_1	1	+	0	4194
chrX	13530248	13530249	CG44428_1	1	-	0	4194
chr4	1185804	1185805	CG33521_2	1	+	0	4188
chr4	1181615	1181616	pho_1	1	-	0	4188
chr3L	4757881	4757882	CG13711_1	1	+	0	4180
chr3L	4753700	4753701	CG12493_1	1	-	0	4180
chrX	1180180	1180181	CG11379_1	1	+	0	4151
chrX	1176028	1176029	CG11384_1	1	-	0	4151
chr3R	10060238	10060239	Npc2c_1	1	+	0	4139
chr3R	10056098	10056099	Npc2d_1	1	-	0	4139
chrX	17091824	17091825	CG16700_1	1	+	0	4136
chrX	17087687	17087688	CG8945_1	1	-	0	4136
chrX	21285284	21285285	CG1494_1	1	+	0	4135
chrX	21281148	21281149	CG32521_1	1	-	0	4135
chr2R	23713901	23713902	SEST_1	1	+	0	4122
chr2R	23709778	23709779	l(2)not_1	1	-	0	4122
chr3R	12214461	12214462	CG14742_1	1	+	0	4107
chr3R	12210353	12210354	CG4830_1	1	-	0	4107
chr3R	4965448	4965449	CG1124_1	1	+	0	4102
chr3R	4961345	4961346	CG2016_1	1	-	0	4102
chr3L	12197770	12197771	CG11529_1	1	+	0	4102
chr3L	12193667	12193668	thoc6_1	1	-	0	4102
chrX	3872421	3872422	CG2930_2	1	+	0	4096
chrX	3868324	3868325	OPT1_1	1	-	0	4096
chr3R	31065259	31065260	Sox100B_1	1	+	0	4096
chr3R	31061162	31061163	dco_1	1	-	0	4096
chr2R	16598769	16598770	CG5089_1	1	+	0	4055
chr2R	16594713	16594714	CG8306_1	1	-	0	4055
chr2R	11414509	11414510	CG7763_1	1	+	0	4042
chr2R	11410466	11410467	CG34054_1	1	-	0	4042
chr3R	5414511	5414512	CG14669_1	1	+	0	4042
chr3R	5410468	5410469	Orco_1	1	-	0	4042
chr2R	8087396	8087397	sut2_1	1	+	0	4039
chr2R	8083356	8083357	slv_1	1	-	0	4039
chr2R	9969075	9969076	Adam_1	1	+	0	4037
chr2R	9965037	9965038	CG1418_1	1	-	0	4037
chr2L	11071029	11071030	CG14915_1	1	+	0	4034
chr2L	11066994	11066995	Samuel_1	1	-	0	4034
chr3R	7999832	7999833	CG14463_2	1	+	0	4029
chr3R	7995802	7995803	CG2781_1	1	-	0	4029
chr2R	7890024	7890025	CG30377_1	1	+	0	4021
chr2R	7886002	7886003	Dgk_1	1	-	0	4021
chr2L	4694704	4694705	CG34351_1	1	+	0	4018
chr2L	4690685	4690686	CG3251_1	1	-	0	4018
chrX	2447971	2447972	ZEST_1	1	+	0	4015
chrX	2443955	2443956	tko_1	1	-	0	4015
chr2L	1836539	1836540	wry_1	1	+	0	4010
chr2L	1832528	1832529	c-cup_1	1	-	0	4010
chr3R	19840863	19840864	CG31459_1	1	+	0	4009
chr3R	19836853	19836854	bnl_1	1	-	0	4009
chr4	1088797	1088798	sv_2	1	+	0	4005
chr4	1084791	1084792	Actbeta_1	1	-	0	4005
chr2L	7437492	7437493	CG5973_3	1	+	0	3996
chr2L	7433495	7433496	CG5958_1	1	-	0	3996
chr3R	14879470	14879471	CG3631_1	1	+	0	3982
chr3R	14875487	14875488	btsz_1	1	-	0	3982
chrX	5869061	5869062	CG15764_1	1	+	0	3975
chrX	5865085	5865086	CG43137_1	1	-	0	3975
chr3L	8518887	8518888	GstO3_1	1	+	0	3975
chr3L	8514911	8514912	CG6683_1	1	-	0	3975
chr3L	4240133	4240134	CG14997_2	1	+	0	3971
chr3L	4236161	4236162	ImpL2_1	1	-	0	3971
chr2L	5346199	5346200	nompC_1	1	+	0	3966
chr2L	5342232	5342233	CG12512_1	1	-	0	3966
chr3L	15535417	15535418	CrebA_1	1	+	0	3964
chr3L	15531452	15531453	CG43248_1	1	-	0	3964
chr3L	593229	593230	MED14_1	1	+	0	3961
chr3L	589267	589268	Kah_1	1	-	0	3961
chr3L	21501431	21501432	Est-Q_1	1	+	0	3950
chr3L	21497480	21497481	Hr78_1	1	-	0	3950
chr3R	27685966	27685967	CG12880_1	1	+	0	3942
chr3R	27682023	27682024	CG5595_1	1	-	0	3942
chr3R	21403713	21403714	CG7907_1	1	+	0	3935
chr3R	21399777	21399778	CG6475_1	1	-	0	3935
chr2R	23351562	23351563	CG34210_1	1	+	0	3925
chr2R	23347636	23347637	CG3502_1	1	-	0	3925
chr2L	21075404	21075405	tadr_1	1	+	0	3899
chr2L	21071504	21071505	CG9265_1	1	-	0	3899
chr2R	20533361	20533362	CG30154_1	1	+	0	3897
chr2R	20529463	20529464	CG30151_1	1	-	0	3897
chrX	7858122	7858123	CG1409_1	1	+	0	3891
chrX	7854230	7854231	CG10920_1	1	-	0	3891
chr3L	8753603	8753604	Fhos_3	1	+	0	3878
chr3L	8749724	8749725	CG13306_1	1	-	0	3878
chrX	17022295	17022296	CG43996_1	1	+	0	3873
chrX	17018421	17018422	CG45002_1	1	-	0	3873
chr3R	4247021	4247022	CG14639_1	1	+	0	3860
chr3R	4243160	4243161	CG34305_1	1	-	0	3860
chr2R	5608646	5608647	CG17508_1	1	+	0	3852
chr2R	5604793	5604794	Fis1_1	1	-	0	3852
chr2L	17986369	17986370	CG5681_1	1	+	0	3837
chr2L	17982531	17982532	btv_1	1	-	0	3837
chr2L	12348117	12348118	bru-2_3	1	+	0	3804
chr2L	12344312	12344313	CG43813_1	1	-	0	3804
chr2R	9457884	9457885	Camta_2	1	+	0	3803
chr2R	9454080	9454081	CG33758_1	1	-	0	3803
chr2L	21206519	21206520	clumsy_1	1	+	0	3795
chr2L	21202723	21202724	CG31988_1	1	-	0	3795
chr3L	2276550	2276551	yellow-g2_1	1	+	0	3781
chr3L	2272768	2272769	yellow-g_1	1	-	0	3781
chr2R	19635272	19635273	CG42753_1	1	+	0	3771
chr2R	19631500	19631501	sm_1	1	-	0	3771
chrX	844823	844824	CG14635_1	1	+	0	3769
chrX	841053	841054	CG43867_5	1	-	0	3769
chrX	15210400	15210401	CG5662_1	1	+	0	3765
chrX	15206634	15206635	CG32588_1	1	-	0	3765
chr3R	12360013	12360014	CG4115_1	1	+	0	3744
chr3R	12356268	12356269	MBD-R2_1	1	-	0	3744
chr3L	12471758	12471759	CG10616_1	1	+	0	3738
chr3L	12468019	12468020	eyg_1	1	-	0	3738
chr3L	3248046	3248047	CG43389_1	1	+	0	3726
chr3L	3244319	3244320	CG12078_1	1	-	0	3726
chr2L	15035475	15035476	CG4182_1	1	+	0	3714
chr2L	15031760	15031761	CG31832_1	1	-	0	3714
chr3R	16155038	16155039	CG6006_2	1	+	0	3692
chr3R	16151345	16151346	Fer2_1	1	-	0	3692
chr3L	7391078	7391079	CG8563_1	1	+	0	3683
chr3L	7387394	7387395	CG8564_1	1	-	0	3683
chr3R	31134380	31134381	Gycbeta100B_1	1	+	0	3671
chr3R	31130708	31130709	CG15556_1	1	-	0	3671
chr4	629692	629693	CG1732_1	1	+	0	3667
chr4	626024	626025	CG1901_1	1	-	0	3667
chr3L	11829357	11829358	CG7264_1	1	+	0	3654
chr3L	11825702	11825703	CG32095_1	1	-	0	3654
chrX	10589073	10589074	Rab9D_1	1	+	0	3651
chrX	10585421	10585422	spri_1	1	-	0	3651
chr3R	12978098	12978099	CG7091_1	1	+	0	3648
chr3R	12974449	12974450	CG7381_1	1	-	0	3648
chr2R	22103177	22103178	CG6613_1	1	+	0	3647
chr2R	22099529	22099530	CG11073_1	1	-	0	3647
chr2R	18187710	18187711	CG14499_1	1	+	0	3646
chr2R	18184063	18184064	CG5721_1	1	-	0	3646
chr3R	9398173	9398174	Or85f_1	1	+	0	3630
chr3R	9394542	9394543	FER_1	1	-	0	3630
chr2L	1973949	1973950	Der-1_2	1	+	0	3622
chr2L	1970326	1970327	erm_1	1	-	0	3622
chr2L	7678718	7678719	Myo28B1_1	1	+	0	3619
chr2L	7675098	7675099	Slob_1	1	-	0	3619
chrX	4558057	4558058	CG3546_1	1	+	0	3613
chrX	4554443	4554444	CG11444_1	1	-	0	3613
chr3R	27520866	27520867	CG12885_1	1	+	0	3591
chr3R	27517274	27517275	CG13972_1	1	-	0	3591
chr3L	17035674	17035675	beg_1	1	+	0	3582
chr3L	17032091	17032092	Ilp8_1	1	-	0	3582
chr2R	19059504	19059505	CG15109_1	1	+	0	3574
chr2R	19055929	19055930	CG15116_1	1	-	0	3574
chr2L	4821775	4821776	CG15628_1	1	+	0	3569
chr2L	4818205	4818206	CG3225_1	1	-	0	3569
chr2R	14435898	14435899	Oaz_2	1	+	0	3564
chr2R	14432333	14432334	CG10108_1	1	-	0	3564
chr2R	18292311	18292312	CG14502_2	1	+	0	3560
chr2R	18288750	18288751	sbb_2	1	-	0	3560
chr3R	17425775	17425776	CG5873_1	1	+	0	3545
chr3R	17422229	17422230	CG14332_1	1	-	0	3545
chr2R	22550096	22550097	CG6018_1	1	+	0	3540
chr2R	22546555	22546556	px_2	1	-	0	3540
chr2R	6648624	6648625	Debcl_1	1	+	0	3529
chr2R	6645094	6645095	CG3174_1	1	-	0	3529
chrX	21035487	21035488	Ntf-2_1	1	+	0	3521
chrX	21031965	21031966	CG1529_1	1	-	0	3521
chr3R	10714760	10714761	CG4073_1	1	+	0	3520
chr3R	10711239	10711240	CG14689_1	1	-	0	3520
chr3L	10889996	10889997	Cpr67Fa1_1	1	+	0	3509
chr3L	10886486	10886487	CG6404_1	1	-	0	3509
chr3L	21220343	21220344	CG43219_1	1	+	0	3504
chr3L	21216838	21216839	CG12975_1	1	-	0	3504
chr2L	19896046	19896047	sick_3	1	+	0	3488
chr2L	19892557	19892558	CG10481_1	1	-	0	3488
chr3R	13615914	13615915	CG9269_1	1	+	0	3485
chr3R	13612428	13612429	CG9757_1	1	-	0	3485
chr3R	25036904	25036905	CG31115_1	1	+	0	3473
chr3R	25033430	25033431	Smg6_1	1	-	0	3473
chr2R	6693429	6693430	CG3270_1	1	+	0	3455
chr2R	6689973	6689974	Tdc2_1	1	-	0	3455
chrX	20239859	20239860	CG17052_1	1	+	0	3438
chrX	20236420	20236421	sw_1	1	-	0	3438
chr2R	10360226	10360227	CG43396_1	1	+	0	3428
chr2R	10356797	10356798	CG42733_1	1	-	0	3428
chr3L	18917568	18917569	CG6839_1	1	+	0	3421
chr3L	18914146	18914147	CG14077_1	1	-	0	3421
chr3L	6066326	6066327	CG42269_1	1	+	0	3420
chr3L	6062905	6062906	CG10472_1	1	-	0	3420
chr2R	16607653	16607654	CG5065_5	1	+	0	3419
chr2R	16604233	16604234	CG8303_1	1	-	0	3419
chr2R	7249164	7249165	Gadd45_1	1	+	0	3405
chr2R	7245758	7245759	Ady43A_1	1	-	0	3405
chr3R	14517024	14517025	CG34273_1	1	+	0	3392
chr3R	14513631	14513632	CG8461_1	1	-	0	3392
chrX	19605206	19605207	CG14207_2	1	+	0	3390
chrX	19601815	19601816	CG14220_1	1	-	0	3390
chr3R	9812745	9812746	CG8534_1	1	+	0	3387
chr3R	9809357	9809358	FBXO11_1	1	-	0	3387
chr3L	21537075	21537076	PSD4_1	1	+	0	3385
chr3L	21533689	21533690	CG7184_1	1	-	0	3385
chrX	5698557	5698558	CG4096_1	1	+	0	3375
chrX	5695181	5695182	CG3149_1	1	-	0	3375
chr2L	624602	624603	lectin-21Ca_1	1	+	0	3367
chr2L	621234	621235	lectin-21Cb_1	1	-	0	3367
chr3R	13715208	13715209	CG34383_2	1	+	0	3361
chr3R	13711846	13711847	primo-2_1	1	-	0	3361
chrX	7069413	7069414	CG4607_2	1	+	0	3345
chrX	7066067	7066068	CG12541_1	1	-	0	3345
chrX	6747548	6747549	CG14439_1	1	+	0	3333
chrX	6744214	6744215	CG3203_1	1	-	0	3333
chr2R	14219899	14219900	CG8468_1	1	+	0	3328
chr2R	14216570	14216571	CG8415_1	1	-	0	3328
chr2R	11265125	11265126	Cpr47Ee_1	1	+	0	3319
chr2R	11261805	11261806	Cpr47Ed_1	1	-	0	3319
chrX	17830829	17830830	CG6398_1	1	+	0	3313
chrX	17827515	17827516	Socs16D_1	1	-	0	3313
chr3L	4469976	4469977	CG32249_1	1	+	0	3306
chr3L	4466669	4466670	CG32241_1	1	-	0	3306
chrX	5683222	5683223	CG42449_1	1	+	0	3304
chrX	5679917	5679918	Tre1_1	1	-	0	3304
chr2R	8421034	8421035	CSN7_1	1	+	0	3299
chr2R	8570501	8570502	Cyp6a13_1	1	+	0	3299
chr2R	8417734	8417735	CG43296_1	1	-	0	3299
chr2R	8567201	8567202	Cyp6a14_1	1	-	0	3299
chrX	12107181	12107182	CG2750_1	1	+	0	3297
chrX	12103883	12103884	CG11356_1	1	-	0	3297
chrX	11066465	11066466	CG15203_2	1	+	0	3295
chrX	11063169	11063170	CG1537_1	1	-	0	3295
chr3R	10143059	10143060	CG42759_1	1	+	0	3289
chr3R	10139769	10139770	tws_1	1	-	0	3289
chr3L	4142283	4142284	CG32260_2	1	+	0	3288
chr3L	4138994	4138995	Rop_1	1	-	0	3288
chr3L	21565465	21565466	CG7634_1	1	+	0	3285
chr3L	21562179	21562180	CapaR_1	1	-	0	3285
chr3R	29692590	29692591	dmrt99B_1	1	+	0	3281
chr3R	29689308	29689309	Obp99c_1	1	-	0	3281
chr3R	14029229	14029230	C6D5_1	1	+	0	3270
chr3R	14025958	14025959	rdx_2	1	-	0	3270
chrX	12007177	12007178	CG1806_1	1	+	0	3267
chrX	12003909	12003910	fw_1	1	-	0	3267
chr3R	20948787	20948788	Atpalpha_2	1	+	0	3259
chr3R	20945527	20945528	CG31191_1	1	-	0	3259
chr3R	6601295	6601296	CG31482_1	1	+	0	3254
chr3R	6598040	6598041	CG1138_1	1	-	0	3254
chr3R	17919832	17919833	cpo_3	1	+	0	3250
chr3R	17916581	17916582	Rim_1	1	-	0	3250
chr3R	8935130	8935131	osk_1	1	+	0	3237
chr3R	8931892	8931893	pyd_1	1	-	0	3237
chr2L	19533496	19533497	CG33116_1	1	+	0	3225
chr2L	19530270	19530271	CG10165_1	1	-	0	3225
chrX	15769664	15769665	CG33172_1	1	+	0	3213
chrX	15766450	15766451	CG8952_1	1	-	0	3213
chr2R	15569001	15569002	CG30466_2	1	+	0	3199
chr2R	15565801	15565802	CG8195_1	1	-	0	3199
chr2R	12394897	12394898	CG30048_1	1	+	0	3198
chr2R	12391698	12391699	Cpr49Ad_1	1	-	0	3198
chr2L	10408353	10408354	S27A_1	1	+	0	3185
chr2L	10405167	10405168	LSm-4_1	1	-	0	3185
chrX	13605672	13605673	CG11178_2	1	+	0	3175
chrX	13602496	13602497	TRT_1	1	-	0	3175
chr3R	26032910	26032911	E(spl)m6-BFM_1	1	+	0	3174
chr3R	26029735	26029736	E(spl)m5-HLH_1	1	-	0	3174
chr2R	13433063	13433064	CG30065_1	1	+	0	3169
chr2R	13429893	13429894	CG42321_3	1	-	0	3169
chrX	12059800	12059801	Muc11A_1	1	+	0	3168
chrX	12056631	12056632	Uch-L5R_1	1	-	0	3168
chr3L	16362589	16362590	Cpr72Ea_1	1	+	0	3164
chr3L	16359424	16359425	CG45057_1	1	-	0	3164
chr3L	8222142	8222143	CG13678_1	1	+	0	3159
chr3L	8218982	8218983	CG13674_1	1	-	0	3159
chr2R	23801549	23801550	CG30177_1	1	+	0	3157
chr2R	23798391	23798392	CG9850_1	1	-	0	3157
chr2R	23046095	23046096	twi_2	1	+	0	3156
chr2R	23042938	23042939	CG42741_1	1	-	0	3156
chr3L	11561910	11561911	CG7394_2	1	+	0	3155
chr3L	11558754	11558755	Mob2_2	1	-	0	3155
chr3L	9763551	9763552	CG8177_3	1	+	0	3154
chr3L	9760396	9760397	CG42268_1	1	-	0	3154
chr3L	11942031	11942032	Rpt4R_1	1	+	0	3144
chr3L	11938886	11938887	CG44837_1	1	-	0	3144
chr3R	6762590	6762591	Ama_1	1	+	0	3141
chr3R	6759448	6759449	bcd_1	1	-	0	3141
chr3R	17625267	17625268	AttD_1	1	+	0	3130
chr3R	17622136	17622137	CG14323_1	1	-	0	3130
chr2R	9195209	9195210	unpg_1	1	+	0	3123
chr2R	9192085	9192086	CG8026_1	1	-	0	3123
chr2L	7063987	7063988	Sem1_1	1	+	0	3117
chr2L	7060869	7060870	CG31907_1	1	-	0	3117
chr3R	24172629	24172630	CG13606_1	1	+	0	3116
chr3R	24169512	24169513	CG5510_1	1	-	0	3116
chr2L	4687512	4687513	Elba3_1	1	+	0	3111
chr2L	4684400	4684401	Bsg25A_1	1	-	0	3111
chr3L	9423257	9423258	CG3705_1	1	+	0	3108
chr3L	9420148	9420149	CG3967_2	1	-	0	3108
chr2L	2752406	2752407	Bacc_1	1	+	0	3105
chr2L	2749300	2749301	Pgk_2	1	-	0	3105
chr3R	11463682	11463683	CG17230_1	1	+	0	3101
chr3R	11460580	11460581	PGRP-LB_1	1	-	0	3101
chr3L	3515763	3515764	Eip63E_4	1	+	0	3088
chr3L	3512674	3512675	ImpE2_1	1	-	0	3088
chr3L	17823308	17823309	Grd_1	1	+	0	3078
chr3L	17820229	17820230	Ir75b_1	1	-	0	3078
chr3R	12229416	12229417	CG3916_1	1	+	0	3063
chr3R	12226352	12226353	CG12256_1	1	-	0	3063
chr3L	8891641	8891642	Mcm7_1	1	+	0	3063
chr3L	8888577	8888578	CG43169_1	1	-	0	3063
chr2R	15331324	15331325	Hr51_1	1	+	0	3059
chr2R	15328264	15328265	CG8160_1	1	-	0	3059
chrX	793157	793158	CG16989_1	1	+	0	3054
chrX	790102	790103	CG13360_1	1	-	0	3054
chr3L	3169296	3169297	CG32281_1	1	+	0	3053
chr3L	3166242	3166243	Asciz_1	1	-	0	3053
chr3R	18223751	18223752	Non3_1	1	+	0	3045
chr3R	18220705	18220706	CG7183_1	1	-	0	3045
chr3R	25959338	25959339	CG14540_1	1	+	0	3041
chr3R	25956296	25956297	CCAP-R_1	1	-	0	3041
chr3L	20413591	20413592	zye_1	1	+	0	3041
chr3L	20410549	20410550	CG13248_1	1	-	0	3041
chr2R	18393667	18393668	Idgf5_1	1	+	0	3040
chr2R	18390626	18390627	CG15068_1	1	-	0	3040
chr4	610685	610686	Eph_1	1	+	0	3037
chr4	607647	607648	onecut_1	1	-	0	3037
chr2L	21089550	21089551	CG9259_1	1	+	0	3032
chr2L	21086517	21086518	CG33509_1	1	-	0	3032
chr2R	18819496	18819497	Phb2_1	1	+	0	3030
chr2R	18816465	18816466	CG15096_1	1	-	0	3030
chr3L	9211889	9211890	CG4476_1	1	+	0	3018
chr3L	9208870	9208871	Slc45-1_1	1	-	0	3018
chr2R	16754486	16754487	CG34189_1	1	+	0	3011
chr2R	16751474	16751475	Acp53C14c_1	1	-	0	3011
chr2R	9906293	9906294	FMRFa_1	1	+	0	3010
chr2R	9903282	9903283	CG1441_1	1	-	0	3010
chr3R	30563207	30563208	tmod_2	1	+	0	3008
chr3R	30560198	30560199	CG34155_1	1	-	0	3008
chrX	11089290	11089291	Vago_1	1	+	0	2991
chrX	11086298	11086299	sev_1	1	-	0	2991
chr3L	4170447	4170448	Ero1L_1	1	+	0	2986
chr3L	4167460	4167461	mas_1	1	-	0	2986
chr2R	17722331	17722332	CG10934_1	1	+	0	2985
chr2R	17719345	17719346	CG6424_1	1	-	0	2985
chrX	11561610	11561611	PGRP-SA_2	1	+	0	2975
chrX	11558634	11558635	CG1572_1	1	-	0	2975
chr3R	22550683	22550684	CG6921_1	1	+	0	2973
chr3R	22547709	22547710	CG5315_1	1	-	0	2973
chr3L	18925073	18925074	CG43049_1	1	+	0	2970
chr3L	18922102	18922103	CG3819_1	1	-	0	2970
chr3L	5665191	5665192	sif_3	1	+	0	2967
chr3L	5662223	5662224	Sse_1	1	-	0	2967
chr3L	17439401	17439402	CG18265_2	1	+	0	2961
chr3L	17436439	17436440	CG12229_1	1	-	0	2961
chr3R	16975179	16975180	VhaM9.7-d_1	1	+	0	2943
chr3R	16972235	16972236	Abd-B_1	1	-	0	2943
chr2L	7581914	7581915	Spn28B_1	1	+	0	2939
chr2L	7578974	7578975	RapGAP1_1	1	-	0	2939
chr3R	9640539	9640540	Dh44_1	1	+	0	2932
chr3R	9637606	9637607	Scm_1	1	-	0	2932
chr3L	11927696	11927697	byn_1	1	+	0	2913
chr3L	11924782	11924783	CG5718_1	1	-	0	2913
chr2R	16898560	16898561	inaC_1	1	+	0	2909
chr2R	16895650	16895651	CG8910_1	1	-	0	2909
chr2R	16579482	16579483	Cdk4_4	1	+	0	2901
chr2R	16576580	16576581	CG8317_1	1	-	0	2901
chr3R	15920899	15920900	CG4221_1	1	+	0	2900
chr3R	26915765	26915766	sda_1	1	+	0	2900
chr3R	15917998	15917999	CG45105_1	1	-	0	2900
chr3R	26912864	26912865	Ets97D_1	1	-	0	2900
chr2R	20636390	20636391	CG13436_1	1	+	0	2888
chr2R	20633501	20633502	Rcd6_1	1	-	0	2888
chr3R	15281551	15281552	TPM4_2	1	+	0	2885
chr3R	15278665	15278666	l(3)neo43_1	1	-	0	2885
chr3R	30249581	30249582	CG34299_1	1	+	0	2878
chr3R	30246702	30246703	CG9733_1	1	-	0	2878
chr3R	27440369	27440370	CG43447_1	1	+	0	2877
chr3R	27437491	27437492	side_1	1	-	0	2877
chr3L	2895024	2895025	Shab_2	1	+	0	2860
chr3L	2892163	2892164	spz5_1	1	-	0	2860
chr3L	4384443	4384444	slow_1	1	+	0	2842
chr3L	4381600	4381601	CG32240_1	1	-	0	2842
chr3R	15150359	15150360	Gyc88E_1	1	+	0	2832
chr3R	15147526	15147527	GYS_1	1	-	0	2832
chr3L	11947676	11947677	CG7252_1	1	+	0	2830
chr3L	11944845	11944846	CG5883_1	1	-	0	2830
chr3L	12127974	12127975	CG34241_1	1	+	0	2827
chr3L	12125146	12125147	CG5654_1	1	-	0	2827
chr2R	6683210	6683211	CG15909_1	1	+	0	2826
chr2R	6680383	6680384	Tdc1_1	1	-	0	2826
chr2L	3357644	3357645	CG8838_1	1	+	0	2815
chr2L	3354828	3354829	E23_1	1	-	0	2815
chr2L	20840800	20840801	CG31676_1	1	+	0	2805
chr2L	20837994	20837995	Spn38F_1	1	-	0	2805
chr3L	3790790	3790791	CG32266_1	1	+	0	2804
chr3L	3787985	3787986	CG32264_3	1	-	0	2804
chr2L	11501718	11501719	spz4_1	1	+	0	2779
chr2L	11498938	11498939	CG6488_1	1	-	0	2779
chr3R	15860221	15860222	CG9632_1	1	+	0	2771
chr3R	15857449	15857450	Hmt-1_1	1	-	0	2771
chr3L	8424955	8424956	CG7037_1	1	+	0	2760
chr3L	8422194	8422195	CG32354_1	1	-	0	2760
chrX	22547077	22547078	CG17601_1	1	+	0	2759
chrX	22544317	22544318	CG17599_1	1	-	0	2759
chr2R	24574576	24574577	Start1_2	1	+	0	2755
chr2R	24571820	24571821	Fcp1_1	1	-	0	2755
chr2R	12213979	12213980	CG13171_1	1	+	0	2754
chr2R	12211224	12211225	Sr-CII_1	1	-	0	2754
chr3L	4697597	4697598	CG13713_1	1	+	0	2754
chr3L	16733564	16733565	CG9701_1	1	+	0	2754
chr3L	4694842	4694843	CG15876_1	1	-	0	2754
chr3L	16730809	16730810	Dbp73D_1	1	-	0	2754
chr2L	10477100	10477101	RluA-2_1	1	+	0	2753
chr2L	10474346	10474347	RluA-1_1	1	-	0	2753
chr3L	16394586	16394587	Grp_2	1	+	0	2751
chr3L	16391834	16391835	CG44836_1	1	-	0	2751
chr2L	17453110	17453111	CG5050_1	1	+	0	2750
chr2L	17450359	17450360	dl_1	1	-	0	2750
chr3L	13477542	13477543	stv_3	1	+	0	2745
chr3L	13474796	13474797	CG10089_1	1	-	0	2745
chr2R	10078365	10078366	egr_1	1	+	0	2736
chr2R	10075628	10075629	CG1371_1	1	-	0	2736
chrX	5818566	5818567	CG15765_2	1	+	0	2732
chrX	5815833	5815834	CG15766_1	1	-	0	2732
chr2R	16670397	16670398	CG34457_1	1	+	0	2717
chr2R	16667679	16667680	Picot_1	1	-	0	2717
chr2R	9815488	9815489	lectin-46Cb_1	1	+	0	2714
chr2R	9812773	9812774	CG1648_2	1	-	0	2714
chr2R	12430573	12430574	CG43204_1	1	+	0	2712
chr2R	12427860	12427861	CG13154_1	1	-	0	2712
chr2R	8004828	8004829	Odc1_1	1	+	0	2709
chr2R	8002118	8002119	CG11191_1	1	-	0	2709
chr3L	4692784	4692785	RhoGEF64C_1	1	+	0	2700
chr3L	4690083	4690084	CG18418_1	1	-	0	2700
chrX	6303975	6303976	CG3823_1	1	+	0	2692
chrX	6301282	6301283	CG12219_1	1	-	0	2692
chrX	13115140	13115141	CG42237_1	1	+	0	2690
chrX	13112449	13112450	CG43313_1	1	-	0	2690
chr3R	30216484	30216485	CecC_1	1	+	0	2688
chr3R	30213795	30213796	CecB_1	1	-	0	2688
chr3R	12371946	12371947	GstD2_1	1	+	0	2685
chr3R	12369260	12369261	GstD1_1	1	-	0	2685
chr3R	21163772	21163773	CG5810_1	1	+	0	2682
chr3R	21161089	21161090	CG10824_1	1	-	0	2682
chr2R	19690782	19690783	CG15126_1	1	+	0	2681
chr2R	19688100	19688101	CG15128_1	1	-	0	2681
chr2L	16984998	16984999	CG31806_1	1	+	0	2675
chr2L	16982322	16982323	CG44406_1	1	-	0	2675
chr3R	31126150	31126151	CG15554_1	1	+	0	2670
chr3R	31123479	31123480	Prosalpha3T_1	1	-	0	2670
chrX	17252137	17252138	f_6	1	+	0	2667
chrX	17249469	17249470	CG8675_1	1	-	0	2667
chr3L	11054036	11054037	CG7888_2	1	+	0	2667
chr3L	11051368	11051369	CG43693_1	1	-	0	2667
chr2L	21632586	21632587	Ac3_1	1	+	0	2661
chr2L	21629924	21629925	CG2207_1	1	-	0	2661
chrX	18358882	18358883	CG6106_1	1	+	0	2659
chrX	18356222	18356223	CG6123_1	1	-	0	2659
chrX	2685579	2685580	per_1	1	+	0	2650
chrX	2682928	2682929	CG2652_1	1	-	0	2650
chr2R	23688165	23688166	Pal2_1	1	+	0	2625
chr2R	23685539	23685540	l(2)efl_1	1	-	0	2625
chr3R	21296620	21296621	HS93_1	1	+	0	2622
chr3R	21293997	21293998	SIFaR_1	1	-	0	2622
chr3L	7562611	7562612	frac_1	1	+	0	2620
chr3L	7559990	7559991	CG14837_1	1	-	0	2620
chr3L	11134962	11134963	CG14143_1	1	+	0	2608
chr3L	11132353	11132354	CG32074_1	1	-	0	2608
chr3L	1207370	1207371	LysB_1	1	+	0	2583
chr3L	1204786	1204787	CG9119_1	1	-	0	2583
chr3R	13948402	13948403	CG31517_1	1	+	0	2578
chr3R	13945823	13945824	Art6_1	1	-	0	2578
chr2R	6200855	6200856	CG8335_1	1	+	0	2576
chr2R	6198278	6198279	CG30432_1	1	-	0	2576
chr2R	12383016	12383017	CG8501_2	1	+	0	2574
chr2R	12380441	12380442	CG13155_1	1	-	0	2574
chr2R	17412768	17412769	PSA5_1	1	+	0	2569
chr2R	17410198	17410199	CG30101_1	1	-	0	2569
chrX	2052685	2052686	CG4313_1	1	+	0	2565
chrX	2050119	2050120	moody_1	1	-	0	2565
chr3L	6220578	6220579	CG33946_1	1	+	0	2559
chr3L	6218018	6218019	LanA_1	1	-	0	2559
chrX	756237	756238	CG5254_1	1	+	0	2555
chrX	753681	753682	CG13361_1	1	-	0	2555
chr3L	11777058	11777059	CG14131_1	1	+	0	2554
[truncated: 5,579 more rows]
