# Supplementary material for: Aclarubicin stimulates RNA polymerase II elongation at closely spaced divergent promoters
Source: Sci Adv. 2023 Jun 14;9(24):eadg3257. doi: 10.1126/sciadv.adg3257 (PMC10266722; doi:10.1126/sciadv.adg3257)
Supplement: Supplementary file 2 — Supplementary excel files S1 to S4 [file sciadv.adg3257_supplementary_excel_files_s1_to_s4.zip › adg3257_Supplementary_excel_file_S4.xlsm]

## Sheet: tandem all decending
#chrom	start	end	name	score	strand	upstream promoter (0 divergent, 1 tandem)	distance
chr2R	4014115	4014116	Haspin_1	1	+	1	947584
chr3L	26371382	26371383	CG42598_1	1	-	1	712512
chr3L	26014122	26014123	CG40178_1	1	-	1	357259
chr2R	2565343	2565344	MFS17_1	1	-	1	281316
chr2R	6502005	6502006	jing_3	1	+	1	256486
chr3L	25762812	25762813	CG17374_1	1	-	1	250881
chr3L	24324866	24324867	nvd_1	1	+	1	250651
chr3R	4077920	4077921	CG42402_2	1	+	1	231150
chr2R	4242934	4242935	IntS3_1	1	-	1	228117
chr3L	23554600	23554601	AGO3_2	1	+	1	215260
chr3L	24537377	24537378	mRpS5_1	1	+	1	212510
chr3L	24927162	24927163	CG40472_1	1	+	1	203000
chr2R	1264088	1264089	CG40191_2	1	+	1	192075
chr3L	24724161	24724162	scro_1	1	+	1	186783
chrX	22632705	22632706	CG13238_1	1	-	1	179231
chr2R	4907640	4907641	CG44102_1	1	-	1	162568
chr3L	23715029	23715030	CG17454_1	1	+	1	159091
chr3L	27858250	27858251	eIF-4B_1	1	-	1	154342
chr3L	13519600	13519601	CG10710_1	1	-	1	147161
chr3R	27292203	27292204	CG3348_1	1	-	1	145287
chr3L	13666762	13666763	bru-3_2	1	-	1	136647
chr3L	25109001	25109002	Set1_1	1	+	1	132724
chr3L	27267259	27267260	RpL15_1	1	+	1	130706
chr2L	8672656	8672657	Glt_2	1	+	1	129283
chr2R	17394596	17394597	CG10939_1	1	+	1	129073
chr2L	20134951	20134952	CG10651_1	1	-	1	121996
chrX	19475093	19475094	CG12200_1	1	+	1	121908
chr2R	2846660	2846661	CG41378_1	1	-	1	120678
chrX	19050461	19050462	Diedel3_1	1	+	1	120127
chr2R	4130992	4130993	CG17683_1	1	+	1	116876
chr3R	11088376	11088377	CG43449_1	1	+	1	115995
chr3R	16830042	16830043	abd-A_1	1	-	1	114225
chr3R	3734940	3734941	Tim17b_1	1	+	1	111775
chr2L	23068334	23068335	Spf45_1	1	-	1	105549
chrX	4530220	4530221	CG3556_1	1	+	1	103084
chr2L	4477019	4477020	CG15444_1	1	-	1	101176
chr3R	28146866	28146867	CG34354_1	1	+	1	99292
chrX	12373135	12373136	CG2577_1	1	+	1	98499
chr3R	5862392	5862393	CG2017_1	1	-	1	97159
chr3R	3846769	3846770	CG41099_1	1	+	1	96399
chr3R	15014683	15014684	CG14861_1	1	+	1	96000
chr3R	17906418	17906419	CG12347_1	1	+	1	94867
chr3R	13434949	13434950	yrt_1	1	-	1	94389
chr3L	18304410	18304411	grim_1	1	-	1	94036
chrX	2973831	2973832	rst_1	1	-	1	93666
chrX	8273827	8273828	CG15343_1	1	-	1	93364
chr2L	9793110	9793111	CG13123_1	1	-	1	93133
chrX	3667580	3667581	Ilp7_1	1	+	1	93042
chr3L	25670965	25670966	CG45782_1	1	-	1	91846
chr3R	7549078	7549079	CG1031_1	1	-	1	90378
chr3L	17147963	17147964	Rbp6_2	1	-	1	90245
chrX	14061812	14061813	Ste:CG33236_1	1	-	1	90216
chr2L	4120333	4120334	Sr-CIII_1	1	+	1	88954
chr2L	7889145	7889146	Spn28Da_1	1	-	1	87958
chrX	13845861	13845862	AMPdeam_1	1	-	1	87480
chr3R	22299573	22299574	CG7084_1	1	+	1	87405
chrX	21519166	21519167	Cyp6t1_1	1	-	1	85512
chrX	14580599	14580600	CG14414_1	1	+	1	84462
chr3R	11328436	11328437	pros_3	1	+	1	84130
chr3L	12693642	12693643	mirr_1	1	+	1	84009
chr2L	20968866	20968867	CG42238_3	1	-	1	83110
chr3L	19708008	19708009	serp_1	1	-	1	83063
chrX	17397479	17397480	B-H1_1	1	+	1	82911
chr3L	9334320	9334321	PGRP-LA_3	1	+	1	82342
chr2L	22924813	22924814	lt_1	1	+	1	80572
chr3L	20540413	20540414	Rcd2_1	1	-	1	80145
chr3R	29457578	29457579	Ptp99A_3	1	+	1	79932
chr2R	20503583	20503584	Obp57c_1	1	+	1	79245
chr3R	16655659	16655660	modSP_1	1	-	1	78765
chr2L	3914274	3914275	CG31773_1	1	-	1	77457
chr3L	2038207	2038208	CG42355_1	1	-	1	77419
chr2L	17704674	17704675	CG43231_1	1	+	1	76838
chr3L	1101103	1101104	bab1_1	1	-	1	76169
chr3R	5011059	5011060	CG2022_1	1	-	1	75648
chrX	2470040	2470041	boi_1	1	-	1	75383
chr3R	18019376	18019377	DNaseII_1	1	+	1	75262
chr3L	5277960	5277961	shep_1	1	-	1	73538
chrX	10967131	10967132	C901_1	1	-	1	72779
chr2L	1329160	1329161	a5_1	1	+	1	72757
chrX	22945314	22945315	CG41106_1	1	+	1	72409
chr3R	25400665	25400666	Muc96D_1	1	-	1	72389
chr2L	17843654	17843655	CadN2_1	1	-	1	71355
chr3L	15407810	15407811	CG33259_1	1	+	1	71110
chrX	9865218	9865219	Ser7_1	1	+	1	70541
chrX	15024437	15024438	be_1	1	+	1	69012
chr3R	16571491	16571492	CG14891_1	1	+	1	68719
chrX	16148977	16148978	disco-r_1	1	-	1	67766
chr2L	13529026	13529027	CG33641_1	1	+	1	67244
chrX	10153595	10153596	CG12645_1	1	+	1	67062
chr3L	5012156	5012157	CG12027_1	1	-	1	66875
chr3R	28484595	28484596	CG1894_1	1	+	1	66408
chr3R	6932836	6932837	Antp_1	1	-	1	66387
chr3L	3612193	3612194	CG10359_1	1	+	1	66358
chr2L	18078272	18078273	ARRA_1	1	+	1	65891
chr3L	19170642	19170643	fz2_2	1	-	1	64725
chr3L	10559075	10559076	CG6527_1	1	-	1	64500
chr3R	8867434	8867435	pyd_2	1	-	1	64457
chr2L	1759093	1759094	CG17650_1	1	-	1	64221
chr3L	17961813	17961814	Eip75B_5	1	-	1	64217
chr3R	7722429	7722430	CG2616_1	1	+	1	64180
chr3R	23605486	23605487	CG10184_1	1	-	1	64167
chr2R	19880887	19880888	CG13872_1	1	-	1	64132
chr2R	21417063	21417064	Sdc_2	1	-	1	64102
chr2L	15361619	15361620	CG15258_1	1	-	1	63956
chr2R	5957626	5957627	CG7882_1	1	+	1	63731
chrX	750444	750445	CG5254_2	1	+	1	63604
chr3L	15298971	15298972	Best4_1	1	+	1	63351
chr2L	12270935	12270936	aret_2	1	+	1	63081
chr2L	18881255	18881256	CG10619_1	1	-	1	62701
chrX	20173512	20173513	ANXX_1	1	-	1	62671
chr2R	17894387	17894388	CG14492_1	1	-	1	62176
chrX	1575131	1575132	br_7	1	+	1	62056
chrX	21457733	21457734	CG42343_1	1	-	1	61432
chr3R	31372428	31372429	gskt_1	1	+	1	61270
chr2L	12761794	12761795	CG15483_1	1	-	1	61009
chrX	21193272	21193273	CG14579_1	1	+	1	60969
chr3L	20029018	20029019	CG14184_1	1	-	1	59985
chr3R	19569211	19569212	Dys_1	1	+	1	59951
chr2L	22308812	22308813	CG17018_3	1	+	1	58908
chr2R	14090305	14090306	CG42287_1	1	+	1	58642
chr3R	26414068	26414069	CG5432_1	1	+	1	58632
chr2R	1649108	1649109	CG41520_2	1	+	1	58528
chrX	7196040	7196041	CG9650_2	1	+	1	58317
chr2L	2946535	2946536	lilli_1	1	+	1	58285
chr3L	2821064	2821065	Tet_2	1	-	1	58092
chr2L	5404279	5404280	H15_1	1	+	1	58079
chr3R	25576212	25576213	msi_2	1	+	1	57888
chr2L	11285714	11285715	Osi21_1	1	-	1	57548
chr2L	5461640	5461641	mid_1	1	+	1	57360
chr2L	22981852	22981853	cta_1	1	+	1	57038
chr3R	8420609	8420610	Obp85a_1	1	-	1	57003
chr3R	17448854	17448855	Eh_1	1	-	1	56811
chr2L	10581684	10581685	CG34161_1	1	-	1	56739
chr3R	31405494	31405495	CG11337_1	1	-	1	56681
chr2L	5517812	5517813	CG14020_1	1	+	1	56171
chr3L	22606366	22606367	CG6914_1	1	+	1	56120
chr2L	5207289	5207290	Cyp28d2_1	1	+	1	55562
chrX	15385405	15385406	CG9164_1	1	-	1	55315
chr2L	9327751	9327752	CG17005_1	1	+	1	55247
chr3L	21934715	21934716	CG7442_1	1	+	1	55105
chr3L	14329352	14329353	CG13482_1	1	+	1	55005
chr3L	3714026	3714027	CG43089_1	1	+	1	54980
chr3L	15844051	15844052	CG32150_1	1	-	1	54867
chr2R	4188097	4188098	CG40127_1	1	-	1	54836
chr2R	15427998	15427999	CG34188_1	1	-	1	54831
chr3R	9321788	9321789	HP1e_1	1	+	1	54756
chr3R	20169439	20169440	CG5023_1	1	+	1	54580
chr2R	11528197	11528198	en_1	1	-	1	54439
chr3L	13228693	13228694	caps_1	1	+	1	54239
chr3R	9928916	9928917	Glut4EF_1	1	+	1	54235
chr3R	18795168	18795169	CG7720_1	1	-	1	54088
chr2R	18303991	18303992	CG14505_1	1	-	1	53303
chr3L	22136091	22136092	olf413_1	1	+	1	53272
chrX	11930875	11930876	CG10362_1	1	-	1	53030
chrX	10493736	10493737	spri_4	1	-	1	53016
chr2R	4671856	4671857	CG17883_1	1	+	1	52817
chr2R	10725282	10725283	CG12309_1	1	+	1	51937
chr3L	6327517	6327518	Or65c_1	1	+	1	51775
chr2L	12338847	12338848	CG31862_1	1	+	1	51622
chr2L	11877254	11877255	Pde1c_2	1	-	1	51314
chrX	14602559	14602560	CG9413_1	1	-	1	51268
chr2R	17956564	17956565	PpY-55A_1	1	-	1	51175
chrX	582122	582123	vnd_2	1	+	1	50986
chrX	5048274	5048275	ovo_2	1	+	1	50847
chr3L	18252076	18252077	CheA75a_1	1	+	1	50609
chr3L	17740575	17740576	CG7460_2	1	+	1	50594
chr3R	26619122	26619123	CG5468_1	1	+	1	50522
chrX	1992296	1992297	Hr4_1	1	+	1	50376
chr3R	26318357	26318358	CG33970_2	1	+	1	50141
chr2L	11581973	11581974	kek2_1	1	+	1	50121
chr3R	28970367	28970368	CG14521_1	1	-	1	50072
chrX	16216744	16216745	disco_1	1	-	1	49792
chr2L	16657123	16657124	CG42389_1	1	+	1	49725
chr2L	19967682	19967683	Hf_1	1	-	1	49612
chr2L	1492294	1492295	CG31928_1	1	+	1	49568
chr3L	17912560	17912561	CG5290_1	1	-	1	49252
chr3L	24976276	24976277	CG40002_1	1	+	1	49113
chrX	9778747	9778748	CG1354_2	1	+	1	49096
chr2R	10485255	10485256	pre-lola-G_1	1	-	1	49094
chr3L	7263916	7263917	CG14830_1	1	-	1	48998
chr2L	7084632	7084633	Pvf2_1	1	-	1	48962
chr2L	18209232	18209233	CG31802_1	1	-	1	48678
chr2R	4595303	4595304	p120ctn_1	1	+	1	48611
chr2R	19227354	19227355	CG7137_1	1	+	1	48599
chr3L	755513	755514	hng3_1	1	-	1	48529
chr2L	15547491	15547492	Skadu_1	1	+	1	48357
chr4	395597	395598	Lin29_1	1	-	1	48268
chr3L	13248725	13248726	CG32119_1	1	-	1	48135
chrX	7826189	7826190	CG1402_1	1	+	1	48000
chr2R	9610283	9610284	CG12926_1	1	-	1	47945
chr3R	21671709	21671710	DNApol-alpha180_1	1	-	1	47945
chr3R	31669513	31669514	CG1815_1	1	+	1	47399
chr3R	11822478	11822479	CG6950_1	1	-	1	46978
chr3R	4130522	4130523	Gfat1_1	1	+	1	46512
chrX	4412859	4412860	bi_3	1	+	1	46440
chr3L	3892574	3892575	Fie_2	1	+	1	46363
chr2R	6085597	6085598	Ars2_1	1	-	1	46319
chr3R	25184416	25184417	dan_2	1	+	1	46298
chr3L	23784230	23784231	CG43968_1	1	+	1	46216
chr3L	14131336	14131337	Sox21b_1	1	-	1	46196
chrX	5131906	5131907	Rpn13R_1	1	+	1	46176
chrX	20330391	20330392	CG1504_1	1	-	1	46139
chrX	11248266	11248267	CG15198_1	1	+	1	46022
chr2L	6225049	6225050	Ugt37b1_1	1	+	1	45909
chr3L	24074214	24074215	Snap25_1	1	+	1	45669
chr3L	959662	959663	Glut1_1	1	+	1	45613
chr2R	4471052	4471053	Gprk1_1	1	-	1	45399
chrX	2744068	2744069	Syx4_1	1	-	1	45233
chr2L	16094986	16094987	CG4891_1	1	+	1	44991
chr3R	24712783	24712784	CG13627_2	1	+	1	44637
chr2R	11756816	11756817	ths_2	1	+	1	44553
chr3R	9823751	9823752	CG34302_1	1	-	1	44386
chr2L	6264486	6264487	CG13983_1	1	-	1	44272
chr2L	11738951	11738952	Vha100-5_1	1	+	1	44107
chr2R	22998882	22998883	CG9896_1	1	-	1	44055
chr2L	13597188	13597189	CG9254_1	1	-	1	44051
chrX	1710139	1710140	CG3795_1	1	-	1	43922
chrX	10265258	10265259	CG12643_1	1	-	1	43871
chr3L	4709917	4709918	CG13712_1	1	-	1	43782
chr2R	8792652	8792653	CG8746_1	1	+	1	43665
chr3R	31543031	31543032	nyo_2	1	+	1	43640
chr3L	5479777	5479778	CG4835_1	1	+	1	43612
chr2R	18454461	18454462	CG17669_1	1	-	1	43560
chrX	22811937	22811938	CG12446_1	1	-	1	43249
chr3L	11321729	11321730	CG6168_1	1	-	1	43168
chr2L	16211471	16211472	CG31819_1	1	+	1	43128
chr3L	10857889	10857890	tna_3	1	+	1	43108
chr2R	10739827	10739828	Mat1_1	1	-	1	43037
chr2R	9308680	9308681	Myd88_1	1	-	1	42970
chr3R	22966254	22966255	Tpl94D_1	1	+	1	42881
chr2L	13708237	13708238	CG7311_1	1	+	1	42709
chr3L	448129	448130	klar_3	1	-	1	42692
chr3L	17576617	17576618	E74B_1	1	-	1	42688
chr3R	13983360	13983361	rdx_3	1	-	1	42597
chr2L	23025928	23025929	Cht3_1	1	-	1	42405
chr2L	22354309	22354310	CG17018_1	1	+	1	42377
chr3L	23249012	23249013	nAChRalpha4_1	1	+	1	42338
chr3R	22014710	22014711	CG6332_1	1	+	1	42318
chrX	22962355	22962356	CG40485_1	1	-	1	42290
chr2R	24694385	24694386	ST6Gal_1	1	-	1	42266
chr3L	19003241	19003242	CG18136_1	1	-	1	42203
chr2L	22756348	22756349	CG40006_1	1	-	1	41917
chr3L	12224316	12224317	app_3	1	-	1	41502
chr3L	18398447	18398448	rpr_1	1	-	1	41488
chrX	20882642	20882643	I-3_1	1	-	1	41318
chr3L	392632	392633	trh_1	1	-	1	41245
chrX	19083239	19083240	CG7423_1	1	-	1	41167
chr3L	22329801	22329802	CG32450_1	1	+	1	41131
chr2L	12966643	12966644	CG16800_1	1	+	1	41066
chr3L	12913645	12913646	CG32115_1	1	-	1	40946
chr3L	7654742	7654743	CG7492_1	1	-	1	40875
chr3R	23431495	23431496	CG4374_2	1	-	1	40839
chr3R	30690643	30690644	Spn100A_1	1	+	1	40706
chr3R	29556387	29556388	Dr_1	1	+	1	40631
chr3R	20293241	20293242	cic_1	1	+	1	40471
chrX	7266913	7266914	CG1958_1	1	+	1	40456
chr2L	17171397	17171398	CG34106_1	1	+	1	40347
chr3R	22174170	22174171	SKIP_1	1	+	1	40331
chr2L	4324558	4324559	CG16857_1	1	+	1	40308
chr3R	28544814	28544815	CG12413_1	1	-	1	40267
chrX	23068307	23068308	CG17167_2	1	+	1	39863
chr3L	2322694	2322695	MsR1_1	1	+	1	39827
chr3R	12743700	12743701	CG5999_1	1	-	1	39510
chrX	14786560	14786561	Ag5r_1	1	-	1	39396
chr2L	9031847	9031848	CG9582_1	1	-	1	39313
chrX	3373164	3373165	dm_1	1	+	1	39236
chr3R	18506572	18506573	fru_2	1	-	1	39033
chr2R	19030008	19030009	CG43351_1	1	+	1	38969
chr2R	15776037	15776038	Zasp52_2	1	-	1	38873
chr2L	13021298	13021299	A16_1	1	-	1	38838
chrX	1452453	1452454	Gr2a_1	1	+	1	38705
chr2L	16133516	16133517	CG4892_1	1	+	1	38529
chr3L	13174453	13174454	snky_1	1	+	1	38205
chr3R	13220568	13220569	CG8476_1	1	-	1	38201
chr2L	6971717	6971718	snRNP-U1-70K_1	1	-	1	38188
chr3R	22080358	22080359	CG13408_1	1	+	1	38162
chr3R	6527437	6527438	CG15185_1	1	+	1	38020
chr2R	8494294	8494295	mtt_2	1	-	1	37998
chr3L	2360501	2360502	CG13801_1	1	+	1	37806
chr3R	26170848	26170849	CG31323_1	1	+	1	37695
chr3R	25023274	25023275	beta4GalT7_1	1	+	1	37680
chr3R	10639564	10639565	hth_1	1	-	1	37641
chr3L	14274346	14274347	FRIZ_1	1	+	1	37632
chr2L	19262253	19262254	CG31797_1	1	-	1	37620
chr3R	22211769	22211770	Gld2_2	1	+	1	37598
chr2L	5146352	5146353	Msp300_2	1	+	1	37471
chr3R	20677343	20677344	CG13841_2	1	-	1	37230
chr2L	8862758	8862759	CG32986_1	1	+	1	37111
chr2L	1704903	1704904	CAPB_1	1	+	1	37092
chr2L	11611771	11611772	spag4_1	1	-	1	37040
chrX	8606295	8606296	Caf1-180_1	1	-	1	36922
chr3R	24984383	24984384	tnc_2	1	+	1	36787
chr2R	21757409	21757410	Grx-1_1	1	+	1	36662
chr3R	5427259	5427260	CG12147_1	1	-	1	36626
chr2L	14197528	14197529	Dyrk2_1	1	-	1	36592
chr3R	30099501	30099502	sima_1	1	+	1	36579
chr3L	11252309	11252310	CG7590_1	1	+	1	36516
chr3R	26062291	26062292	CG14551_1	1	-	1	36393
chr3L	9583549	9583550	CG42673_1	1	+	1	36327
chr3L	12351539	12351540	CrzR_1	1	-	1	36316
chr3R	15095627	15095628	CG6966_1	1	-	1	36295
chr3R	11499968	11499969	dpr5_1	1	+	1	36285
chr2L	20531123	20531124	CG44270_1	1	+	1	36097
chr3L	2115627	2115628	sls_1	1	-	1	36075
chr2L	12504835	12504836	bun_3	1	-	1	36016
chr3R	31499240	31499241	mey_2	1	+	1	35939
chr3R	19132648	19132649	Cyp12a5_1	1	+	1	35716
chr3L	3424934	3424935	sty_1	1	-	1	35606
chr3L	18765738	18765739	ftz-f1_2	1	-	1	35569
chr3L	4896863	4896864	CG13705_1	1	+	1	35546
chr2R	14678132	14678133	CG30480_1	1	-	1	35486
chr3R	17594386	17594387	CG7587_1	1	+	1	35484
chrX	9729650	9729651	Sp1_1	1	+	1	35462
chrX	1239880	1239881	CG11403_1	1	-	1	35411
chr3R	20204795	20204796	Nlg4_1	1	+	1	35355
chr3R	21949089	21949090	Eip93F_2	1	+	1	35340
chr2R	4788964	4788965	CG12547_1	1	-	1	35336
chr3L	12432686	12432687	toe_1	1	-	1	35332
chrX	20745973	20745974	CG15452_1	1	-	1	35280
chr2R	19587333	19587334	CG42878_1	1	+	1	35267
chr3L	12537290	12537291	CG4069_1	1	-	1	35243
chr2L	8933963	8933964	Tsp29Fa_2	1	+	1	35176
chr3R	11407922	11407923	mRpL40_1	1	+	1	35132
chr3R	23472335	23472336	CG4374_1	1	-	1	35112
chr3L	6530754	6530755	CG32396_1	1	+	1	35095
chr2R	5294064	5294065	d4_1	1	+	1	35081
chrX	13055338	13055339	CG12715_1	1	-	1	35066
chr3L	2916596	2916597	CG9970_1	1	-	1	35034
chrX	18321189	18321190	CG6023_1	1	-	1	35032
chr2R	11825351	11825352	CG13192_1	1	+	1	34980
chr3R	20449686	20449687	Gfrl_2	1	-	1	34900
chr2L	6566178	6566179	CG13766_1	1	-	1	34886
chr3L	22945658	22945659	Mes2_1	1	+	1	34825
chr3L	21879609	21879610	mub_1	1	+	1	34821
chrX	4875669	4875670	CG12681_1	1	+	1	34817
chr2L	5623759	5623760	Cyp6a16_1	1	-	1	34792
chr2L	2518071	2518072	CG3528_1	1	-	1	34762
chr2L	19700958	19700959	scw_1	1	-	1	34715
chr2L	20934154	20934155	CG9270_1	1	-	1	34711
chr2L	15109444	15109445	CG15269_1	1	+	1	34668
chr2R	20146117	20146118	CG11041_1	1	+	1	34606
chr2L	2079980	2079981	CG12674_1	1	+	1	34477
chr3L	993987	993988	CG12038_1	1	+	1	34324
chr3L	18984949	18984950	CG14075_1	1	+	1	34317
chr2L	17778360	17778361	CadN_1	1	-	1	34309
chr3R	27194261	27194262	Ser_1	1	-	1	34261
chr2R	24848994	24848995	CG3650_1	1	+	1	34173
chr2L	25177	25178	Ir21a_1	1	-	1	34063
chr2R	8860402	8860403	RyR_2	1	+	1	33991
chr2R	10617663	10617664	CG11883_2	1	+	1	33964
chrX	9930940	9930941	CG1780_1	1	-	1	33940
chr3R	12783211	12783212	beat-Vc_1	1	-	1	33816
chrX	19531762	19531763	CG12231_1	1	-	1	33803
chrX	1608845	1608846	br_6	1	+	1	33713
chr3R	11931218	11931219	CG14731_1	1	+	1	33658
chr2L	11981591	11981592	CG16965_1	1	+	1	33627
chr3L	19412891	19412892	CG32206_1	1	-	1	33530
chr3R	27872391	27872392	CG12426_1	1	-	1	33448
chrX	18226091	18226092	CG33639_1	1	-	1	33444
chr2R	10158954	10158955	mlt_1	1	-	1	33438
chrX	5165309	5165310	CG15465_1	1	+	1	33402
chr3L	14476707	14476708	bbg_3	1	-	1	33382
chr2L	17014699	17014700	CG6304_1	1	-	1	33366
chrX	3289361	3289362	dnc_5	1	+	1	33318
chr2L	1869852	1869853	CG7295_1	1	+	1	33312
chr3L	18560240	18560241	AstC-R1_1	1	+	1	33276
chr2L	7497359	7497360	Obp28a_1	1	-	1	33213
chr3R	16370480	16370481	CG10317_1	1	-	1	33208
chr2R	21217776	21217777	CG15661_1	1	-	1	33179
chr3R	9460639	9460640	GstZ2_1	1	-	1	33055
chr3R	10075386	10075387	CG5361_1	1	-	1	33047
chr2L	4701484	4701485	Taf12L_1	1	-	1	33002
chrX	15593618	15593619	CG9220_1	1	-	1	32911
chr3R	22120062	22120063	CG42390_1	1	+	1	32879
chr3R	12561164	12561165	Octbeta2R_3	1	-	1	32831
chr3R	25687390	25687391	CLS_1	1	-	1	32723
chr2L	523467	523468	ush_2	1	+	1	32633
chrX	13445905	13445906	Neto_1	1	+	1	32607
chr3L	5813085	5813086	mad2_1	1	-	1	32589
chr3R	14089523	14089524	Npc2b_2	1	+	1	32575
chr2R	22514098	22514099	px_3	1	-	1	32456
chr3L	16615465	16615466	Mo25_1	1	-	1	32415
chrX	6908305	6908306	CG14431_1	1	+	1	32287
chr3R	26568599	26568600	scrib_1	1	+	1	32250
chr3L	23206673	23206674	nAChRalpha4_2	1	+	1	32227
chr3R	12595724	12595725	Octbeta2R_1	1	-	1	32007
chr3L	2554298	2554299	Spn_1	1	-	1	31909
chr3R	23314311	23314312	pnt_2	1	-	1	31849
chr3R	20360288	20360289	MtnC_1	1	+	1	31811
chr3R	18328938	18328939	CG31235_1	1	-	1	31807
chr2R	14713619	14713620	mspo_1	1	-	1	31708
chr3L	16451953	16451954	dsx-c73A_1	1	-	1	31691
chrX	18566336	18566337	Bx_1	1	+	1	31671
chr2L	14842394	14842395	CG42682_1	1	+	1	31625
chrX	17475472	17475473	CG43658_4	1	-	1	31615
chr2R	6923367	6923368	CG3358_1	1	+	1	31604
chr2L	11694843	11694844	CG4988_1	1	+	1	31571
chr2L	21294532	21294533	Gr39a_1	1	+	1	31565
chr3R	19212199	19212200	CG3772_1	1	+	1	31538
chr2L	7544422	7544423	RapGAP1_4	1	-	1	31526
chrX	6633864	6633865	CG14443_1	1	+	1	31515
chrX	10417441	10417442	RabX2_1	1	+	1	31474
chr2R	10320523	10320524	CG34222_1	1	-	1	31432
chr3R	12817028	12817029	CG31345_1	1	-	1	31405
chr2R	15024851	15024852	Obp51a_1	1	-	1	31398
chr2R	12915996	12915997	NAT1_2	1	+	1	31360
chrX	7768745	7768746	CG34338_1	1	+	1	31359
chr3R	18122065	18122066	sr_1	1	+	1	31357
chrX	16987065	16987066	CG45002_2	1	-	1	31355
chr3R	17687064	17687065	CG31249_1	1	-	1	31261
chr2L	4682715	4682716	CG11929_1	1	+	1	31257
chrX	4906911	4906912	CG6927_1	1	+	1	31241
chr3L	15336699	15336700	Toll-6_1	1	+	1	31232
chr2R	15890915	15890916	sli_2	1	-	1	31230
chr3R	9622969	9622970	CG8312_1	1	+	1	31063
chr2R	8358543	8358544	CG11635_1	1	+	1	31053
chr3L	16704981	16704982	CG9692_1	1	+	1	30999
chr2L	17812670	17812671	CG42830_1	1	-	1	30983
chr3R	5976816	5976817	Obp83b_1	1	-	1	30918
chr3L	22065912	22065913	CG14561_1	1	+	1	30918
chr2L	20104120	20104121	CG13970_1	1	-	1	30830
chrX	11733908	11733909	inaF-A_1	1	-	1	30676
chr2L	20341852	20341853	spir_1	1	+	1	30632
chrX	16751878	16751879	CG9634_1	1	-	1	30625
chr2R	21800899	21800900	CG4386_1	1	-	1	30508
chr3L	11425138	11425139	CG7560_1	1	+	1	30452
chr3R	12128191	12128192	CG4702_1	1	-	1	30431
chrX	7226456	7226457	CG9650_1	1	+	1	30415
chr3R	13813107	13813108	tal-AA_1	1	+	1	30340
chr3R	6027235	6027236	CG11459_1	1	-	1	30323
chr3R	18450319	18450320	fru_5	1	-	1	30301
chr3R	13765756	13765757	CG9312_1	1	+	1	30286
chr3R	27958134	27958135	CG4884_1	1	-	1	30246
chr3L	18472383	18472384	Met75Ca_1	1	-	1	30172
chr3R	12311301	12311302	CG4066_1	1	+	1	30158
chrX	17768550	17768551	unc-4_1	1	+	1	30137
chrX	14718946	14718947	hog_1	1	-	1	30062
chr3R	18152104	18152105	CG14316_1	1	+	1	30038
chr2L	6852347	6852348	Rca1_1	1	+	1	30029
chrX	21251135	21251136	CG1722_1	1	-	1	30012
chr2R	9494168	9494169	Wnt2_1	1	+	1	29981
chr2R	9237513	9237514	Cyp4p2_1	1	+	1	29950
chrX	18930333	18930334	CG43759_1	1	+	1	29922
chr2L	4257563	4257564	CG15425_1	1	+	1	29854
chr3R	14481710	14481711	cv-c_1	1	-	1	29777
chr2L	5708397	5708398	CG7236_2	1	+	1	29767
chr3R	26945531	26945532	CG14252_1	1	+	1	29765
chr2L	1048066	1048067	IA-2_1	1	-	1	29743
chrX	17531452	17531453	CG43658_2	1	-	1	29724
chrX	20062724	20062725	Dop2R_1	1	-	1	29709
chrX	686839	686840	sdk_1	1	+	1	29701
chr3R	24749733	24749734	tld_1	1	+	1	29676
chr2L	7363380	7363381	Wnt10_1	1	+	1	29666
chr3R	23893405	23893406	tbrd-1_1	1	-	1	29628
chr2L	13878960	13878961	CenG1A_2	1	+	1	29566
chrX	1652320	1652321	CG11509_1	1	+	1	29563
chr3R	22816215	22816216	CG13840_1	1	-	1	29478
chr4	276366	276367	NfI_1	1	-	1	29443
chr2L	22579720	22579721	Slmap_1	1	+	1	29435
chr3R	27736541	27736542	Ets98B_2	1	+	1	29414
chr2L	21589393	21589394	nompB_1	1	-	1	29377
chr3L	19100334	19100335	Gem2_1	1	-	1	29350
chr3L	804043	804044	CG13898_1	1	-	1	29337
chr3R	7420742	7420743	wa-cup_1	1	+	1	29286
chr3L	10801191	10801192	CG12523_1	1	+	1	29199
chrX	8529676	8529677	PIP82_1	1	-	1	29075
chrX	3128601	3128602	kirre_1	1	+	1	29052
chr3L	7775621	7775622	Clk_1	1	-	1	29048
chr3R	15666185	15666186	pxb_1	1	+	1	29026
chr3R	31572142	31572143	gammaCOP_1	1	+	1	28979
chr3L	12609632	12609633	caup_1	1	+	1	28958
chr3L	10434132	10434133	Ir67c_1	1	-	1	28957
chr3R	17505666	17505667	Dscam3_1	1	-	1	28914
chr2R	21350573	21350574	CG17974_1	1	-	1	28887
chr3R	12166185	12166186	Cpn_1	1	-	1	28848
chr2R	7311399	7311400	CG12164_1	1	+	1	28823
chrX	12868753	12868754	Pde9_2	1	-	1	28544
chr3L	18588762	18588763	CG7271_1	1	+	1	28521
chr2L	12398299	12398300	Pkd2_1	1	+	1	28463
chrX	21429269	21429270	CG10918_1	1	-	1	28463
chr2R	18583316	18583317	GEFmeso_2	1	-	1	28457
chr3R	6791835	6791836	HMDF_1	1	+	1	28429
chrX	5945583	5945584	CG32756_1	1	+	1	28419
chr3L	7633448	7633449	CG33275_1	1	+	1	28408
chr3R	31679879	31679880	CG11550_1	1	-	1	28406
chr2L	14381170	14381171	ppk_1	1	-	1	28375
chrX	10657675	10657676	CG2111_1	1	+	1	28360
chr3L	20758880	20758881	CG43251_1	1	+	1	28288
chr2L	9125738	9125739	CG32982_2	1	+	1	28183
chr3L	12032561	12032562	CG43993_1	1	+	1	28167
chr2R	6838943	6838944	CG9445_1	1	-	1	28140
chr3L	15924878	15924879	sff_1	1	-	1	28111
chr3L	14448598	14448599	bbg_4	1	-	1	28108
chr3R	8087359	8087360	CG7910_1	1	+	1	28074
chr2L	6253090	6253091	Ddr_1	1	+	1	28040
chr3R	16944268	16944269	Abd-B_2	1	-	1	27966
chr3L	1398554	1398555	CG32320_1	1	+	1	27944
chr3R	17219932	17219933	CG31262_1	1	-	1	27942
chr2R	8826410	8826411	CG30350_1	1	+	1	27919
chr2L	10172681	10172682	CG13137_1	1	+	1	27831
chr3L	3543581	3543582	Eip63E_3	1	+	1	27817
chr3L	15235619	15235620	Tollo_1	1	+	1	27775
chr2L	4149277	4149278	CG2955_1	1	+	1	27574
chr3L	12116136	12116137	l(3)j2D3_1	1	+	1	27499
chr3L	13329119	13329120	CG14113_1	1	+	1	27487
chrX	15244946	15244947	PPYR1_1	1	-	1	27466
chr3L	528379	528380	CG34269_1	1	+	1	27429
chr2L	14328390	14328391	ms(2)34Fe_1	1	+	1	27391
chr3L	17764152	17764153	Adgf-A_1	1	-	1	27347
chr2R	20944027	20944028	Act57B_1	1	+	1	27269
chr2L	1911743	1911744	CG7337_2	1	+	1	27059
chr2L	20890392	20890393	sky_2	1	-	1	27059
chr4	807344	807345	Sox102F_2	1	-	1	27047
chr3L	6665651	6665652	eIF4E-4_1	1	-	1	26997
chr3R	21592072	21592073	InR_3	1	-	1	26990
chrX	3776038	3776039	tlk_2	1	+	1	26976
chr3R	22666761	22666762	wake_2	1	+	1	26970
chr3R	14697290	14697291	Meltrin_1	1	-	1	26963
chr2R	22270919	22270920	dve_1	1	+	1	26955
chr3R	15693088	15693089	CG31446_1	1	+	1	26902
chr3L	22501534	22501535	CG43312_1	1	+	1	26755
chrX	2919766	2919767	CG3588_2	1	+	1	26723
chrX	7040607	7040608	CG14427_1	1	+	1	26707
chr2R	13477321	13477322	CG43192_1	1	+	1	26681
chrX	16559986	16559987	Pp2B-14D_1	1	-	1	26681
chr2L	7333713	7333714	Wnt6_1	1	+	1	26552
chr4	867012	867013	CG11148_1	1	-	1	26546
chrX	21402753	21402754	CG1678_1	1	-	1	26515
chrX	19322061	19322062	out_1	1	-	1	26381
chr3L	8675763	8675764	h_2	1	+	1	26336
chr3R	27124704	27124705	CG6059_1	1	-	1	26326
chr3L	10691045	10691046	CG11811_1	1	+	1	26294
chrX	5845275	5845276	CG12729_1	1	+	1	26293
chrX	14289384	14289385	CG9400_1	1	-	1	26178
chr3R	5323843	5323844	CG31538_1	1	-	1	26165
chr2L	21658738	21658739	Cul2_1	1	+	1	26151
chr2R	16924654	16924655	Pkc53E_4	1	+	1	26093
chr2R	12806622	12806623	CG17580_1	1	+	1	26078
chr3L	21145872	21145873	Ac78C_2	1	-	1	26052
chrX	396059	396060	AST4_1	1	+	1	26035
chr2L	17752332	17752333	CadN_2	1	-	1	26027
chr2R	17639133	17639134	CG10936_1	1	-	1	25991
chr3L	18667375	18667376	CG42495_1	1	+	1	25984
chr2L	3580765	3580766	sob_1	1	-	1	25981
chr3R	18412869	18412870	CG31122_1	1	-	1	25912
chr4	904815	904816	unc-13_1	1	-	1	25874
chr3L	15899028	15899029	pHCl_1	1	-	1	25849
chr2L	3862655	3862656	CG3964_1	1	+	1	25813
chr3L	7894852	7894853	eIF4E-5_1	1	+	1	25808
chr2L	6385526	6385527	CG42370_1	1	-	1	25797
chrX	6571912	6571913	CG34417_1	1	+	1	25792
chrX	8864113	8864114	CG12075_1	1	+	1	25789
chr2L	9521214	9521215	CG31883_2	1	+	1	25740
chrX	18748320	18748321	CG12609_1	1	-	1	25706
chr2L	14425203	14425204	Cpr35B_1	1	-	1	25704
chrX	9330545	9330546	CG34450_1	1	-	1	25695
chr3R	30964322	30964323	Ctr1C_1	1	-	1	25654
chr2R	9658229	9658230	Mmp2_2	1	-	1	25620
chr3R	7391455	7391456	CG42650_1	1	+	1	25610
chr2L	332267	332268	CG31921_1	1	-	1	25586
chr3R	20082447	20082448	OPS3_1	1	-	1	25542
chr2L	9151203	9151204	CG32982_1	1	+	1	25464
chr3R	21782533	21782534	tsl_1	1	-	1	25410
chr2R	9362903	9362904	CG12158_1	1	-	1	25349
chr3L	5950654	5950655	CG33993_1	1	-	1	25348
chr2L	18159290	18159291	CG7200_1	1	-	1	25338
chr3R	10614250	10614251	CG17117_1	1	-	1	25313
chr2L	14972294	14972295	CG42313_1	1	-	1	25260
chr2R	23719949	23719950	CG18128_1	1	-	1	25233
chr3R	24006590	24006591	KrT95D_2	1	-	1	25232
chr3L	10516002	10516003	A2bp1_1	1	+	1	25090
chr3L	23126030	23126031	CG33217_1	1	+	1	25072
chr2R	18232766	18232767	fj_1	1	+	1	25043
chr3R	10251518	10251519	CG3999_1	1	+	1	25017
chrX	5365228	5365229	SK_1	1	+	1	24990
chr3L	5248443	5248444	shep_3	1	-	1	24917
chrX	21605232	21605233	CG14476_1	1	-	1	24906
chr3L	18698457	18698458	Dic4_1	1	-	1	24831
chr3R	30277933	30277934	hdc_2	1	+	1	24773
chr2L	8891471	8891472	CG42713_1	1	+	1	24702
chrX	16124331	16124332	disco-r_2	1	-	1	24645
chr2L	14563731	14563732	CG3473_1	1	-	1	24526
chr3R	30852343	30852344	tll_1	1	+	1	24514
chr3R	21073275	21073276	r-l_1	1	-	1	24508
chr3R	29088311	29088312	CG11873_1	1	+	1	24504
chr2R	18357295	18357296	sbb_1	1	-	1	24492
chr2R	11198275	11198276	shn_2	1	+	1	24472
chr3R	14262427	14262428	CG14841_1	1	-	1	24471
chr3L	9182146	9182147	Rdl_1	1	-	1	24461
chr2R	10673344	10673345	stan_1	1	+	1	24456
chr3R	5523323	5523324	Nmdar1_1	1	-	1	24427
chrX	4277974	4277975	CG15578_1	1	-	1	24394
chrX	17507088	17507089	CG43658_3	1	-	1	24363
chr3R	30992480	30992481	CG31007_1	1	-	1	24355
chr3R	19972801	19972802	CG31213_1	1	+	1	24349
chr2L	13306780	13306781	CG43779_1	1	-	1	24338
chr2R	23101740	23101741	CG42703_1	1	-	1	24306
chr3L	21598857	21598858	TfAP-2_2	1	+	1	24295
chr2L	18184959	18184960	Ptp36E_1	1	-	1	24272
chr2R	14332383	14332384	Shroom_2	1	+	1	24240
chr3L	8912622	8912623	mfr_1	1	-	1	24224
chr3R	23290155	23290156	CG4434_1	1	-	1	24155
chr2L	13771088	13771089	CG7364_1	1	+	1	24153
chr3R	22923372	22923373	CG6660_1	1	+	1	24085
chrX	6013173	6013174	mab-21_1	1	-	1	24026
chr3L	19955815	19955816	CG42263_1	1	-	1	24013
chr2L	1587164	1587165	CG10869_1	1	-	1	23971
chr2L	21261168	21261169	l(2)k14505_1	1	+	1	23948
chrX	15139360	15139361	R37A_1	1	-	1	23860
chr3L	19146810	19146811	fz2_3	1	-	1	23831
chr3L	20695373	20695374	kni_1	1	-	1	23813
chr2L	182845	182846	spen_1	1	+	1	23810
chr3L	14733526	14733527	CG13471_1	1	-	1	23804
chr2L	14300998	14300999	wb_1	1	+	1	23798
chr3R	14381691	14381692	soti_1	1	-	1	23753
chr2R	7758876	7758877	CG30497_2	1	-	1	23752
chr2L	2771795	2771796	CG15399_1	1	-	1	23752
chr3L	4508428	4508429	NT1_1	1	-	1	23739
chr2R	4619038	4619039	CG17486_1	1	+	1	23734
chr2L	4198064	4198065	CG3714_1	1	-	1	23730
chr2L	7605600	7605601	Cyp4d21_1	1	+	1	23685
chr2R	8886454	8886455	RY44_1	1	+	1	23681
chrX	10923973	10923974	v_1	1	+	1	23630
chr2L	7134067	7134068	Pvf3_2	1	-	1	23626
chrX	22515198	22515199	CG17600_2	1	+	1	23602
chr3L	6011061	6011062	alphaKap4_1	1	-	1	23567
chrX	10233094	10233095	Ipod_1	1	-	1	23565
chr3R	27544423	27544424	Gr98c_1	1	+	1	23556
chr2L	15812151	15812152	CG42876_1	1	-	1	23519
chr2L	19958739	19958740	CG10664_1	1	+	1	23483
chrX	17967209	17967210	Sh_6	1	-	1	23468
chr3R	18480621	18480622	fru_4	1	-	1	23461
chr3R	5693344	5693345	CG2104_1	1	-	1	23454
chr3R	8181440	8181441	grn_1	1	-	1	23412
chr2L	17532292	17532293	CG15145_1	1	-	1	23411
chrX	12432225	12432226	Pkcdelta_2	1	+	1	23381
chr3L	2503597	2503598	CG16758_1	1	-	1	23365
chr3R	21972391	21972392	Eip93F_1	1	+	1	23301
chr3L	4322234	4322235	CG15014_1	1	-	1	23282
chr3L	19664087	19664088	tey_1	1	-	1	23261
chr3L	6719521	6719522	ple_1	1	-	1	23260
chr2R	13354466	13354467	CG17048_1	1	-	1	23258
chr3L	569299	569300	hipk_1	1	+	1	23239
chrX	2387663	2387664	PsGEF_1	1	-	1	23234
chr3L	14108144	14108145	Sox21a_1	1	-	1	23191
chr3L	18162512	18162513	CG13699_1	1	-	1	23123
chr3L	22801672	22801673	jim_4	1	-	1	23116
chr3L	75303	75304	CG13405_1	1	-	1	23066
chr2R	8205700	8205701	CG14756_1	1	-	1	23023
chr2R	19979243	19979244	CG8654_3	1	+	1	22993
chrX	7632223	7632224	ct_1	1	+	1	22982
chr2L	11234835	11234836	ab_1	1	+	1	22964
chr3L	2711723	2711724	Fife_1	1	-	1	22955
chr2L	773546	773547	CG12506_1	1	+	1	22940
chrX	8216128	8216129	sdt_3	1	+	1	22920
chrX	17452570	17452571	CG8568_1	1	-	1	22901
chrX	9662755	9662756	CG3106_1	1	-	1	22867
chr2R	24206939	24206940	CG11406_1	1	-	1	22850
chrX	14702398	14702399	CG43088_1	1	+	1	22842
chr2L	19769077	19769078	bsh_1	1	-	1	22801
chr3L	6350285	6350286	Sfp65A_1	1	+	1	22767
chr2R	14481238	14481239	L_1	1	+	1	22755
chr2L	4433897	4433898	CG34177_1	1	+	1	22755
chr3R	10849825	10849826	CG42394_1	1	+	1	22746
chr3R	20059719	20059720	CG4390_1	1	-	1	22727
chr2L	4031378	4031379	CG15424_1	1	+	1	22709
chr3L	12995168	12995169	CG11262_1	1	+	1	22707
chr3R	15037326	15037327	RpL10Aa_1	1	+	1	22642
chr3R	6078294	6078295	Or83c_1	1	-	1	22588
chr2R	14458482	14458483	Oaz_1	1	+	1	22583
chr3R	22804268	22804269	CG7031_1	1	+	1	22554
chr2R	22293460	22293461	CG5819_1	1	+	1	22540
chr3R	15382972	15382973	h-cup_1	1	-	1	22531
chrX	5988794	5988795	CG5966_1	1	+	1	22513
chr4	844526	844527	fd102C_1	1	-	1	22485
chr3L	7833086	7833087	Pdp1_3	1	-	1	22458
chr3R	18898129	18898130	CG14297_1	1	+	1	22442
chrX	17790979	17790980	OdsH_1	1	+	1	22428
chr3L	7970613	7970614	RNaseX25_1	1	+	1	22422
chr2L	9656597	9656598	CG33299_1	1	+	1	22410
chr2L	10567264	10567265	CG6138_1	1	+	1	22380
chr3L	10244761	10244762	Or67c_1	1	-	1	22373
chr2L	12461245	12461246	bun_7	1	-	1	22338
chr3L	21382502	21382503	rgn_1	1	+	1	22323
chr3L	21684041	21684042	Sfp78E_1	1	-	1	22316
chr3R	23403728	23403729	CG17380_1	1	-	1	22307
chr3R	21911790	21911791	CG6690_1	1	+	1	22286
chr3L	21706358	21706359	CG32447_1	1	-	1	22269
chrX	11477059	11477060	Cyp4g15_1	1	+	1	22249
chr3R	31993273	31993274	heph_2	1	-	1	22245
chr3R	20512463	20512464	CG4288_1	1	-	1	22239
chr3L	3765758	3765759	CG32264_4	1	-	1	22226
chrX	18177595	18177596	Frq2_2	1	+	1	22224
chr3R	5087067	5087068	corto_1	1	-	1	22129
chr3R	10972380	10972381	CG34114_1	1	+	1	22092
chr3L	20927856	20927857	CG10589_1	1	+	1	22057
chr2L	18859239	18859240	mRpL13_1	1	-	1	22015
chr2L	3670580	3670581	Sfp24Bc_1	1	-	1	22006
chr3L	13136247	13136248	CG33262_1	1	+	1	21974
chr3R	29714504	29714505	Obp99d_1	1	+	1	21913
chr3R	21638523	21638524	E2f1_3	1	-	1	21907
chr3L	5713332	5713333	CG44521_1	1	+	1	21905
chr3L	16755465	16755466	CG42852_1	1	+	1	21900
chr2L	6896831	6896832	Nlg2_1	1	+	1	21889
chr2L	2450192	2450193	dpp_3	1	+	1	21820
chr2R	15869125	15869126	Rif1_1	1	-	1	21789
chr2R	11778561	11778562	CG42493_1	1	+	1	21744
chr3R	22609460	22609461	CG13843_1	1	+	1	21727
chr3L	20342619	20342620	Spn77Bc_1	1	+	1	21686
chr2R	11474460	11474461	inv_2	1	+	1	21685
chr3R	28304638	28304639	CG12516_1	1	-	1	21646
chr3R	6549071	6549072	Pif2_1	1	+	1	21633
chrX	16853235	16853236	CG13003_3	1	-	1	21595
chr3R	15509933	15509934	CG44013_1	1	-	1	21557
chrX	19824115	19824116	SkpE_1	1	-	1	21498
chr3L	13377963	13377964	CG14111_1	1	+	1	21427
chr3L	16073368	16073369	Mbs_1	1	+	1	21397
chrX	2366369	2366370	ptr_1	1	-	1	21293
chr2R	15220320	15220321	CG8094_1	1	-	1	21267
chr2R	20692828	20692829	CG13438_1	1	+	1	21265
chr3L	14427389	14427390	bbg_5	1	-	1	21208
chr3R	9684214	9684215	CG9444_1	1	-	1	21201
chrX	12128355	12128356	Ten-a_2	1	+	1	21173
chr2L	8714620	8714621	raw_3	1	-	1	21171
chr2R	6719548	6719549	Zip42C.2_1	1	-	1	21119
chr2R	24870091	24870092	Atf-2_1	1	+	1	21096
chr2R	20773686	20773687	CG13443_1	1	+	1	21094
chr3R	21822657	21822658	CASK_1	1	-	1	21093
chrX	12938534	12938535	fne_2	1	+	1	21064
chr3L	18439936	18439937	skl_1	1	-	1	21064
chr2L	16000520	16000521	beat-Ic_1	1	+	1	21003
chr3R	21520960	21520961	CG7956_1	1	+	1	21000
chr3R	21569127	21569128	CG15498_1	1	-	1	20991
chr3R	18950198	18950199	CG42613_1	1	+	1	20983
chr2R	11712262	11712263	pyr_1	1	+	1	20966
chr3R	28047573	28047574	CG34362_1	1	+	1	20960
chr2L	203799	203800	mRpL10_1	1	+	1	20953
chrX	13359249	13359250	Syt12_1	1	+	1	20901
chr3L	7583434	7583435	CG14838_1	1	+	1	20822
chr3L	1702421	1702422	CG13931_1	1	-	1	20749
chr2L	1240037	1240038	CG5397_1	1	+	1	20738
chr3R	6057559	6057560	CG15580_1	1	-	1	20734
chr3L	3846210	3846211	Awh_1	1	+	1	20712
chr3R	18758873	18758874	CG14299_1	1	-	1	20700
chr3L	16144040	16144041	CG32152_1	1	-	1	20689
chrX	13236537	13236538	CG32639_1	1	-	1	20638
chr3R	4558085	4558086	CG34357_1	1	-	1	20582
chr3L	19888833	19888834	Mi-2_2	1	-	1	20567
chr3R	11196092	11196093	CG18577_1	1	+	1	20563
chr2R	22784304	22784305	CG30270_1	1	+	1	20556
chrX	18884505	18884506	CG7332_1	1	+	1	20549
chr3R	26693592	26693593	TwdlQ_1	1	-	1	20534
chrX	15319502	15319503	Top1_4	1	+	1	20497
chrX	15096059	15096060	CG9072_1	1	-	1	20478
chr3R	20978184	20978185	Calx_4	1	+	1	20438
chr2R	19249484	19249485	wbl_2	1	+	1	20418
chr2L	9097554	9097555	CG31609_1	1	+	1	20411
chrX	8785413	8785414	Lim1_2	1	-	1	20383
chr2L	16715876	16715877	Cyt-c-d_2	1	+	1	20374
chr3R	25720114	25720115	LpR2_2	1	-	1	20351
chr2R	25032379	25032380	Nplp1_1	1	+	1	20314
chr3R	10284566	10284567	CG43143_2	1	+	1	20253
chr3R	17098833	17098834	cher_4	1	-	1	20247
chr2L	14851743	14851744	CG15279_1	1	-	1	20235
chr2R	15185148	15185149	CG43068_1	1	+	1	20227
chr3R	27561312	27561313	CG5646_1	1	-	1	20198
chr4	1219066	1219067	Mitf_1	1	+	1	20187
chrX	7383012	7383013	CG42781_1	1	-	1	20177
chrX	16948470	16948471	CG13000_1	1	-	1	20175
chr3R	10001294	10001295	CG5359_1	1	-	1	20171
chr2L	8257530	8257531	CG8086_1	1	-	1	20164
chr3R	18621326	18621327	CG14304_1	1	-	1	20145
chr2L	11591677	11591678	Acp33A_1	1	-	1	20093
chr2L	16231476	16231477	CG42817_1	1	+	1	20004
chr3L	13349106	13349107	CG17687_1	1	+	1	19986
chr2L	20634538	20634539	CG17472_1	1	+	1	19979
chrX	12653602	12653603	CkIalpha_4	1	+	1	19974
chr2R	8532293	8532294	mtt_1	1	-	1	19971
chr3L	1295925	1295926	Rabex-5_1	1	+	1	19968
chr3L	6550723	6550724	CG8352_1	1	+	1	19968
chrX	5900866	5900867	ACT1_1	1	+	1	19967
chrX	10786903	10786904	ADT_1	1	-	1	19947
chr2R	11086902	11086903	CG43189_1	1	-	1	19912
chrX	1215150	1215151	CG11398_1	1	-	1	19898
chrX	18440581	18440582	CG32548_1	1	-	1	19894
chr3R	14132068	14132069	CG14356_1	1	-	1	19882
chr2R	17843445	17843446	olf186-F_3	1	+	1	19880
chr4	90354	90355	pan_1	1	+	1	19863
chr3R	7285924	7285925	RacGAP84C_1	1	+	1	19855
chrX	9911125	9911126	CG1986_1	1	-	1	19814
chr4	1064992	1064993	Zyx_1	1	-	1	19798
chrX	11409912	11409913	CG15196_1	1	+	1	19794
chr3L	20275338	20275339	CG17122_1	1	-	1	19791
chr3R	28520530	28520531	CG31051_1	1	-	1	19789
chr3R	17346329	17346330	beat-IIa_2	1	-	1	19786
chr3R	26126653	26126654	CG14556_1	1	+	1	19777
chr4	724403	724404	bt_3	1	+	1	19757
chrX	3739804	3739805	tlk_5	1	+	1	19756
chr2L	9387391	9387392	Aldh_1	1	+	1	19753
chr3R	9374798	9374799	FER_2	1	-	1	19743
chr3R	10311608	10311609	CG6293_1	1	-	1	19736
chr3R	4749054	4749055	tacc_1	1	-	1	19730
chr2R	25246481	25246482	CG30429_1	1	+	1	19716
chrX	15044125	15044126	CG5541_2	1	+	1	19687
chr3L	19235368	19235369	fz2_1	1	-	1	19687
chrX	9556545	9556546	CG15317_1	1	-	1	19682
chrX	11302741	11302742	CG44422_1	1	-	1	19613
chr2L	17292216	17292217	CG6380_1	1	-	1	19611
chr3L	4003462	4003463	CG14985_1	1	+	1	19562
chr3R	14853918	14853919	btsz_3	1	-	1	19531
chr2R	19036411	19036412	CG15115_1	1	-	1	19517
chrX	10009205	10009206	CG33557_1	1	+	1	19510
chr3L	10225250	10225251	scramb1_1	1	-	1	19510
chr3L	2981031	2981032	CG2107_1	1	+	1	19504
chrX	20491180	20491181	RhoGAP19D_2	1	-	1	19496
chr3R	7345087	7345088	CG31496_1	1	+	1	19496
chr2R	8985899	8985900	CG8213_1	1	-	1	19475
chr3L	3369557	3369558	Drs_1	1	+	1	19469
chr4	1162148	1162149	CG32017_1	1	-	1	19466
chr3L	1370609	1370610	ru_1	1	+	1	19459
chr3L	17465985	17465986	CG7603_1	1	+	1	19439
chr2R	14028631	14028632	CG18371_1	1	+	1	19432
chr3L	9927503	9927504	CG34356_1	1	+	1	19431
chr2L	8277695	8277696	BTKL_1	1	-	1	19422
chr2R	13060137	13060138	CG12463_1	1	-	1	19399
chrX	16104939	16104940	CG42354_1	1	-	1	19391
chr3L	18801308	18801309	ftz-f1_1	1	-	1	19386
chr3R	13855522	13855523	CG14362_1	1	-	1	19376
chr2L	10790224	10790225	CG31870_1	1	+	1	19356
chr2L	2109890	2109891	dpr3_1	1	-	1	19341
chr2L	19606569	19606570	Lar_2	1	+	1	19334
chrX	11202243	11202244	CG11106_1	1	+	1	19324
chr3R	15310252	15310253	TPM2_1	1	+	1	19306
chrX	7378128	7378129	CheA7a_1	1	+	1	19305
chr3R	23733502	23733503	Rpn9_1	1	-	1	19303
chr2L	4595028	4595029	dp_2	1	-	1	19277
chr2L	6689319	6689320	Tsp_2	1	-	1	19259
chr2R	11866382	11866383	Damm_1	1	-	1	19196
chr2R	13123139	13123140	CG13325_1	1	+	1	19179
chr2L	11034805	11034806	CG18666_1	1	+	1	19177
chr2R	12612775	12612776	Galphaq_1	1	+	1	19149
chr3R	10170484	10170485	CG6264_1	1	-	1	19133
chr3L	8391541	8391542	Jon66Ci_1	1	+	1	19130
chr2R	24494519	24494520	Crtp_1	1	+	1	19116
chr3R	5198329	5198330	cno_2	1	-	1	19110
chr2R	20563018	20563019	CG43308_1	1	-	1	19108
chr4	156050	156051	CG31997_1	1	-	1	19088
chr2R	13574252	13574253	CG42808_1	1	-	1	19082
chr3L	10167041	10167042	CG6628_1	1	-	1	19062
chr2R	16691083	16691084	CG5210_2	1	+	1	19047
chr3R	7439765	7439766	CG14598_1	1	+	1	19022
chr3L	4403466	4403467	Syx17_1	1	+	1	19022
chr3R	6608911	6608912	glob2_1	1	-	1	19000
chrX	18460476	18460477	CG43843_1	1	-	1	18991
chr2L	12161767	12161768	CG31861_1	1	+	1	18983
chrX	10566601	10566602	CG15296_1	1	-	1	18819
chr3L	18087332	18087333	CG34253_1	1	-	1	18812
chrX	17995621	17995622	Sh_4	1	-	1	18807
chr2R	15968469	15968470	Strn-Mlck_3	1	-	1	18791
chr3L	7541216	7541217	CG32374_1	1	-	1	18773
chr2L	18713745	18713746	Irk3_1	1	-	1	18772
chr2L	6179139	6179140	CG34380_1	1	+	1	18715
chrX	1411781	1411782	futsch_2	1	+	1	18715
chr3R	30912755	30912756	Ptx1_1	1	+	1	18709
chr3R	4378593	4378594	CG11739_3	1	+	1	18708
chr3L	15554116	15554117	AGO2_2	1	+	1	18698
chr2L	22037984	22037985	CG41434_1	1	+	1	18657
chr3L	2457895	2457896	CG45186_6	1	+	1	18653
chr3L	14071871	14071872	Pex1_1	1	+	1	18651
chrX	8037508	8037509	CG2233_1	1	-	1	18631
chr3L	11534494	11534495	Mob2_4	1	-	1	18616
chrX	11442540	11442541	Sk1_1	1	+	1	18578
chr3L	4345517	4345518	Cip4_1	1	-	1	18567
chr2R	17599264	17599265	CG43920_1	1	-	1	18560
chr2R	21341971	21341972	CG15666_1	1	+	1	18540
chrX	15732183	15732184	CG8191_1	1	+	1	18536
chr2R	16534960	16534961	loopin-1_1	1	+	1	18502
chrX	4366418	4366419	CG3626_1	1	+	1	18499
chr3L	17557770	17557771	CycT_1	1	-	1	18452
chr3L	17320798	17320799	CG6485_1	1	-	1	18451
chr3L	5510889	5510890	CG34342_1	1	-	1	18450
chr3R	15763108	15763109	CG12784_1	1	+	1	18447
chr3L	12329235	12329236	CG32105_1	1	+	1	18437
chr2R	12780543	12780544	sca_1	1	+	1	18430
chrX	16968646	16968647	CG9086_1	1	-	1	18418
chr3R	17283777	17283778	CG31418_1	1	+	1	18416
chr3L	9093054	9093055	CG32032_1	1	+	1	18409
chr2R	22354703	22354704	Liprin-gamma_2	1	-	1	18400
chr2R	23824876	23824877	CG4763_1	1	-	1	18394
chr4	788973	788974	MED26_1	1	-	1	18370
chrX	909211	909212	CG43867_2	1	-	1	18356
chr3R	9533006	9533007	CG9379_1	1	-	1	18349
chrX	19764859	19764860	CG12702_1	1	-	1	18347
chr3L	4807352	4807353	CG18808_1	1	-	1	18318
chrX	20467642	20467643	GstT3_2	1	+	1	18297
chr3R	25594479	25594480	msi_1	1	+	1	18266
chr3L	17689980	17689981	Ccn_1	1	+	1	18212
chr3L	7809819	7809820	CG32369_1	1	-	1	18210
chr2R	1367497	1367498	l(2)41Ab_1	1	+	1	18165
chrX	13178004	13178005	CG32640_1	1	+	1	18135
chrX	5464794	5464795	SPR_1	1	+	1	18133
chr3R	12341674	12341675	CG44956_1	1	+	1	18117
chr3R	11674252	11674253	CG14715_1	1	+	1	18102
chr2L	18572296	18572297	Pde11_2	1	-	1	18100
chrX	20092434	20092435	fd19B_1	1	-	1	18097
chr3L	9547221	9547222	CG42673_2	1	+	1	18092
chr3R	4784745	4784746	CG17387_1	1	-	1	18088
chr3R	8944997	8944998	CG11964_1	1	-	1	18036
chr2R	15401095	15401096	CG43729_3	1	+	1	18032
chr2L	15941415	15941416	CG12448_1	1	+	1	18030
chr3L	7695618	7695619	CG44195_1	1	-	1	18027
chr2R	14009198	14009199	mam_2	1	+	1	17995
chrX	15361088	15361089	Pp1-13C_1	1	-	1	17974
chr2L	2610086	2610087	CG15395_1	1	+	1	17969
chr3R	29894982	29894983	CG31038_1	1	+	1	17920
chr2L	18257911	18257912	CG31788_1	1	-	1	17881
chrX	17125462	17125463	CG5004_4	1	+	1	17875
chrX	19280275	19280276	CG8028_1	1	-	1	17862
chr3R	23538913	23538914	CG10168_1	1	-	1	17857
chr3L	15679704	15679705	CG7304_1	1	+	1	17851
chr3R	18641472	18641473	CG14301_1	1	-	1	17831
chr3R	7473769	7473770	CG1142_1	1	-	1	17830
chr2R	22042927	22042928	PpD5_1	1	-	1	17807
chr3R	17202139	17202140	Mur89F_1	1	-	1	17792
chr3L	7066345	7066346	CG14823_1	1	+	1	17790
chr2L	16861506	16861507	CG6012_1	1	-	1	17788
chrX	20486171	20486172	CG15461_1	1	+	1	17782
chr4	958336	958337	CG32016_1	1	-	1	17778
chr3L	12954592	12954593	CG10752_1	1	-	1	17751
chr3R	10025149	10025150	Mical_2	1	-	1	17744
chr3R	4714167	4714168	CG9769_1	1	-	1	17702
chr3L	4574964	4574965	CG42540_1	1	+	1	17681
chr3L	21258019	21258020	CG43218_1	1	+	1	17670
chr2R	23458749	23458750	SkpF_1	1	-	1	17667
chr3R	21499959	21499960	C15_1	1	+	1	17664
chr3L	20265721	20265722	CG32228_1	1	+	1	17650
chr2R	23247850	23247851	RpL22-like_1	1	-	1	17628
chr3L	2536682	2536683	Spn_2	1	-	1	17615
chrX	19135867	19135868	Obp18a_1	1	-	1	17585
chr3R	22487028	22487029	CG7048_2	1	+	1	17543
chr2R	5709316	5709317	ap_3	1	-	1	17512
chrX	10602709	10602710	CG1628_1	1	-	1	17496
chr2L	14163225	14163226	CG43332_1	1	-	1	17455
chr2R	24472738	24472739	CG3492_1	1	+	1	17445
chrX	13642181	13642182	NFAT_2	1	+	1	17434
chr2L	21331778	21331779	dimm_1	1	+	1	17412
chr2R	8968181	8968182	CG8216_1	1	-	1	17392
chrX	6589303	6589304	CG17717_1	1	+	1	17390
chr3R	29479315	29479316	Ptp99A_1	1	+	1	17383
chr2L	12404476	12404477	vir-1_2	1	-	1	17379
chr3R	7241759	7241760	CG14607_1	1	+	1	17356
chr2L	9984649	9984650	bib_1	1	+	1	17318
chr2R	16552259	16552260	Syn2_1	1	+	1	17298
chr3R	30783227	30783228	zfh1_1	1	+	1	17295
chrX	18617610	18617611	CG15040_1	1	-	1	17291
chr3R	24201480	24201481	twin_4	1	-	1	17289
chrX	18830608	18830609	CG7101_1	1	+	1	17285
chr2L	2161521	2161522	aop_2	1	-	1	17226
chr3R	17247875	17247876	beat-IIb_2	1	-	1	17196
chr2L	9367637	9367638	CG34181_1	1	+	1	17188
chr2L	9398005	9398006	CG4438_1	1	-	1	17158
chr3L	19129685	19129686	Spn75F_1	1	-	1	17124
chr3L	8827506	8827507	DALY_1	1	+	1	17111
chr2L	19935255	19935256	sick_1	1	+	1	17108
chr2L	20382292	20382293	CG16798_1	1	-	1	17100
chr3L	6914871	6914872	Prat2_1	1	-	1	17077
chr3L	20492039	20492040	CG6020_2	1	+	1	17069
chr2L	18652984	18652985	Cyp310a1_1	1	-	1	17053
chr3R	12062917	12062918	CG14740_1	1	-	1	17023
chr3L	16812053	16812054	CG13024_2	1	-	1	17015
chr2R	23995042	23995043	CG3860_1	1	-	1	16978
chr3R	30628946	30628947	CG2267_1	1	-	1	16954
chr3L	12064878	12064879	rols_1	1	-	1	16947
chr3R	16734425	16734426	Ubx_1	1	-	1	16932
chr2L	10049582	10049583	CG33301_1	1	+	1	16886
chr2L	14180681	14180682	CG43333_1	1	-	1	16846
chr3R	20484587	20484588	Gfrl_1	1	-	1	16846
chrX	12087047	12087048	CG15734_1	1	-	1	16835
chr2R	7261266	7261267	CG1850_1	1	-	1	16831
chr2R	6059530	6059531	CG7856_1	1	-	1	16826
chrX	10309130	10309131	alpha-Man-I_1	1	-	1	16804
chr3R	31235376	31235377	CG15564_1	1	-	1	16796
chr2L	20787710	20787711	CG9324_1	1	+	1	16791
chr3R	29765994	29765995	kay_4	1	+	1	16759
chrX	18155370	18155371	Frq1_1	1	+	1	16753
chrX	6202572	6202573	vanin-like_1	1	-	1	16746
chr3L	13903231	13903232	dysc_1	1	-	1	16728
chr2R	12545764	12545765	CG33752_1	1	+	1	16708
chr3R	21719655	21719656	CG31176_1	1	-	1	16672
chr2L	21361272	21361273	dtr_1	1	+	1	16631
chr3L	9838649	9838650	Cdk8_1	1	-	1	16629
chr2R	10211328	10211329	Hr46_3	1	-	1	16620
chr3L	5184792	5184793	CG32423_1	1	-	1	16615
chr2R	13925502	13925503	shot_2	1	-	1	16606
chr2L	1667810	1667811	chinmo_1	1	+	1	16550
chrX	3828184	3828185	CG2901_1	1	+	1	16533
chr3R	13592745	13592746	CG14369_1	1	-	1	16492
chr3R	16305762	16305763	Zip89B_1	1	+	1	16479
chr2L	20311219	20311220	spir_2	1	+	1	16467
chr2R	21118394	21118395	CG9394_2	1	+	1	16464
chrX	3688236	3688237	Mnt_2	1	+	1	16452
chr3L	22837054	22837055	CG45428_1	1	-	1	16435
chr2R	20291939	20291940	CG9036_1	1	-	1	16425
chr3R	26656447	26656448	Tb_1	1	+	1	16418
chrX	14749369	14749370	NetB_1	1	-	1	16416
chr2R	21954877	21954878	CG13494_1	1	-	1	16406
chr2L	13435621	13435622	Tehao_1	1	+	1	16393
chr2L	1256402	1256403	robo3_1	1	+	1	16364
chr3R	15079296	15079297	CG6974_1	1	-	1	16330
chr3L	2005669	2005670	CG42841_1	1	-	1	16301
chr2R	12562059	12562060	CG30056_1	1	+	1	16294
chr2L	12287224	12287225	aret_1	1	+	1	16288
chr3R	8122739	8122740	CG7878_1	1	+	1	16248
chr3L	10481411	10481412	A2bp1_2	1	+	1	16248
chr2L	18006663	18006664	CG5693_1	1	+	1	16238
chr3L	2021971	2021972	CG42357_1	1	-	1	16235
chr3L	4980721	4980722	CG17030_1	1	-	1	16229
chr2L	19866218	19866219	sick_4	1	+	1	16227
chr3R	28806694	28806695	CheB98a_1	1	+	1	16183
chr2L	3491065	3491066	CG15414_1	1	-	1	16151
chrX	8021379	8021380	CG15333_1	1	-	1	16128
chrX	5446660	5446661	SPR_2	1	+	1	16105
chr3R	16321831	16321832	CG44044_1	1	+	1	16068
chr3R	13631960	13631961	CG10841_1	1	+	1	16045
chr3R	13529339	13529340	CG42778_1	1	-	1	16043
chr3R	24485428	24485429	nAChRalpha2_1	1	+	1	16011
chr2L	1927752	1927753	CG7337_1	1	+	1	16008
chrX	11108488	11108489	Hsp60_2	1	+	1	15999
chr2R	16516172	16516173	SM2A_1	1	+	1	15990
chr3R	23141873	23141874	hh_1	1	-	1	15978
chr2R	13769914	13769915	Cpr50Ca_1	1	+	1	15975
chrX	5064232	5064233	ovo_1	1	+	1	15957
chr3L	13502702	13502703	Spt20_1	1	+	1	15856
chr2R	6828357	6828358	CG15236_1	1	+	1	15825
chr2L	7204250	7204251	CG4502_1	1	-	1	15777
chr2L	1954551	1954552	erm_2	1	-	1	15774
chr2L	5678629	5678630	CG12511_1	1	+	1	15759
chr2R	16047677	16047678	CG8405_1	1	+	1	15745
chr3L	3909887	3909888	mge_1	1	-	1	15745
chr3R	5308098	5308099	mtd_3	1	-	1	15744
chr2L	6632403	6632404	Oatp26F_1	1	-	1	15736
chr2R	17617825	17617826	CG44403_1	1	-	1	15681
chr3L	11847787	11847788	CG12521_1	1	-	1	15677
chr2R	13377725	13377726	CG10814_1	1	-	1	15634
chr3R	13839895	13839896	CG31495_1	1	-	1	15626
chr2L	17412640	17412641	CG31803_1	1	-	1	15553
chr3R	14229164	14229165	CG9624_1	1	-	1	15548
chr3R	8752653	8752654	CG34135_1	1	-	1	15545
chr2L	9272503	9272504	GBGE_1	1	+	1	15527
chr2R	23596603	23596604	apt_1	1	+	1	15508
chr3R	7980322	7980323	Sfp84E_1	1	-	1	15479
chr3R	19686903	19686904	Naam_1	1	+	1	15452
chrX	5517260	5517261	CG12730_1	1	+	1	15444
chr3L	18641390	18641391	MYPT-75D_1	1	+	1	15429
chr3R	3750369	3750370	CG41128_1	1	+	1	15428
chr3L	4018876	4018877	fd64A_1	1	+	1	15413
chr3L	10186104	10186105	dpr10_1	1	-	1	15413
chr2L	20399393	20399394	CG10947_2	1	-	1	15407
chr3R	16116159	16116160	Sb_2	1	+	1	15401
chr3L	1963140	1963141	SCOT_1	1	+	1	15377
chr2L	11794082	11794083	CG14937_1	1	-	1	15346
chr3L	5935310	5935311	CG33993_2	1	-	1	15343
chr2L	10491451	10491452	CG13144_1	1	-	1	15323
chr3R	10735937	10735938	tomboy20_1	1	-	1	15300
chr3L	377335	377336	trh_2	1	-	1	15296
chr3L	692909	692910	Vti1_1	1	-	1	15290
chr2L	10677369	10677370	CG17104_2	1	+	1	15278
chr3R	6011965	6011966	CG10280_1	1	-	1	15269
chr2L	13894223	13894224	CenG1A_1	1	+	1	15262
chr3L	292674	292675	RhoGEF3_3	1	+	1	15252
chr3L	7014100	7014101	Mp_2	1	+	1	15251
chr2L	7726298	7726299	CG13795_1	1	-	1	15233
chr3L	184584	184585	Mkp_1	1	-	1	15210
chrX	17738412	17738413	CG42684_1	1	+	1	15209
chr3L	4996951	4996952	CG32232_1	1	-	1	15204
chr2R	9044706	9044707	CG8193_1	1	-	1	15198
chr2R	22348287	22348288	CG11298_1	1	+	1	15181
chr3R	30867525	30867526	Cpr100A_1	1	+	1	15181
chrX	9601067	9601068	Gga_1	1	+	1	15175
chr4	466797	466798	CG2009_1	1	-	1	15157
chr2R	12279772	12279773	CG42700_3	1	+	1	15155
chr3R	11604745	11604746	CG17238_2	1	-	1	15155
chr2R	9929611	9929612	Mef2_3	1	-	1	15151
chr3L	12417543	12417544	ArfGAP1_1	1	-	1	15142
chrX	21132302	21132303	CG34120_1	1	+	1	15140
chr3L	1007790	1007791	trio_3	1	-	1	15137
chr3L	5535761	5535762	CG13285_1	1	-	1	15137
chr3R	6663457	6663458	lab_2	1	-	1	15123
chr3R	27677550	27677551	CG5590_1	1	+	1	15112
chrX	1789571	1789572	CG32806_1	1	+	1	15095
chr2L	1219298	1219299	CG42329_1	1	+	1	15078
chrX	15229888	15229889	CG9101_1	1	-	1	15057
chr3R	30134579	30134580	Tpi_1	1	-	1	15027
chr2L	3745483	3745484	CG10019_1	1	+	1	15018
chrX	2428962	2428963	gt_1	1	-	1	14992
chr3R	6330249	6330250	CG1169_1	1	+	1	14951
chr3R	16009088	16009089	GATAe_2	1	+	1	14946
chr3R	24635085	24635086	CG43222_1	1	-	1	14939
chr3R	7962803	7962804	dsx_1	1	-	1	14931
chrX	2410898	2410899	CG12496_1	1	-	1	14922
chr3R	16640206	16640207	CG10328_1	1	+	1	14913
chr2L	6323766	6323767	PDZ-GEF_1	1	+	1	14912
chrX	4840851	4840852	CG42594_1	1	+	1	14902
chr3R	13319282	13319283	CG45080_1	1	-	1	14880
chr2R	19310635	19310636	CG9834_1	1	-	1	14853
chr3R	23388893	23388894	CG31515_1	1	-	1	14834
chr2L	15731779	15731780	CycE_2	1	-	1	14828
chrX	14856351	14856352	CG9519_1	1	-	1	14822
chr3L	20089004	20089005	sNPF-R_1	1	-	1	14821
chr3L	11508581	11508582	CG33500_1	1	+	1	14802
chrX	22529986	22529987	S6kII_1	1	+	1	14787
chr3R	26185634	26185635	CG31086_1	1	+	1	14785
chrX	12568451	12568452	CG43921_1	1	-	1	14736
chr3R	26799045	26799046	Tl_1	1	+	1	14707
chr2L	15865456	15865457	CG42792_1	1	-	1	14700
chr2L	1502816	1502817	CG7420_1	1	-	1	14673
chr2R	19396690	19396691	cer_1	1	-	1	14665
chrX	8193207	8193208	sdt_4	1	+	1	14654
chr2R	23925266	23925267	CG2812_1	1	+	1	14652
chr2L	14549079	14549080	CG4218_1	1	-	1	14651
chr3L	11990732	11990733	CG6931_1	1	+	1	14616
chr3R	15181510	15181511	Mf_1	1	-	1	14594
chr2R	10395186	10395187	CG42732_2	1	-	1	14575
chr3L	14521710	14521711	CG4613_1	1	-	1	14564
chr2R	13910945	13910946	shot_3	1	-	1	14556
chrX	8588860	8588861	CG12081_1	1	+	1	14552
chr3L	20112848	20112849	CG14187_1	1	-	1	14529
chr4	150766	150767	CG32006_1	1	+	1	14518
chr3R	18314425	18314426	PKD_1	1	-	1	14512
chr3R	27478676	27478677	Cyp6a18_1	1	+	1	14490
chr2L	15499133	15499134	lace_1	1	+	1	14471
chr3L	19503865	19503866	CG9452_1	1	-	1	14462
chr3R	4211751	4211752	aux_2	1	+	1	14460
chr2L	7426888	7426889	CG5261_3	1	+	1	14456
chr3L	22788448	22788449	CG14448_1	1	+	1	14447
chr2R	15482830	15482831	CG8180_1	1	-	1	14399
chr3R	14591617	14591618	stumps_3	1	+	1	14398
chrX	14211450	14211451	l(1)G0469_1	1	-	1	14390
chrX	5648490	5648491	CG42492_1	1	-	1	14387
chr2R	6181625	6181626	CG11211_1	1	-	1	14379
chr2L	18138045	18138046	kel_1	1	-	1	14363
chr2L	7377738	7377739	NINC_1	1	+	1	14357
chr3L	1423422	1423423	CG9173_1	1	-	1	14356
chr3L	9878961	9878962	CG34382_1	1	+	1	14303
chrX	14882584	14882585	CG45065_1	1	-	1	14302
chr3R	31109187	31109188	CG11318_1	1	-	1	14291
chr3R	6248998	6248999	CG1153_1	1	+	1	14288
chr3R	5165226	5165227	dpr16_1	1	+	1	14281
chr3R	27502992	27502993	CG5402_1	1	-	1	14281
chr2L	19563972	19563973	CG13078_1	1	+	1	14278
chrX	20376531	20376532	CG12679_1	1	-	1	14273
chrX	12072784	12072785	CG12721_1	1	-	1	14262
chrX	1695888	1695889	a6_1	1	-	1	14250
chr3L	4277969	4277970	CG1311_1	1	+	1	14248
chr2L	4352958	4352959	CG15429_1	1	+	1	14244
chr2L	1442725	1442726	CG43402_1	1	+	1	14241
chr3L	9597769	9597770	CG14177_1	1	+	1	14219
chr3R	5961028	5961029	CG11373_1	1	-	1	14215
chrX	11764585	11764586	CG9360_1	1	-	1	14194
chrX	18725702	18725703	CG42302_1	1	-	1	14184
chr2L	3280522	3280523	CG3332_1	1	-	1	14181
chrX	19307917	19307918	CG8051_1	1	-	1	14143
chr3L	2995170	2995171	CG2113_1	1	+	1	14138
chr2L	1992172	1992173	Obp22a_1	1	-	1	14134
chrX	16350315	16350316	sl_1	1	+	1	14125
chr3L	1688815	1688816	CG7991_1	1	+	1	14122
chrX	4702324	4702325	l(1)G0334_1	1	+	1	14118
chr3L	21476478	21476479	croc_1	1	-	1	14106
chr2R	21267590	21267591	CG30393_1	1	-	1	14082
chr3R	29297257	29297258	CG14506_1	1	-	1	14082
chr2R	9944763	9944764	Mef2_2	1	-	1	14077
chr3R	8578182	8578183	5-HT2B_1	1	+	1	14055
chr2L	3072367	3072368	toc_7	1	-	1	14047
chr3R	28585236	28585237	fkh_1	1	-	1	14041
chr3R	7201008	7201009	CG14609_1	1	+	1	14007
chr2R	12855419	12855420	CG17574_2	1	-	1	13993
chr2L	3632151	3632152	KGP3_1	1	-	1	13984
chr3R	21808686	21808687	CASK_2	1	-	1	13970
chr3R	17644678	17644679	CG43175_1	1	+	1	13969
chr2R	25084343	25084344	gol_1	1	-	1	13941
chrX	17231060	17231061	CG10597_1	1	-	1	13933
chr3L	19072491	19072492	Mkp3_2	1	-	1	13929
chr3R	23127944	23127945	CG31457_1	1	-	1	13928
chr3L	16891227	16891228	Lmpt_5	1	+	1	13916
chr3L	6589467	6589468	jv_1	1	-	1	13909
chr2R	20836024	20836025	insc_1	1	-	1	13905
chr2R	11665755	11665756	CG30035_2	1	+	1	13898
chrX	1308493	1308494	DAAM_2	1	-	1	13861
chr3R	16171993	16171994	CG8925_1	1	+	1	13857
chr3L	6111465	6111466	Ets65A_1	1	+	1	13849
chr2L	7530573	7530574	RapGAP1_5	1	-	1	13848
chr3R	17762480	17762481	TyrR_1	1	-	1	13845
chr3L	19649841	19649842	Oat_1	1	-	1	13820
chr2L	4578196	4578197	HP6_1	1	-	1	13818
chr2R	15821113	15821114	CG33465_1	1	-	1	13809
chr3R	13086213	13086214	CG43063_1	1	+	1	13809
chr3L	11800851	11800852	CG10361_1	1	-	1	13809
chrX	16405472	16405473	CG4301_3	1	+	1	13776
chr3R	22133838	22133839	SKIP_2	1	+	1	13775
chr3R	15249170	15249171	CG6499_1	1	-	1	13765
chr2R	10583698	10583699	psq_1	1	+	1	13756
chr3L	21048292	21048293	siz_3	1	+	1	13755
chr3R	16026082	16026083	pnr_3	1	+	1	13743
chr3R	24186372	24186373	CHORD_1	1	+	1	13742
chr3R	6187285	6187286	NPFR_1	1	+	1	13740
chr3R	12049183	12049184	CG14739_1	1	-	1	13733
chr3L	16647881	16647882	Abl_1	1	-	1	13723
chr3R	7251971	7251972	Obp84a_1	1	-	1	13722
chr2R	8552265	8552266	CG12780_1	1	-	1	13711
chr3R	9020018	9020019	tgo_1	1	-	1	13707
chrX	8230613	8230614	sdt_1	1	+	1	13702
chr3R	11735484	11735485	CG14721_2	1	+	1	13695
chrX	4427135	4427136	bi_1	1	+	1	13692
chr3R	15825787	15825788	CG4576_1	1	+	1	13681
chrX	409722	409723	l(1)sc_1	1	+	1	13662
chr2R	20341987	20341988	CG16739_1	1	+	1	13653
chr2L	2178748	2178749	aop_1	1	-	1	13623
chr3R	31596196	31596197	CG11522_1	1	-	1	13615
chr3R	9355483	9355484	CG45050_1	1	+	1	13612
chr3L	10814780	10814781	CG42831_1	1	+	1	13588
chr2R	23646197	23646198	retn_1	1	+	1	13585
chr2R	19155220	19155221	ena_1	1	+	1	13584
chrX	1683180	1683181	CG14797_1	1	+	1	13583
chr2R	7745294	7745295	CG30497_3	1	-	1	13581
chr3L	22773537	22773538	SPoCk_2	1	+	1	13577
chr2R	24757382	24757383	spz6_1	1	+	1	13569
chr2R	11619015	11619016	Egm_1	1	-	1	13563
chr3L	233338	233339	CG34453_1	1	-	1	13562
chr2L	3803547	3803548	Reph_2	1	+	1	13561
chr2R	7681833	7681834	CG1399_3	1	-	1	13546
chr2R	18639237	18639238	CG30122_1	1	-	1	13533
chrX	370023	370024	AST5_1	1	+	1	13514
chrX	14261226	14261227	CG1461_1	1	+	1	13512
chr3L	18073862	18073863	CG44004_1	1	-	1	13469
chr2L	3094705	3094706	toc_4	1	-	1	13435
chr3R	4280388	4280389	cpx_6	1	+	1	13432
chrX	6330845	6330846	CG42240_1	1	+	1	13430
chr3R	8233559	8233560	DNApol-iota_2	1	+	1	13412
chr3L	7250507	7250508	MED4_1	1	-	1	13408
chr4	646555	646556	CG9935_1	1	-	1	13397
chr3R	21619319	21619320	InR_1	1	-	1	13368
chr2R	15128825	15128826	chn_1	1	+	1	13363
chr2R	10861380	10861381	CG30015_2	1	-	1	13360
chr3L	5678547	5678548	sif_2	1	+	1	13355
chr3L	15634404	15634405	comm3_2	1	-	1	13354
chr2L	5910308	5910309	CG14000_1	1	-	1	13341
chr2R	16138328	16138329	Got1_1	1	+	1	13340
chr3R	23226707	23226708	cnc_1	1	-	1	13340
chr3R	19476866	19476867	Dys_4	1	+	1	13333
chr2L	9782391	9782392	IP3K1_2	1	+	1	13322
chrX	2123316	2123317	ph-d_1	1	-	1	13307
chrX	12454730	12454731	CG15927_1	1	+	1	13270
chr3L	16786930	16786931	IF36_1	1	-	1	13257
chr3L	1842074	1842075	CG1919_1	1	-	1	13249
chr2R	13897700	13897701	shot_4	1	-	1	13244
chr2R	6023140	6023141	Strica_1	1	-	1	13241
chr2R	5307299	5307300	CG10392_1	1	+	1	13234
chr3L	3350087	3350088	kst_1	1	+	1	13225
chrX	20869430	20869431	CG1314_1	1	-	1	13211
chr2L	2193032	2193033	CG34172_1	1	-	1	13195
chrX	875719	875720	CG11664_1	1	+	1	13126
chrX	1046447	1046448	CG42259_1	1	+	1	13123
chr2R	20960908	20960909	hbn_1	1	-	1	13099
chrX	10877773	10877774	CG1637_1	1	-	1	13075
chrX	17723202	17723203	CG42684_2	1	+	1	13057
chr3R	4307909	4307910	CG1102_1	1	+	1	13038
chr2R	23581094	23581095	CG5393_1	1	+	1	13036
chr2L	9164231	9164232	CG13108_1	1	+	1	13027
chr3L	2879157	2879158	Tet_1	1	-	1	13005
chr3R	27062198	27062199	CG34292_1	1	+	1	12973
chr3R	25983018	25983019	Nf1_1	1	+	1	12972
chr3R	15744660	15744661	CG4520_1	1	+	1	12967
chr3L	21240348	21240349	E78A_B_1	1	+	1	12940
chr3R	5758961	5758962	Sec8_1	1	-	1	12931
chr3R	12548244	12548245	Octbeta3R_1	1	-	1	12919
chr2L	4915491	4915492	CG11918_2	1	-	1	12897
chrX	13272734	13272735	HDAC4_2	1	-	1	12896
chr2L	10888893	10888894	CG14071_1	1	-	1	12886
chr3L	5691426	5691427	sif_1	1	+	1	12878
chr3L	21335233	21335234	CG7338_1	1	+	1	12867
chr2R	16307272	16307273	Nox_3	1	+	1	12865
chr2L	21344640	21344641	Tsp39D_1	1	+	1	12861
chr3R	15950997	15950998	CG31088_1	1	-	1	12838
chr2R	18527431	18527432	CG10924_2	1	+	1	12807
chr3R	28831971	28831972	WASp_1	1	-	1	12792
chr3R	31825843	31825844	RhoGAP100F_1	1	+	1	12786
chr3L	14218204	14218205	CG7768_1	1	+	1	12785
chr2L	13934688	13934689	CG16885_1	1	-	1	12781
chrX	1665085	1665086	dor_1	1	+	1	12764
chr3R	19176983	19176984	CG14282_1	1	+	1	12762
chr3L	22712156	22712157	CG11370_1	1	+	1	12727
chr3R	10400977	10400978	mthl11_1	1	+	1	12715
chr2L	254789	254790	CG3645_2	1	-	1	12714
chr3R	18779574	18779575	CG7720_4	1	-	1	12689
chr3L	5654700	5654701	lin-28_1	1	+	1	12689
chr2R	9516453	9516454	brp_1	1	+	1	12685
chr3R	15463521	15463522	AdamTS-A_2	1	-	1	12682
chr2L	7840467	7840468	CG14537_1	1	+	1	12662
chr3R	14642527	14642528	CG7886_1	1	-	1	12661
chrX	18634902	18634903	wgn_1	1	-	1	12659
chr3R	11115682	11115683	CG6629_1	1	-	1	12658
chr2L	16520199	16520200	CG5953_2	1	-	1	12649
chr2L	3056598	3056599	CG3523_2	1	+	1	12648
chr2R	14390736	14390737	CG10104_1	1	+	1	12637
chrX	8442343	8442344	CG12123_1	1	-	1	12636
chr3L	11487556	11487557	chrb_2	1	+	1	12619
chr2R	19411482	19411483	hts_3	1	-	1	12610
chr3L	8617220	8617221	S-Lap1_1	1	+	1	12576
chr3R	16128728	16128729	Sb_1	1	+	1	12568
chr3R	7349567	7349568	CG43290_1	1	-	1	12551
chr2R	22986338	22986339	CG9897_1	1	-	1	12543
chr4	43754	43755	PlexB_1	1	-	1	12543
chr2L	3410584	3410585	CG8840_1	1	+	1	12541
chr2L	6151973	6151974	Muc26B_1	1	+	1	12541
chr3R	21153279	21153280	SNF4Agamma_8	1	+	1	12538
chr3R	25740466	25740467	LpR2_1	1	-	1	12523
chrX	267024	267025	CG13376_1	1	-	1	12522
chr3L	1411071	1411072	CG9168_1	1	+	1	12516
chrX	5804662	5804663	Cpr5C_1	1	+	1	12514
chr3R	11592248	11592249	Jupiter_1	1	-	1	12496
chr2L	8451513	8451514	fu12_2	1	-	1	12475
chr2L	18792905	18792906	ham_1	1	-	1	12473
chr3L	14203345	14203346	CG32141_1	1	+	1	12472
chr3L	1897747	1897748	dsb_2	1	-	1	12462
chrX	3811650	3811651	ec_3	1	+	1	12456
chr2R	6242003	6242004	Pld_3	1	+	1	12447
chrX	20446354	20446355	CG42578_1	1	+	1	12441
chr2R	21148143	21148144	CG15657_1	1	-	1	12429
chr2L	10743893	10743894	CG6729_1	1	-	1	12420
chr2L	13119269	13119270	CG43050_1	1	+	1	12410
chr2R	16398926	16398927	Sema-2b_1	1	+	1	12402
chr3L	19695253	19695254	verm_1	1	-	1	12388
chr2R	16937605	16937606	CG43788_1	1	+	1	12385
chr3L	17388961	17388962	CG13731_1	1	-	1	12384
chrX	13576188	13576189	Tango13_1	1	+	1	12362
chr2L	22121324	22121325	CG3651_2	1	+	1	12349
chr3L	4840119	4840120	CG13707_1	1	-	1	12334
chr2L	20810031	20810032	CG9328_1	1	+	1	12314
chr2L	18125741	18125742	CG31785_1	1	-	1	12303
chr2R	15835054	15835055	Poxn_1	1	-	1	12300
chr2L	2023999	2024000	CG4238_1	1	+	1	12296
chrX	6000894	6000895	CG4766_1	1	-	1	12278
chr2L	3730464	3730465	CG10019_2	1	+	1	12277
chr3R	4266955	4266956	CG1092_1	1	+	1	12256
chr3R	12323556	12323557	CG10013_1	1	+	1	12254
chr2R	7098557	7098558	esn_2	1	+	1	12241
chr3R	17944113	17944114	cpo_1	1	+	1	12240
chr3R	18267787	18267788	CG18599_1	1	+	1	12233
chr3L	20885207	20885208	CG32432_1	1	-	1	12211
chr2L	11155715	11155716	CG6287_1	1	-	1	12209
chr2R	16732916	16732917	CG30463_1	1	-	1	12189
chr3L	13986627	13986628	CG17362_1	1	+	1	12173
chr3L	2151703	2151704	zormin_1	1	-	1	12155
chr4	193797	193798	CG2316_1	1	-	1	12139
chrX	19731028	19731029	CG12532_1	1	+	1	12139
chrX	2658771	2658772	sgg_1	1	+	1	12134
chr3L	4122380	4122381	CG14996_1	1	-	1	12134
chr3L	27279370	27279371	Dbp80_1	1	+	1	12110
chrX	2354264	2354265	ptr_2	1	-	1	12104
chrX	17314567	17314568	B-H2_1	1	+	1	12095
chr2R	25176711	25176712	Peb_1	1	-	1	12092
chr3L	4367460	4367461	CG11342_1	1	-	1	12091
chr2L	5728806	5728807	CG14006_1	1	-	1	12082
chr3L	5436164	5436165	CG34391_1	1	+	1	12055
chr2R	24255311	24255312	CG13575_1	1	+	1	12052
chr3R	17931872	17931873	cpo_2	1	+	1	12039
chr3L	581331	581332	Ppm1_1	1	+	1	12031
chr2R	16158806	16158807	CG10734_1	1	-	1	12030
chr3L	16877310	16877311	CG32170_1	1	+	1	12011
chr2R	6157073	6157074	EcR_2	1	-	1	12007
chr2R	14288136	14288137	Ih_2	1	+	1	12006
chr3L	8788540	8788541	CG5804_1	1	-	1	12000
chr2L	2552834	2552835	CG3515_1	1	-	1	11991
chr2L	9010590	9010591	CG9568_1	1	+	1	11984
chr3L	13457250	13457251	CG10116_1	1	-	1	11959
chr3L	17895853	17895854	Tsp74F_1	1	-	1	11957
chrX	16925138	16925139	CG4928_1	1	+	1	11956
chr3L	7605039	7605040	CG33275_2	1	+	1	11947
chr3R	21557192	21557193	slou_1	1	-	1	11934
chr3L	5498955	5498956	blanks_1	1	-	1	11933
chr2R	17769988	17769989	CG18635_1	1	-	1	11897
chr3L	4073948	4073949	Faa_1	1	-	1	11887
chr2L	20714603	20714604	Hr38_1	1	-	1	11886
chr2L	22550116	22550117	CG17493_2	1	+	1	11884
chr3R	31097312	31097313	CG11317_1	1	-	1	11874
chr2R	24186745	24186746	ocm_3	1	+	1	11866
chr3R	25094989	25094990	fd96Cb_1	1	+	1	11863
chr3R	24905999	24906000	CG13643_1	1	-	1	11857
chr2L	10658258	10658259	CG45690_1	1	+	1	11843
chrX	12486974	12486975	Cpr11A_1	1	+	1	11836
chr3L	11522666	11522667	CG11714_1	1	-	1	11827
chr3L	7855545	7855546	Pdp1_2	1	-	1	11819
chr2R	11593125	11593126	tou_3	1	-	1	11809
chr2R	11790370	11790371	ths_1	1	+	1	11808
chr3L	16911266	16911267	Lmpt_3	1	+	1	11803
chr2L	5314884	5314885	CG14024_1	1	-	1	11802
chr2R	14140894	14140895	Prosap_1	1	-	1	11800
chr2L	14274826	14274827	CG32971_2	1	+	1	11799
chr3R	13009877	13009878	CG11656_1	1	+	1	11796
chr3L	23726820	23726821	CG40298_1	1	+	1	11790
chr3R	10827078	10827079	Cad86C_1	1	+	1	11784
chr2L	3757254	3757255	CG43707_2	1	+	1	11770
chr3L	12163750	12163751	CG9760_1	1	-	1	11767
chr2L	6747899	6747900	CG44271_1	1	-	1	11719
chr3R	7771774	7771775	CG11286_1	1	-	1	11694
chr3L	16483645	16483646	aos_1	1	-	1	11677
chr3L	13006829	13006830	CG11263_1	1	+	1	11660
chr2L	22151754	22151755	CG34137_1	1	+	1	11631
chr2L	10870166	10870167	CG12517_1	1	+	1	11625
chr2R	8748986	8748987	CG8740_1	1	+	1	11624
chr2R	10199705	10199706	CG34221_1	1	-	1	11622
chr3L	17633449	17633450	CG7497_1	1	+	1	11620
chrX	10869284	10869285	CG2157_1	1	+	1	11609
chr3R	26978543	26978544	CG14253_2	1	+	1	11604
chrX	19887352	19887353	Hers_2	1	+	1	11603
chr3L	6050758	6050759	Jon65Aiii_1	1	+	1	11601
chr3R	26681991	26681992	beat-VII_1	1	-	1	11600
chrX	10070865	10070866	CG15312_1	1	-	1	11596
chr3L	2412087	2412088	CG45186_11	1	+	1	11567
chr3R	13971797	13971798	rdx_4	1	-	1	11562
chr2R	22688972	22688973	Ppa_1	1	-	1	11555
chr2L	18957187	18957188	CG10623_1	1	-	1	11548
chr2R	15956923	15956924	Strn-Mlck_4	1	-	1	11545
chr2L	19022439	19022440	CG15172_2	1	+	1	11537
chrX	6771266	6771267	COQ7_1	1	+	1	11532
chrX	9899597	9899598	CG15249_1	1	-	1	11527
chrX	17682920	17682921	chas_3	1	-	1	11527
chr3R	6198812	6198813	Osi24_1	1	+	1	11526
chr3L	19532751	19532752	Cpr76Bd_1	1	+	1	11506
chr2R	17814344	17814345	grh_2	1	+	1	11504
chr2L	10280865	10280866	CG34043_1	1	-	1	11485
chr2R	17076148	17076149	CG30460_2	1	-	1	11483
chrX	16373087	16373088	Fur2_2	1	+	1	11479
chr2R	14185203	14185204	CG30069_1	1	+	1	11476
chr3L	4910369	4910370	Rh50_1	1	+	1	11469
chr2R	21646177	21646178	CG10082_2	1	+	1	11462
chrX	6779673	6779674	shf_1	1	-	1	11455
chrX	11695153	11695154	PhKgamma_1	1	+	1	11451
chrX	16610697	16610698	mbt_1	1	+	1	11450
chr2R	17216623	17216624	mbl_2	1	+	1	11443
chrX	8165725	8165726	Or7a_1	1	-	1	11437
chrX	14871174	14871175	CG9518_1	1	-	1	11409
chr2L	3902873	3902874	capu_1	1	-	1	11400
chr3R	6299135	6299136	Osi14_1	1	+	1	11400
chr2L	9014040	9014041	Rcd-1r_1	1	-	1	11386
chr2R	16210392	16210393	mrj_2	1	-	1	11378
chr3R	18584474	18584475	CG7694_2	1	+	1	11377
chrX	6237316	6237317	CG14445_1	1	+	1	11376
chr3R	8846286	8846287	pyd_5	1	-	1	11373
chr2R	23657570	23657571	Pde8_6	1	+	1	11372
chrX	17842200	17842201	e(y)1_1	1	+	1	11370
chr3L	10869855	10869856	tna_1	1	+	1	11370
chr3L	8558028	8558029	rhea_2	1	+	1	11354
chr2L	21784090	21784091	CG11630_1	1	-	1	11353
chr2R	23512237	23512238	CG3906_1	1	-	1	11351
chrX	14277722	14277723	Muc12Ea_1	1	+	1	11351
chr2L	6759619	6759620	CG11322_1	1	-	1	11347
chr3L	9614918	9614919	LanB2_2	1	+	1	11347
chr3L	1652892	1652893	CG7967_1	1	-	1	11345
chr2L	13130612	13130613	CG5122_1	1	+	1	11342
chr3L	13401137	13401138	sens_1	1	-	1	11339
chr4	583120	583121	CG1909_1	1	+	1	11335
chr2R	15013521	15013522	CG43101_1	1	-	1	11329
chr2R	6696656	6696657	Mob4_1	1	-	1	11318
chr3L	15474137	15474138	CG7804_1	1	-	1	11292
chr3R	5813605	5813606	CG42675_3	1	+	1	11290
chr3R	25763104	25763105	LpR1_1	1	-	1	11288
chr3R	8105361	8105362	puc_2	1	+	1	11253
chr3R	27007054	27007055	CG6295_1	1	-	1	11252
chr2R	9351651	9351652	CG13739_1	1	-	1	11251
chr3R	6468440	6468441	CG2330_1	1	+	1	11246
chr2R	21128494	21128495	CG4050_1	1	-	1	11240
chrX	142232	142233	tyn_2	1	+	1	11231
chrX	3449039	3449040	CG12535_1	1	-	1	11226
chr3R	27596178	27596179	CG5639_1	1	-	1	11214
chr3R	16484217	16484218	Der-2_1	1	-	1	11200
chr3L	23738013	23738014	CG17698_1	1	+	1	11192
chr3L	16724846	16724847	CG13031_1	1	+	1	11191
chrX	6832709	6832710	CG12796_1	1	-	1	11188
chr3L	3291426	3291427	CG12009_2	1	+	1	11179
chr3R	17783314	17783315	CG43102_2	1	-	1	11172
chr3R	22424989	22424990	pinta_1	1	-	1	11170
chr2L	3836841	3836842	slp2_1	1	+	1	11164
chr2R	14201246	14201247	VGAT_1	1	-	1	11163
chr2L	10180301	10180302	CG44153_1	1	-	1	11152
chr3L	13389985	13389986	Poc1_1	1	-	1	11151
chr3L	16955512	16955513	CG11661_2	1	+	1	11149
chrX	20133604	20133605	CG15322_2	1	+	1	11144
chr3L	17404614	17404615	blot_3	1	-	1	11142
chrX	9232343	9232344	CG12121_1	1	-	1	11141
chr3R	31725010	31725011	TTKB_2	1	+	1	11141
chr2R	14606976	14606977	CG33468_1	1	-	1	11134
chrX	11992781	11992782	CG18130_1	1	-	1	11127
chrX	4131227	4131228	GlcAT-I_1	1	+	1	11115
chr2R	5992991	5992992	Src42A_1	1	+	1	11110
chr2R	11604935	11604936	tou_2	1	-	1	11108
chr2R	9031040	9031041	CG8170_1	1	-	1	11097
chr3L	21088999	21089000	CG33285_1	1	-	1	11097
chr3R	6641243	6641244	CG31286_1	1	+	1	11091
chr3L	14178604	14178605	D_1	1	-	1	11076
chr2R	10568954	10568955	psq_4	1	+	1	11073
chrX	12043686	12043687	Ten-a_3	1	+	1	11066
chr2R	11336847	11336848	lambdaTry_1	1	+	1	11059
chr3L	11836728	11836729	CG43064_1	1	-	1	11058
chr2R	19826577	19826578	Toll-7_1	1	+	1	11056
chr2R	14917367	14917368	CG10249_2	1	-	1	11056
chr2R	13805837	13805838	stj_2	1	+	1	11053
chr2L	22054282	22054283	CG34173_1	1	-	1	11048
chrX	7536955	7536956	CG32720_1	1	-	1	11044
chrX	17671891	17671892	CG12990_1	1	-	1	11028
chr3R	22998616	22998617	Nha2_1	1	-	1	11025
chr3R	22977272	22977273	CG17244_1	1	+	1	11017
chr2R	18514623	18514624	CG43066_1	1	+	1	11013
chr3L	3983899	3983900	scrt_1	1	+	1	11013
chrX	8502369	8502370	CG33181_2	1	+	1	10993
chr3L	2428908	2428909	CG45186_8	1	+	1	10981
chr2R	15701692	15701693	CG30080_1	1	-	1	10979
chrX	12857780	12857781	CG4661_1	1	-	1	10972
chrX	14591586	14591587	CG9413_2	1	-	1	10972
chrX	18843655	18843656	CG34422_2	1	+	1	10941
chr3L	171740	171741	p130CAS_1	1	+	1	10934
chr2L	16754337	16754338	CG17914_1	1	+	1	10931
chr2R	19341815	19341816	CG9975_1	1	+	1	10926
chr3L	6245735	6245736	Mdr65_1	1	-	1	10921
chr3L	366416	366417	CG13884_1	1	-	1	10918
chr3R	5240703	5240704	CG33293_1	1	-	1	10910
chrX	647309	647310	Roc1a_1	1	+	1	10907
chr4	56298	56299	ci_1	1	-	1	10903
chrX	5637587	5637588	CG42492_2	1	-	1	10902
chr3L	6692649	6692650	SP1173_1	1	-	1	10868
chr3R	8809810	8809811	CG9837_1	1	-	1	10866
chr2R	6758897	6758898	CG9436_1	1	-	1	10859
chr2R	15665093	15665094	fus_3	1	-	1	10858
chr3R	23507448	23507449	CG34289_1	1	-	1	10858
chr2L	6536133	6536134	eya_2	1	-	1	10837
chrX	4666695	4666696	CG3009_1	1	-	1	10834
chr2L	3646136	3646137	for_2	1	-	1	10813
chr2L	18771710	18771711	ham_4	1	-	1	10801
chr2L	13746934	13746935	TM9SF4_1	1	+	1	10794
chr2L	5893891	5893892	Acp26Aa_1	1	-	1	10790
chr3L	17791500	17791501	CG42815_1	1	-	1	10772
chr3R	21769512	21769513	Burs_1	1	+	1	10759
chr3L	22998370	22998371	nrm_1	1	+	1	10745
chr2R	23152747	23152748	CG43207_1	1	+	1	10742
chr2R	17698353	17698354	rdgBbeta_1	1	-	1	10732
chrX	13744679	13744680	Grip91_1	1	-	1	10716
chr3R	12079941	12079942	ATP8B_2	1	-	1	10695
chrX	16621585	16621586	CG9782_1	1	-	1	10663
chr2R	15298344	15298345	CG8102_1	1	-	1	10651
chr3R	30476691	30476692	spdo_1	1	+	1	10639
chrX	10546753	10546754	spri_3	1	-	1	10628
chr3L	1478925	1478926	stet_2	1	-	1	10616
chr2R	13943404	13943405	DJ-1alpha_1	1	-	1	10615
chrX	12070414	12070415	CG34323_1	1	+	1	10613
chr3R	29619066	29619067	CG1907_1	1	+	1	10611
chr2L	15883206	15883207	CG44475_1	1	-	1	10607
chr3L	16766073	16766074	Nrt_2	1	+	1	10607
chr2L	5299642	5299643	vri_2	1	+	1	10603
chr3R	22580780	22580781	CSN6_1	1	+	1	10590
chr2L	10544883	10544884	Trim9_1	1	+	1	10576
chr3R	7505095	7505096	alpha-Est9_1	1	-	1	10571
chr3R	28902464	28902465	Doa_3	1	+	1	10570
chrX	15921964	15921965	CG8916_1	1	+	1	10565
chr3R	6209375	6209376	Osi2_3	1	+	1	10562
chr3L	15576573	15576574	CG16979_1	1	+	1	10556
chr3L	12832543	12832544	CG10960_2	1	-	1	10553
chr3R	23270300	23270301	orb_2	1	-	1	10547
chr3R	10348834	10348835	CG31406_1	1	+	1	10546
chr2L	8496303	8496304	Bace_1	1	-	1	10539
chr3L	21058831	21058832	siz_2	1	+	1	10538
chr2R	24809324	24809325	CG42851_1	1	+	1	10532
chr3R	23204050	23204051	fzo_1	1	-	1	10525
chrX	17262658	17262659	f_5	1	+	1	10520
chr3R	7739559	7739560	CG43254_1	1	-	1	10514
chr3L	22759959	22759960	SPoCk_3	1	+	1	10513
chr2R	13399386	13399387	CG4744_1	1	-	1	10510
chr2L	15026852	15026853	CG33310_1	1	+	1	10509
chr2L	8477315	8477316	CheA29a_1	1	+	1	10508
chr2L	3621652	3621653	CG15418_1	1	-	1	10498
chr2L	6932139	6932140	CG43232_1	1	+	1	10496
chr2L	7860833	7860834	TwdlE_1	1	-	1	10496
chr3L	7732215	7732216	CG8492_1	1	-	1	10491
chr2L	10827019	10827020	Nos_2	1	-	1	10489
chr2R	11582637	11582638	tou_4	1	-	1	10487
chr3L	7486044	7486045	mthl6_1	1	+	1	10487
chr2L	6546971	6546972	eya_1	1	-	1	10485
chr3R	22436160	22436161	CG13847_1	1	-	1	10483
chr2R	24305882	24305883	TBB3_1	1	+	1	10482
chr2R	13049655	13049656	CG13324_1	1	-	1	10481
chr3L	19939244	19939245	Ac76E_1	1	+	1	10475
chr3L	6624033	6624034	GluRIA_1	1	+	1	10465
chr2L	20770735	20770736	cad_2	1	+	1	10463
chr4	893559	893560	unc-13_3	1	-	1	10461
chr2L	19380907	19380908	CG17350_1	1	+	1	10448
chr3L	8165502	8165503	CG13675_1	1	-	1	10447
chrX	16651406	16651407	CG32573_2	1	+	1	10436
chr3L	5551150	5551151	CG10625_1	1	-	1	10423
chr3R	17054007	17054008	Dad_2	1	+	1	10422
chr2R	12200802	12200803	CG8857_1	1	-	1	10421
chrX	6050822	6050823	CG5921_1	1	+	1	10420
chr2L	22043864	22043865	CG31601_1	1	-	1	10417
chrX	11906886	11906887	CG43156_1	1	-	1	10365
chr3R	22710776	22710777	CG4907_1	1	-	1	10365
chr2L	6082582	6082583	Kr-h1_2	1	+	1	10361
chr2R	10301375	10301376	CAP_2	1	+	1	10358
chr3R	25112522	25112523	CG13650_1	1	-	1	10332
chr3L	2439241	2439242	CG45186_7	1	+	1	10332
chr3L	16986635	16986636	Exn_1	1	+	1	10323
chr3R	20762293	20762294	CG31195_1	1	-	1	10319
chr3R	21199185	21199186	SNF4Agamma_4	1	+	1	10317
chr3L	3268469	3268470	CG34265_1	1	+	1	10313
chr2R	14860754	14860755	U3-55K_1	1	-	1	10312
chr2L	9426863	9426864	Fbp2_1	1	+	1	10263
chr3R	18705505	18705506	VAChT_1	1	+	1	10253
chr2R	21193572	21193573	Lapsyn_1	1	+	1	10250
chr2R	19270137	19270138	rib_1	1	+	1	10245
chrX	8881557	8881558	Moe_4	1	-	1	10244
chr2R	14352279	14352280	CG8613_1	1	+	1	10238
chr2R	14975921	14975922	ckn_1	1	+	1	10237
chr3L	14776115	14776116	mop_1	1	-	1	10224
chr3R	19487088	19487089	Dys_3	1	+	1	10221
chr2L	10527556	10527557	Lip4_3	1	+	1	10218
chrX	18116819	18116820	TRI_1	1	-	1	10206
chr4	179384	179385	Arl4_1	1	-	1	10200
chr3L	1275956	1275957	CG32333_1	1	+	1	10200
chr3L	17002359	17002360	CG3764_2	1	-	1	10193
chr3R	5287316	5287317	mtd_6	1	-	1	10188
chr3L	19486520	19486521	brv1_1	1	-	1	10179
chr3R	9226836	9226837	pum_3	1	-	1	10158
chr3R	21349596	21349597	CG16791_1	1	-	1	10155
chrX	7884629	7884630	Ir7g_1	1	+	1	10141
chr4	834392	834393	Sox102F_1	1	-	1	10133
chr2R	10844024	10844025	CG30015_4	1	-	1	10124
chrX	21106348	21106349	CG1503_1	1	-	1	10097
chr3L	18122003	18122004	CG42853_1	1	-	1	10089
chr3R	11721788	11721789	CG12594_1	1	+	1	10084
chr3L	14098063	14098064	Fbp1_1	1	-	1	10080
chr2L	13803627	13803628	CG7820_1	1	+	1	10071
chr3R	28923028	28923029	CG11828_1	1	+	1	10066
chr2R	22164618	22164619	CG34206_1	1	-	1	10065
chr2L	4371989	4371990	Traf4_1	1	+	1	10062
chrX	8240669	8240670	CG2147_1	1	+	1	10055
chr2R	9275026	9275027	Pkn_2	1	-	1	10050
chr3R	27626008	27626009	CG5612_1	1	-	1	10050
chr3L	8544999	8545000	rhea_4	1	+	1	10017
chr2R	16249794	16249795	CngA_2	1	-	1	10009
chr3L	6942935	6942936	tow_2	1	+	1	10005
chrX	20735969	20735970	CG1324_1	1	-	1	10003
chr3L	1586676	1586677	CG13917_1	1	+	1	10001
chr2L	20463396	20463397	CG2493_1	1	-	1	9993
chr2L	8220700	8220701	Snx6_1	1	-	1	9972
chr2L	5289038	5289039	vri_3	1	+	1	9967
chr2R	17205179	17205180	CG43237_1	1	+	1	9964
chrX	899250	899251	CG43867_3	1	-	1	9960
chr3L	16566776	16566777	CG43206_1	1	+	1	9948
chr3L	3208980	3208981	CG32270_1	1	-	1	9941
chr2L	18275793	18275794	CG42750_1	1	-	1	9939
chr3L	12903718	12903719	CG32117_1	1	-	1	9926
chr3R	12270867	12270868	CG17738_1	1	+	1	9923
chr2R	6789018	6789019	Epac_2	1	-	1	9921
chr2L	6024524	6024525	CG9107_1	1	-	1	9920
chr3R	8287969	8287970	CG11671_1	1	+	1	9917
chr2L	1119026	1119027	CG4710_1	1	-	1	9911
chr2L	12366365	12366366	bru-2_2	1	+	1	9907
chr3R	21388886	21388887	bap_1	1	+	1	9907
chr3R	13072403	13072404	sim_1	1	+	1	9896
chr3R	13828046	13828047	Mst87F_1	1	-	1	9886
chr3R	16573773	16573774	CG14903_1	1	-	1	9884
chr2R	22301422	22301423	wdp_3	1	-	1	9882
chr2R	12529055	12529056	fra_1	1	+	1	9874
chr3L	13939252	13939253	CG32137_1	1	+	1	9863
chrX	16721127	16721128	CG32572_1	1	+	1	9862
chr3L	4446582	4446583	CG12607_1	1	+	1	9859
chrX	23023357	23023358	zyd_3	1	+	1	9855
chr3R	6478296	6478297	CG15186_4	1	+	1	9855
chr3R	25516119	25516120	msi_4	1	+	1	9854
chr2R	9989168	9989169	CG2331_1	1	+	1	9852
chrX	3789917	3789918	HIP-R_2	1	+	1	9843
chr3L	3257879	3257880	ckd_2	1	+	1	9832
chr3L	12042386	12042387	CG6793_1	1	+	1	9824
chrX	3845897	3845898	ec_1	1	+	1	9816
chr3L	12214500	12214501	app_4	1	-	1	9815
chr2R	14759618	14759619	CG12857_1	1	-	1	9800
chr2L	2815718	2815719	G6P_1	1	-	1	9799
chr2R	18987345	18987346	tn_2	1	+	1	9798
chr2R	15922146	15922147	sli_1	1	-	1	9779
chr3R	18236193	18236194	repo_1	1	+	1	9776
chr2R	9167505	9167506	CG42382_1	1	-	1	9751
chr4	1098529	1098530	sv_1	1	+	1	9731
chr3L	2526963	2526964	CG32295_1	1	-	1	9718
chr2L	2665079	2665080	CG9879_1	1	+	1	9710
chr2R	20779529	20779530	CG43711_1	1	-	1	9686
chr3R	31382110	31382111	CG1607_2	1	+	1	9681
chr3R	10803954	10803955	CG14692_1	1	-	1	9678
chr3R	21050973	21050974	CG17279_1	1	-	1	9678
chr2R	15350136	15350137	unc-5_1	1	+	1	9677
chr3R	18090707	18090708	sr_2	1	+	1	9657
chr2R	14342040	14342041	Shroom_1	1	+	1	9656
chr3L	21972049	21972050	CG7470_2	1	+	1	9649
chr2L	7042373	7042374	milt_3	1	+	1	9647
chr3R	8059284	8059285	mAChR-B_1	1	+	1	9644
chr2L	7194609	7194610	CG4497_1	1	-	1	9640
chr2R	9078731	9078732	CG8083_1	1	+	1	9625
chr3L	490822	490823	klar_2	1	-	1	9622
chrX	22466491	22466492	CG14619_1	1	+	1	9617
chr2L	14774984	14774985	CG4650_1	1	-	1	9613
chr2R	9503767	9503768	brp_2	1	+	1	9598
chrX	19875748	19875749	Hers_3	1	+	1	9596
chr3R	10767772	10767773	TfIIFbeta_1	1	-	1	9594
chr3R	21846673	21846674	Gr93d_1	1	-	1	9587
chr3R	29049497	29049498	CG11837_1	1	+	1	9580
chr3R	4453313	4453314	CG31522_2	1	-	1	9579
chr2L	9176357	9176358	tai_1	1	+	1	9577
chr3R	10696520	10696521	pug_2	1	+	1	9576
chr3R	15986156	15986157	srp_2	1	+	1	9575
chr3R	17606101	17606102	sll_1	1	+	1	9575
chr3L	15485430	15485431	Ran-like_1	1	-	1	9569
chr3R	25258903	25258904	CG11857_1	1	+	1	9564
chr2R	11106815	11106816	luna_2	1	-	1	9559
chr3R	31048932	31048933	Aph-4_2	1	+	1	9556
chrX	13315082	13315083	IP3K2_2	1	+	1	9547
chr2L	11057462	11057463	Samuel_2	1	-	1	9531
chr3L	18148925	18148926	CG7330_1	1	+	1	9521
chrX	6709015	6709016	CG14441_1	1	+	1	9509
chr2R	22193151	22193152	CG3074_2	1	-	1	9505
chr3L	10490911	10490912	S-Lap4_1	1	+	1	9499
chrX	509449	509450	arg_1	1	+	1	9485
chr3R	28912961	28912962	Doa_1	1	+	1	9485
chrX	15779148	15779149	CG43673_1	1	+	1	9483
chrX	17599618	17599619	X11L_1	1	+	1	9483
chr2L	19464323	19464324	tj_1	1	+	1	9475
chrX	6730528	6730529	CG3168_2	1	-	1	9475
chr3L	22898737	22898738	CG11131_2	1	+	1	9474
chr3L	21136406	21136407	CG10565_1	1	-	1	9465
chr3L	19053348	19053349	CG43407_1	1	-	1	9461
chr2R	11451970	11451971	E(Pc)_3	1	+	1	9455
chr2R	24294101	24294102	CG3394_2	1	+	1	9444
chrX	7778188	7778189	CG32718_1	1	+	1	9442
chrX	4302369	4302370	CG12692_1	1	-	1	9441
chr3R	15704679	15704680	CG5404_1	1	+	1	9431
chr3L	9009813	9009814	CG5194_1	1	-	1	9425
chr3R	8685170	8685171	CG44227_1	1	-	1	9423
chr2R	15164920	15164921	CG18285_1	1	+	1	9420
chrX	2610327	2610328	CG8636_1	1	-	1	9417
chr3L	2951631	2951632	CG32846_1	1	-	1	9416
chr2R	10135320	10135321	gem_1	1	+	1	9407
chrX	13202260	13202261	CG44437_1	1	-	1	9406
chr3R	24790173	24790174	CG13634_1	1	-	1	9399
chr2R	18705981	18705982	CG15073_1	1	+	1	9396
chr3L	1238313	1238314	CG9192_1	1	-	1	9396
chrX	3464053	3464054	CG16781_1	1	-	1	9395
chrX	9039579	9039580	CG42388_2	1	+	1	9394
chr3L	20241058	20241059	Clc_2	1	+	1	9385
chr2R	8040973	8040974	Optix_1	1	+	1	9380
chrX	17101201	17101202	CG4991_2	1	+	1	9376
chr3L	21270549	21270550	CG9389_1	1	-	1	9369
chr2L	4333925	4333926	Atet_2	1	+	1	9366
chr2L	16816664	16816665	mdy_2	1	+	1	9345
chrX	3435794	3435795	CG14269_1	1	-	1	9344
chr3L	7465491	7465492	Tsp66A_2	1	+	1	9340
chr2L	6109709	6109710	stai_2	1	+	1	9330
chrX	13692280	13692281	NnaD_5	1	+	1	9324
chr3L	1265755	1265756	CG9134_1	1	+	1	9302
chr3L	7528781	7528782	lqf_3	1	+	1	9293
chr2R	17440321	17440322	CG18467_1	1	+	1	9286
chrX	9788332	9788333	CG32698_3	1	+	1	9282
chr2R	8625475	8625476	Vps25_1	1	+	1	9251
chr2L	8338286	8338287	CG14274_1	1	+	1	9235
chrX	12441459	12441460	Pkcdelta_1	1	+	1	9233
chr3L	21608091	21608092	TfAP-2_1	1	+	1	9233
chr3R	19412694	19412695	CG31221_1	1	+	1	9223
chr2R	17823564	17823565	grh_1	1	+	1	9219
chrX	10557382	10557383	spri_2	1	-	1	9218
chr3L	3280246	3280247	CG12017_1	1	+	1	9208
chr2L	9551016	9551017	jp_5	1	-	1	9205
chr3R	4291736	4291737	cpx_2	1	+	1	9194
chr3R	12848434	12848435	beat-Va_1	1	-	1	9192
chr3R	14731508	14731509	CG7530_1	1	-	1	9191
chr3L	2387991	2387992	CG45186_13	1	+	1	9189
chrX	13543630	13543631	Cpr12A_1	1	+	1	9186
chrX	428253	428254	CG32816_2	1	-	1	9183
chr3L	16082539	16082540	CG33258_1	1	+	1	9170
chr2R	23055495	23055496	CG44252_2	1	+	1	9169
chr3R	10161316	10161317	CG6254_1	1	-	1	9167
chrX	1622756	1622757	br_1	1	+	1	9163
chr2R	22136971	22136972	a_1	1	+	1	9162
chr2R	23681624	23681625	St1_1	1	+	1	9162
chr3L	15079443	15079444	cp309_3	1	-	1	9159
chr2R	9400326	9400327	CG33774_1	1	-	1	9158
chr2R	7477173	7477174	Aldh-III_1	1	-	1	9149
chrX	11384896	11384897	dlg1_3	1	+	1	9142
chr2R	15340458	15340459	unc-5_2	1	+	1	9133
chrX	15499009	15499010	Gmap_1	1	+	1	9126
chr3L	7077479	7077480	CG8641_1	1	-	1	9125
chr3L	3017276	3017277	CG32487_1	1	-	1	9113
chr3R	11637880	11637881	Csk_2	1	-	1	9108
chr3R	4821424	4821425	CG14657_1	1	-	1	9106
chr2R	20602986	20602987	bl_1	1	+	1	9101
chr2L	18563200	18563201	Pde11_3	1	-	1	9095
chrX	2633956	2633957	sgg_8	1	+	1	9094
chrX	13396902	13396903	CG1673_1	1	+	1	9094
chr2R	15371502	15371503	Pms2_1	1	-	1	9077
chrX	3799193	3799194	HIP_1	1	+	1	9068
chr4	680193	680194	CG11360_2	1	+	1	9044
chrX	11293696	11293697	CG44422_2	1	-	1	9044
chrX	7946904	7946905	l(1)G0193_1	1	-	1	9041
chr3R	9428561	9428562	ps_4	1	+	1	9038
chrX	17588897	17588898	CG12992_2	1	+	1	9034
chr3R	16181021	16181022	CG8927_1	1	+	1	9027
chr3L	3114152	3114153	CG45067_1	1	-	1	9022
chr2R	14514045	14514046	CG30197_1	1	+	1	9018
chr3R	30697123	30697124	Pka-C2_1	1	-	1	9016
chr2L	8244017	8244018	CG43057_1	1	-	1	9006
chr2L	12483584	12483585	bun_6	1	-	1	9004
chr2R	13414625	13414626	CG30059_1	1	-	1	9002
chr2R	11355318	11355319	deltaTry_1	1	+	1	8993
chr3R	30817614	30817615	cindr_3	1	+	1	8987
chr2R	12335340	12335341	CG8490_1	1	+	1	8967
chr2L	4361926	4361927	Traf4_2	1	+	1	8967
chr2L	21380196	21380197	CG8663_1	1	+	1	8964
chr3R	20957745	20957746	Atpalpha_1	1	+	1	8957
chr3R	25778322	25778323	CG4956_1	1	-	1	8951
chr3L	20401608	20401609	trbl_1	1	-	1	8940
chrX	17291659	17291660	CG8649_2	1	-	1	8937
chr3L	8836439	8836440	CG32026_1	1	+	1	8932
chr2R	19164147	19164148	CG10737_2	1	+	1	8926
chrX	591043	591044	vnd_1	1	+	1	8920
chr2R	24284656	24284657	nvy_1	1	+	1	8918
chr2R	10096488	10096489	Jra_2	1	+	1	8914
chr3R	16043497	16043498	CG10264_1	1	+	1	8909
chrX	254897	254898	CG42376_1	1	+	1	8897
chr2R	22492210	22492211	CG4610_1	1	+	1	8894
chr2R	11903895	11903896	MCPH1_1	1	-	1	8879
chr2L	17311828	17311829	CG34170_1	1	-	1	8877
chrX	16835513	16835514	CG13004_1	1	-	1	8877
chrX	7049477	7049478	nullo_1	1	+	1	8869
chr3L	4227293	4227294	ImpL2_2	1	-	1	8867
chrX	6081366	6081367	CG4660_1	1	-	1	8859
chr3R	23026712	23026713	lmd_1	1	-	1	8859
chrX	13368105	13368106	dmrt11E_1	1	+	1	8855
chr3R	23240048	23240049	CG4467_2	1	-	1	8851
chr3R	20503615	20503616	MtnB_1	1	-	1	8847
chrX	16844391	16844392	RSG7_1	1	-	1	8843
chr2R	9683850	9683851	Mmp2_1	1	-	1	8834
chr2L	6091415	6091416	Kr-h1_1	1	+	1	8832
chr3L	9908071	9908072	CG34356_2	1	+	1	8826
chr3L	21985209	21985210	Act79B_1	1	+	1	8797
chr2L	6118503	6118504	CG31642_1	1	+	1	8793
chr3L	9751602	9751603	CG42268_2	1	-	1	8793
chr3L	5882302	5882303	CG13287_1	1	+	1	8788
chrX	10806851	10806852	Imp_5	1	-	1	8771
chr2L	3880066	3880067	capu_5	1	-	1	8770
chrX	6756291	6756292	CG14438_2	1	+	1	8742
chr3R	14372950	14372951	NK7.1_1	1	-	1	8740
chr2R	17493740	17493741	CG30103_1	1	+	1	8738
chr2R	17557030	17557031	Klp54D_1	1	+	1	8737
chrX	2089362	2089363	Unc-76_1	1	+	1	8737
chrX	9201812	9201813	CG2194_1	1	-	1	8733
chr2L	4906758	4906759	CG2837_1	1	-	1	8732
chr3R	30587298	30587299	CG9717_1	1	-	1	8719
chr2L	922794	922795	CG4341_1	1	+	1	8704
chrX	23106006	23106007	ATbp_1	1	+	1	8689
chr2R	11861297	11861298	CG34230_1	1	+	1	8688
chr3R	11145173	11145174	CheA86a_1	1	-	1	8685
chr3R	20318004	20318005	CG42668_2	1	+	1	8678
chr3R	7208421	7208422	CG1288_1	1	-	1	8677
chr3L	20505997	20505998	CG5078_1	1	+	1	8667
chrX	11807112	11807113	HS7C_1	1	-	1	8658
chr2R	11388774	11388775	CG30022_1	1	-	1	8654
chrX	14896887	14896888	CG9514_1	1	-	1	8652
chr2L	2400295	2400296	VGlut_2	1	+	1	8635
chr2R	14638543	14638544	CG43236_1	1	+	1	8630
chr3R	21118850	21118851	Bdbt_1	1	-	1	8628
chrX	12967884	12967885	Mur11Da_1	1	+	1	8620
chrX	13030812	13030813	rad_1	1	+	1	8614
chr2R	17502353	17502354	CG43164_2	1	+	1	8612
chrX	15441251	15441252	Cngl_1	1	-	1	8607
chr3R	18438782	18438783	fru_7	1	-	1	8602
chr2R	20245358	20245359	CG11208_1	1	-	1	8601
chr2R	22816454	22816455	CG30271_4	1	+	1	8594
chr3L	4178277	4178278	Teh4_1	1	-	1	8576
chrX	6814022	6814023	iav_1	1	+	1	8571
chr3L	13426672	13426673	CG14105_1	1	-	1	8568
chr3R	15494652	15494653	CG5213_1	1	+	1	8564
chr2R	8658208	8658209	PATC_1	1	+	1	8558
chrX	7709368	7709369	CHES-1-like_1	1	-	1	8558
chrX	16664483	16664484	CG15865_1	1	-	1	8557
chrX	19127312	19127313	tgy_1	1	-	1	8554
chr3R	7493840	7493841	alpha-Est10_1	1	-	1	8552
chr3L	4550667	4550668	CG11357_1	1	+	1	8542
chr2L	20849342	20849343	CG14402_1	1	+	1	8541
chr2L	20017295	20017296	CG43861_1	1	-	1	8537
chr3L	22910472	22910473	CG12768_2	1	+	1	8536
chr3R	18208812	18208813	CG44158_1	1	+	1	8533
chr2L	22079663	22079664	ttm3_1	1	+	1	8532
chr2L	1715843	1715844	frtz_1	1	-	1	8529
chr2R	22763747	22763748	CG13527_1	1	+	1	8528
chr2R	19178754	19178755	hppy_1	1	+	1	8526
chr3L	3746573	3746574	CG32264_6	1	-	1	8526
chrX	13329828	13329829	PDX1_1	1	+	1	8521
chr2R	23275596	23275597	ord_1	1	-	1	8515
chr2L	1143202	1143203	MFS3_1	1	+	1	8501
chrX	3945018	3945019	CG32783_1	1	+	1	8498
chr3L	22824789	22824790	jim_3	1	-	1	8498
chr2L	18831152	18831153	CG17597_1	1	-	1	8495
chr2R	14420323	14420324	CG17386_1	1	+	1	8488
chr3L	12206012	12206013	CG5626_1	1	-	1	8487
chr3R	10125660	10125661	knk_1	1	-	1	8478
chrX	5853746	5853747	CG43136_1	1	+	1	8470
chr3R	19632667	19632668	CG6231_1	1	-	1	8460
chrX	2213830	2213831	msta_1	1	-	1	8458
chr2R	12190390	12190391	Cyp6g2_1	1	-	1	8450
chr3R	15802255	15802256	CG9593_1	1	+	1	8447
chr3L	11699283	11699284	CG6053_1	1	-	1	8445
chr3L	1629297	1629298	GC_1	1	-	1	8441
chr2L	17181925	17181926	CG31750_1	1	+	1	8440
chrX	18739887	18739888	CG6873_1	1	-	1	8432
chr2L	8230673	8230674	Pvr_3	1	-	1	8431
chr2L	14810768	14810769	CG33309_1	1	+	1	8430
chr2L	3294704	3294705	CG9664_1	1	-	1	8423
chr3R	8049639	8049640	CG43061_1	1	+	1	8410
chr2L	6139431	6139432	CG13991_1	1	+	1	8409
chr3R	14796306	14796307	CG14855_1	1	+	1	8408
chr3L	12056469	12056470	rols_2	1	-	1	8408
chr2L	3539250	3539251	drm_2	1	+	1	8395
chr3R	16289282	16289283	gish_1	1	+	1	8391
chr3R	18251114	18251115	CG18598_1	1	+	1	8383
chr2R	10265058	10265059	CG12910_3	1	+	1	8369
chr2R	17801229	17801230	grh_5	1	+	1	8357
chrX	5737986	5737987	CG32758_1	1	-	1	8340
chr2L	12356457	12356458	CG17010_1	1	+	1	8339
chr3R	16034587	16034588	pnr_1	1	+	1	8333
chr2R	11632579	11632580	CG9005_2	1	-	1	8332
chr3L	141055	141056	Pdk1_3	1	+	1	8332
chr2L	431226	431227	ex_1	1	+	1	8317
chr3L	18593764	18593765	term_1	1	-	1	8315
chrX	8107785	8107786	Gclc_2	1	-	1	8313
chr3R	29377645	29377646	Ptp99A_4	1	+	1	8310
chr3L	15034224	15034225	Sytbeta_2	1	-	1	8305
chr2L	13304688	13304689	CG16825_2	1	+	1	8288
chr3R	13406990	13406991	yellow-e2_1	1	-	1	8288
chr3L	8944949	8944950	orb2_3	1	-	1	8277
chr3R	7108416	7108417	Alh_3	1	-	1	8274
chrX	16096665	16096666	CG42354_2	1	-	1	8273
chr3L	1558234	1558235	Pex10_2	1	+	1	8271
chr2L	7021681	7021682	CUPP_1	1	+	1	8264
chr3R	30579406	30579407	CG9702_2	1	+	1	8263
chrX	7696703	7696704	CHES-1-like_3	1	-	1	8259
chr3L	20905798	20905799	CG32426_1	1	+	1	8259
chr3R	12662830	12662831	CG14395_3	1	+	1	8253
chr3R	29311340	29311341	CG9443_1	1	-	1	8253
chr3R	26449064	26449065	Hex-t1_1	1	+	1	8250
chr3L	19590501	19590502	CG14100_1	1	-	1	8246
chr2R	13190083	13190084	seq_1	1	-	1	8244
chr3R	8784319	8784320	Pif1A_3	1	-	1	8244
chr2R	23878509	23878510	TM4SF_1	1	+	1	8234
chr3L	16899462	16899463	Lmpt_4	1	+	1	8234
chr2L	2954761	2954762	Rbp9_3	1	+	1	8225
chr2L	3765478	3765479	CG43703_1	1	+	1	8223
chr3L	6998848	6998849	Mp_3	1	+	1	8222
chr3L	9624255	9624256	CG3335_1	1	+	1	8221
chr3R	14361785	14361786	CG31320_1	1	-	1	8220
chrX	6317414	6317415	CG15894_1	1	+	1	8219
chr2L	7871330	7871331	Proc_1	1	-	1	8218
chr3L	4299502	4299503	dyl_2	1	-	1	8207
chr2R	9979315	9979316	HMEV_1	1	+	1	8188
chr2L	5037801	5037802	SP555_2	1	+	1	8185
chr3R	16360125	16360126	CG42446_1	1	-	1	8176
chr2L	20374117	20374118	Ugt37a1_1	1	-	1	8174
chr3L	8109188	8109189	fan_1	1	+	1	8169
chrX	12471667	12471668	CG42258_2	1	+	1	8152
chr2L	16902197	16902198	CG12288_1	1	-	1	8148
chr2L	2564826	2564827	Cyp309a1_1	1	-	1	8138
chr2L	2979268	2979269	CG9643_1	1	-	1	8136
chr3R	24038872	24038873	Miro_1	1	-	1	8136
chrX	11877148	11877149	CG10352_1	1	-	1	8133
chr2R	22091396	22091397	CG44163_1	1	-	1	8132
chr3R	4541378	4541379	Mur82C_1	1	+	1	8129
chrX	9650771	9650772	l(1)G0232_1	1	-	1	8122
chr2R	7106679	7106680	esn_1	1	+	1	8121
chrX	1199525	1199526	CG14625_1	1	+	1	8116
chr2R	15735495	15735496	CG30089_1	1	+	1	8113
chr3R	17440741	17440742	CG14331_1	1	-	1	8112
chr2R	7727506	7727507	CG18812_2	1	-	1	8111
chr3L	8336657	8336658	Cpr66Cb_1	1	+	1	8102
chr3R	21188867	21188868	SNF4Agamma_5	1	+	1	8101
chr3L	8936847	8936848	CG43783_2	1	-	1	8101
chr3L	20393506	20393507	CG33969_1	1	-	1	8101
chr2L	7710906	7710907	Ntl_2	1	+	1	8099
chrX	8121129	8121130	CG2260_1	1	-	1	8099
chr3L	16927433	16927434	CG13023_1	1	-	1	8097
chr2R	16824674	16824675	CG34459_3	1	+	1	8083
chr2R	21160573	21160574	CG30389_1	1	-	1	8083
chr2L	842995	842996	drongo_1	1	-	1	8073
chr2L	18596934	18596935	amos_1	1	-	1	8073
chr3L	20212117	20212118	CG7017_1	1	-	1	8062
chr2L	7764281	7764282	CG46025_1	1	+	1	8061
chr2R	18696584	18696585	CG15071_1	1	+	1	8054
chr3R	25970045	25970046	CG42261_1	1	+	1	8051
[truncated: 7,386 more rows]
